# Supplementary material for: Arabidopsis Plasmodesmal Proteome
Source: PLoS One. 2011 Apr 20;6(4):e18880. doi: 10.1371/journal.pone.0018880 (PMC3080382; doi:10.1371/journal.pone.0018880)
Supplement: Table S1 — Complete list of PD-proteome sequence identities (1341) with associated the proteomic information. aIt should be noted that when paralogous proteins could not be distinguished, all were included. (XLS) [file pone.0018880.s003.xls]

## Sheet: Sheet1
Max of Mascot Identity score							Biological sample name
Protein accession numbersa	Protein molecular weight (Da)	Number of unique peptides	Percentage sequence coverage	Peptide sequence	Previous amino acid	Next amino acid	PD1	PD2	PD3	PD4	Grand Total
AT1G01300.1	52158.4	3	0.0825	cYSQSDPIFDPR	R	K			0.752		0.752
				LDQIGNGGVIIDSGTSVTR	K	L			0.669		0.669
				VVYDLASSR	R	V			0.222		0.222
AT1G01820.1	25895.4	2	0.102	SLALIKAGMDVVVAFGLLQLAPK	R	K		0.357			0.357
				SLALIKAGMDVVVAFGLLQLAPKK	R	V		0.606			0.606
AT1G01960.1	194930	2	0.00857	DmLDAK	K	Y				0.174	0.174
				QLSmKFLER	R	E				0.343	0.343
AT1G02520.1	137653	2	0.0399	AATVVEQTIGSIR	K	T			0.498		0.498
				ILLLDEATSALDAESER	R	V			0.71		0.71
				SGAVLIDGVNLK	K	E			0.39		0.39
				STVISLIER	K	F			0.295		0.295
AT1G02730.1	132572	6	0.0601	GTYGYGNAVWPK	K	D				0.31	0.31
				LPMLVYVSR	R	E				0.449	0.449
				NPEAYFGQK	R	R				0.318	0.318
				SFLSGTIFTGGFK	K	S				0.604	0.604
				SSAPEDGDDEFADLYVVK	K	W				0.646	0.646
				TALYGFSPPR	R	A				0.346	0.346
AT1G02780.1	24589.5	3	0.238	GPGGDVAPVAAPAPAATPAPTAAVPK	K	K				0.744	0.744
				VLmESIHK	R	S				0.271	0.271
				VWLDPNESSDISMANSR	K	Q				0.746	0.746
AT1G02920.1	23580.8	4	0.249	LVWEQVLKPLYGmTTDK	K	T				0.474	0.474
				RVLIALHEK	R	N				0.399	0.399
				VFGHPASTATR	K	R				0.364	0.364
				VLIALHEK	R	N				0.283	0.283
				VPAFEDGDFK	K	L				0.495	0.495
				VPAFEDGDFKLFESR	K	A				0.333	0.333
AT1G03130.1	22289.3	3	0.147	EGVGLNMR	R	S				0.359	0.359
				EQIFEmPTGGAAImR	K	E				0.592	0.592
				ITYQFYR	K	V				0.23	0.23
AT1G03220.1	45699.6	2	0.0577	FGFSSTLLGR	K	Q				0.466	0.466
				TPLVPASVVFDLGGR	R	E				0.466	0.466
AT1G03860.2	24879.3	2	0.0769	LPQIYR	R	T			0.0585		0.0585
				VLPSIIHETLK	R	A			0.513		0.513
AT1G04040.1	31078.8	3	0.103	FEDWIQK	K	K		0.233			0.233
				GYcESWR	K	I		0.702			0.702
				KFDVVPQEcVSHIK	R	D		0.657			0.657
		4	0.133	FDVVPQEcVSHIK	K	D	0.483				0.483
				FEDWIQK	K	K	0.227				0.227
				IFLISSR	K	K	0.23				0.23
				INVEVHNIR	R	K	0.538				0.538
		5	0.148	FDVVPQEcVSHIK	K	D			0.433		0.433
				INVEVHNIR	R	K			0.389		0.389
				KFDVVPQEcVSHIK	R	D			0.547		0.547
				LPNSIYYVA	K	-			0.593		0.593
				NGFFGGEK	K	L			0.535		0.535
		7	0.38	cDGMDAWIFDIDDTLLSTIPYHK	K	K				0.473	0.473
				DYMTSSQYKDDVAR	K	T				0.721	0.721
				GYcESWR	K	I				0.349	0.349
				INVEVHNIR	R	K				0.404	0.404
				RTFKLPNSIYYVA	R	-				0.525	0.525
				SATVDNLIQAGYYGWSNLMLR	R	G				0.758	0.758
				TVDEVILHFGSmccSK	R	S				0.302	0.302
AT1G04270.1,AT1G04270.2	17112	2	0.322	EAPQGEKPEPVR	R	T				0.589	0.589
				GVDLDALLDmSTDDLVK	K	L				0.615	0.615
				NmIIVPEMIGSIIGVYNGK	R	T				0.698	0.698
				REAPQGEKPEPVR	K	T				0.522	0.522
AT1G04410.1	35552.9	2	0.0843	MELIDAAFPLLK	K	G			0.555		0.555
				VLVVANPANTNALILK	K	E			0.625		0.625
		5	0.229	MELIDAAFPLLK	K	G				0.283	0.283
				NGDWSIVQGLPIDEVSR	R	K				0.57	0.57
				VLVTGAAGQIGYALVPmIAR	R	G				0.584	0.584
				VLVVANPANTNALILK	K	E				0.612	0.612
				VQTSSGEKPVR	K	E				0.413	0.413
AT1G04480.1	15009.2	2	0.114	EcADLWPR	K	I	0.375	0.399			0.399
				VLPAVIVR	K	Q	0.428	0.403			0.428
		8	0.686	DGVFmYFEDNAGVIVNPK	K	G				0.535	0.535
				EcADLWPR	K	I				0.498	0.498
				GSAITGPIGK	K	E				0.263	0.263
				KGKPDLR	K	K				0.168	0.168
				KKVLPAVIVR	R	Q				0.608	0.608
				LPSAcVGDMVMATVK	R	K				0.56	0.56
				mSLGLPVAATVNcADNTGAK	R	N				0.668	0.668
				NLYIISVK	K	G				0.322	0.322
AT1G05150.1	90153.7	2	0.0347	DNDVPVSYSGSGGPTK	R	S			0.65		0.65
				EEAFDGHmAIGR	R	V			0.418		0.418
		3	0.0644	LLGSALFGVGEYR	K	A	0.526				0.526
				NNGNGNGGEGPFIVVEPSK	K	F	0.38				0.38
				VAFDALLWRPVNEGSSQITK	R	T	0.297				0.297
AT1G05240.1	35607.4	6	0.225	GDSDPSmNPSYVR	K	E				0.511	0.511
				GLFTSDSTLLDDIETK	K	N				0.473	0.473
				GVTVQYVSR	R	Q				0.446	0.446
				GYEVVDAAK	K	T				0.193	0.193
				LGFVQILTGK	K	N				0.612	0.612
				LNDALLNLPSPFADIK	K	T				0.524	0.524
AT1G05500.1	62911.9	2	0.0375	NIGFTGVFR	K	L			0.451		0.451
				TLVGVSLPIQVK	K	N			0.498		0.498
		3	0.0679	IWPYVDEAASELIK	K	A		0.259			0.259
				KLDFTLK	K	V		0.117			0.117
				VIMEEEYKDWYPLDESK	R	T		0.556			0.556
			0.102	ASVEPVLEQYRPAIVASLTFSK	K	L	0.516				0.516
				IWPYVDEAASELIK	K	A	0.422				0.422
				VVGGDISAIPGLSEAIEETIR	K	D	0.655				0.655
AT1G05570.1	225752	2	0.04	EGNVTHHEYIQVGK	R	G	0.411				0.411
				GFVVFHAK	R	F	0.349				0.349
				IFPDEWTNFLER	K	V	0.474				0.474
				IMMLMmWWSQPR	K	L	0.438				0.438
				IVDDWTDWNK	K	W	0.544				0.544
				SSLWLPTIQQEVQQR	K	K	0.484				0.484
				VNFVEIR	K	S	0.335				0.335
AT1G06030.1	35875.9	3	0.109	APGGAPANVAIAVSR	K	L				0	0
				FANAcGAITTTK	R	K				0.444	0.444
				TALAFVTLR	R	S				0.388	0.388
AT1G06220.2	110425	2	0.0365	EGPLcDEPIR	R	N		0.495			0.495
				TATEPLNPSELPK	K	M		0.497			0.497
				VFKRSPPVGGGER	R	A		0.388			0.388
AT1G06700.1	39801.8	2	0.0499	ALIGEGSYGR	K	V			0.607		0.607
				GLEYLHEK	R	S			0.195		0.195
		3	0.097	GLEYLHEK	R	S				0.296	0.296
				IADFNLSNQAPDNAAR	K	L				0.534	0.534
				SSNVLLFEDYK	R	A				0.374	0.374
			0.136	ALQPLLKPPAAAPAPES	K	-		0.375			0.375
				EALPIEVPPLSLDEVK	K	E		0.745			0.745
				GVQGAQPGPTLDWITR	K	V		0.457			0.457
AT1G06950.1	112106	5	0.0689	DINVENLVDLR	R	K				0.37	0.37
				GVGPISLIGDESDFER	R	R				0.625	0.625
				LANAVSSGDLEAQDSK	R	A				0.632	0.632
				LSNSLVQAVALLR	R	Q				0.516	0.516
				VVVENISSALSILK	K	S				0.357	0.357
AT1G07660.1	11391.9	4	0.437	DNIQGITKPAIR	R	R			0.675		0.675
				IFLENVIR	K	D			0.31		0.31
				ISGLIYEETR	R	G			0.725		0.725
				TVTAmDVVYALK	K	R			0.595		0.595
				VLRDNIQGITKPAIR	K	R			0.668		0.668
			0.505	DAVTYTEHAR	R	R				0.426	0.426
				DNIQGITKPAIR	R	R				0.545	0.545
				IFLENVIR	K	D				0.252	0.252
				ISGLIYEETR	R	G				0.581	0.581
				TVTAmDVVYALK	K	R				0.593	0.593
AT1G07770.1,AT1G07770.2,AT5G59850.1	14786.6	2	0.162	FLIVmQK	K	H	0.197				0.197
				HGYIGEFEYVDDHR	K	S	0.805				0.805
			0.169	HGYIGEFEYVDDHR	K	S		0.721			0.721
				IVVELNGR	K	L		0.338			0.338
		3	0.223	cGVISPR	K	F				0.258	0.258
				HGYIGEFEYVDDHR	K	S				0.666	0.666
				IVVELNGR	K	L				0.489	0.489
			0.238	EIEGWTAR	K	L			0.441		0.441
				HGYIGEFEYVDDHR	K	S			0.571		0.571
				ISVLNDALK	R	S			0.17		0.17
AT1G07790.1,AT2G28720.1,AT3G45980.1,AT3G46030.1,AT5G22880.1,AT5G59910.1	16385	2	0.0946	IYIFK	K	V			0.191		0.191
				LVLPGELAK	R	H			0.597		0.597
			0.162	AMGIMNSFINDIFEK	K	L		0.508			0.508
				LVLPGELAK	R	H		0.395			0.395
			0.176	AMGIMNSFINDIFEK	K	L	0.708				0.708
				QVHPDIGISSK	K	A	0.533				0.533
		3	0.23	AMGIMNSFINDIFEK	K	L				0.545	0.545
				LVLPGELAK	R	H				0.493	0.493
				YNKKPTITSR	R	E				0.554	0.554
AT1G07890.3	27544	7	0.344	ALLDDPVFRPLVEK	K	Y				0.613	0.613
				EGLLQLVSDK	K	A				0.322	0.322
				ELLSGEKEGLLQLVSDK	K	A				0.559	0.559
				FDAEQAHGANSGIHIALR	R	L				0.565	0.565
				NcAPIMVR	K	L				0.162	0.162
				SGFEGAWTSNPLIFDNSYFK	R	E				0.565	0.565
				TGGPFGTMR	R	F				0.559	0.559
AT1G07920.1	49485.4	2	0.0423	IGGIGTVPVGR	K	V	0.613				0.613
				STNLDWYK	R	G	0.391				0.391
		5	0.107	IGGIGTVPVGR	K	V			0.658		0.658
				LPLQDVYK	R	I			0.514		0.514
				QTVAVGVIK	R	S			0.285		0.285
				STNLDWYK	R	G			0.518		0.518
				YYcTVIDAPGHR	K	D			0.754		0.754
		6	0.129	IGGIGTVPVGR	K	V		0.576			0.576
				LPLQDVYK	R	I		0.455			0.455
				QTVAVGVIK	R	S		0.397			0.397
				STNLDWYK	R	G		0.444			0.444
				STTTGHLIYK	K	L		0.472			0.472
				YYcTVIDAPGHR	K	D		0.553			0.553
		14	0.336	EHALLAFTLGVK	R	Q				0.545	0.545
				GYVASNSKDDPAK	R	G				0.577	0.577
				IGGIGTVPVGR	K	V				0.681	0.681
				LPLQDVYK	R	I				0.473	0.473
				MTPTKPMVVETFSEYPPLGR	K	F				0.644	0.644
				QMIcccNK	K	M				0.522	0.522
				RGYVASNSK	K	D				0.298	0.298
				RGYVASNSKDDPAK	K	G				0.516	0.516
				STNLDWYK	R	G				0.498	0.498
				STTTGHLIYK	K	L				0.504	0.504
				SVDKKDPTGAK	K	V				0.393	0.393
				VETGMIKPGMVVTFAPTGLTTEVK	R	S				0.72	0.72
				YDEIIKEVSSYLK	R	K				0.625	0.625
				YYcTVIDAPGHR	K	D				0.53	0.53
AT1G08360.1	24451.6	2	0.111	STmGPPQR	K	I				0.477	0.477
				VLcmGVAVGNLSmEEK	K	Q				0.578	0.578
AT1G08520.1	83267.6	5	0.0776	IEYNADNTIK	R	T				0.214	0.214
				ImIVAITDGR	R	A				0.339	0.339
				MVNEETETAK	R	T				0.567	0.567
				QFFPLAAVVGQEGIK	R	T				0.403	0.403
				SPFIQIPLGVTEDR	K	L				0.582	0.582
AT1G08560.1	35257.5	2	0.071	IITDNAGGEEFLTR	K	A				0.56	0.56
				LSGTPVYR	R	S				0.157	0.157
AT1G09200.1	15250.6	3	0.353	FQSSAVAALQEAAEAYLVGLFEDTNLcAIHAK	R	R				0.653	0.653
				FRPGTVALR	R	E				0.182	0.182
				STELLIR	K	K				0.0532	0.0532
AT1G09340.1	42603.4	3	0.0899	EAEEVEPILEALPK	R	L				0.438	0.438
				ILImGGTR	K	F				0.194	0.194
				ILIMGGTRFIGLFLSRILVK	K	E				0.905	0.905
AT1G09410.1	79777.6	2	0.034	EIFDEmSER	R	S			0.394		0.394
				FHHFRNGEcScKDYW	R	-			0.424		0.424
AT1G09590.1	18634.8	14	0.634	ANGETISTK	K	R				0.194	0.194
				ANGETISTKR	K	Q				0.362	0.362
				AVGVEVNKQIGNR	R	I				0.419	0.419
				cAEEFK	R	L				0.239	0.239
				cAEEFKLR	R	K				0.25	0.25
				GPKPGFmVEGMTLETVTPIPYDVVNDLK	K	G				0.726	0.726
				GYIPLSTYLR	K	T				0.688	0.688
				IWNVTK	R	R				0.0106	0.0106
				KKGYIPLSTYLR	R	T				0.518	0.518
				RAVGVEVNK	K	Q				0.291	0.291
				TRDLFAR	R	P				0.31	0.31
				TRDLFARPFR	R	K				0.541	0.541
				VEHVQQSR	R	C				0.573	0.573
				VGDYVDVK	K	V				0.429	0.429
AT1G09620.1	123438	3	0.0321	AALNLAYQNFSK	R	N				0.524	0.524
				KVQEIKPIIK	R	T				0.494	0.494
				LPFGEIEVLQSNK	R	D				0.559	0.559
AT1G09640.1	46644	2	0.0435	VDISDEAQKER	K	V			0.347		0.347
				VGGFLQR	K	M			0.405		0.405
		7	0.198	LAEEEEAPKPK	K	A				0.51	0.51
				mGFmPYSAPAEEGAISTLKR	R	A				0.241	0.241
				VDISDEAQK	K	E				0.309	0.309
				VDISDEAQKER	K	V				0.402	0.402
				VGGFLQR	K	M				0.378	0.378
				VPVLETPEGSVFESNAIAR	K	Y				0.783	0.783
				YNDENmVSFVTLNK	K	V				0.555	0.555
AT1G09780.1	60562	2	0.0323	IFEGEGFK	K	Y			0.322		0.322
				YLVSPPEIDR	R	T			0.262		0.262
		5	0.0952	ALEYEDFDKFDR	K	V				0.281	0.281
				ENGVDAQIASGGGR	R	M				0.531	0.531
				LDQLQLLIK	R	G				0.388	0.388
				VHILTDGR	R	D				0.379	0.379
				YLVSPPEIDR	R	T				0.257	0.257
AT1G10290.1	99151.1	2	0.109	APIIIELSR	R	E				0.289	0.289
				ATSPQPDGPTAGGSLK	R	S				0.351	0.351
				EVVAIASAALDGFKNEAK	R	K				0.674	0.674
				HFDLNNVK	R	R				0.354	0.354
				IALVDTLASQIR	R	S				0.514	0.514
				mVVALVDMER	K	A				0.299	0.299
				TAGPEGEITAGYLmK	K	K				0.26	0.26
				VVASFEGNFPNR	K	I				0.511	0.511
AT1G10540.1	59500	4	0.117	AGIISASPWIR	R	V				0.365	0.365
				FLSPLSAVPLVAFSGFGLYEQGFPMLAK	R	C				0.547	0.547
				YASATPIPPSVLSR	R	G				0.203	0.203
				YNDImDPQKR	R	F				0.36	0.36
AT1G10780.1	47386.2	2	0.0526	MVIRILR	R	M	0.821				0.821
				WKESTDSVKSVVFHR	R	N	0.239				0.239
AT1G11130.1	84444.5	2	0.0391	DVNTPQKPLQQPPR	K	Q	0.316				0.316
				TQSDGEFLNLVSNVLK	R	L	0.423				0.423
AT1G11260.1	57594.1	2	0.046	GIPIEEMGQVWR	K	S			0.548	0.462	0.548
				PAGGFVVGDGQK	M	A			0	0	0
AT1G11910.1	54595.7	2	0.0455	ILNYVNELcER	R	L			0.485		0.485
				VFDLAPEEYVLK	K	V			0.55		0.55
			0.0652	NADEEEGGELVFGGVDPNHFK	R	G		0.691			0.691
				VFDLAPEEYVLK	K	V		0.537			0.537
		4	0.123	FDGILGLGFQEISVGK	K	A				0.484	0.484
				GPLWILGDVFMGK	R	Y				0.597	0.597
				TVVDQYGQTILDLLLSETQPK	K	K				0.593	0.593
				VFDLAPEEYVLK	K	V				0.299	0.299
AT1G12040.1	80977.7	2	0.0323	FcGEVPLTFNR	R	M				0.274	0.274
				LQGPLPSSVGNMK	R	S				0.29	0.29
AT1G12840.1	42601.6	2	0.0587	FNIPNLR	R	V		0.289			0.289
				FVWDEAKYPTMSPLK	R	E		0.462			0.462
			0.0747	EVVDNIQSQVAK	K	I				0.31	0.31
				VGTLDSLLALGDDLLK	R	S				0.478	0.478
		4	0.104	DFEQSVEAQETR	R	K			0.416		0.416
				EVVDNIQSQVAK	K	I			0.567		0.567
				FNIPNLR	R	V			0.364		0.364
				TFAESIMR	R	Y			0.465		0.465
			0.131	FNIPNLR	R	V	0.197				0.197
				VGTLDSLLALGDDLLK	R	S	0.67				0.67
				YGLPPAFLAcVLSPAVK	R	S	0.762				0.762
				YWVVSLPVK	R	D	0.398				0.398
AT1G13110.1	57193.1	2	0.0476	GLNFELLPFGSGR	R	R				0.373	0.373
				PSKWKLPPGPK	K	T				0.544	0.544
AT1G13440.1	36895.4	2	0.101	GILGYTEDDVVSTDFVGDNR	K	S		0.704			0.704
				VPTVDVSVVDLTVR	R	L		0.743			0.743
		3	0.0947	AGIALSDKFVK	K	L			0.52		0.52
				SSIFDAK	R	A			0.215		0.215
				VPTVDVSVVDLTVR	R	L			0.785		0.785
			0.16	AASFNIIPSSTGAAK	R	A	0.475				0.475
				FGIVEGLMTTVHSITATQK	R	T	0.65				0.65
				GILGYTEDDVVSTDFVGDNR	K	S	0.72				0.72
		11	0.391	AASFNIIPSSTGAAK	R	A				0.312	0.312
				AGIALSDKFVK	K	L				0.316	0.316
				FGIVEGLMTTVHSITATQK	R	T				0.573	0.573
				GILGYTEDDVVSTDFVGDNR	K	S				0.762	0.762
				IGINGFGR	R	I				0.148	0.148
				IRIGINGFGR	K	I				0.22	0.22
				KVVISAPSK	K	D				0.201	0.201
				TLLFGEKPVTVFGIR	K	N				0.395	0.395
				VPTVDVSVVDLTVR	R	L				0.689	0.689
				VVDLIVHmSK	R	A				0.583	0.583
				YDSVHGQWK	K	H				0.24	0.24
AT1G14320.1	24899.5	10	0.414	AKFKFPGR	R	Q				0.549	0.549
				ENVSSEALEAAR	K	I				0.571	0.571
				GVDEFPFcVHLVSWEK	K	E				0.548	0.548
				IRVHPFHVLR	R	I				0.678	0.678
				IYDVGmKR	R	K				0.383	0.383
				KGVDEFPFcVHLVSWEK	R	E				0.252	0.252
				LQTGMR	R	G				0.268	0.268
				MLScAGADR	K	L				0.508	0.508
				RVVPDGVNAK	K	F				0.444	0.444
				VAIGQVLLSVR	R	C				0.692	0.692
AT1G14460.1	124878	2	0.0314	QSSRATEESISR	R	E		0.37			0.37
				QTRQIAVTTSSYTESGNEIPMKR	K	I		0.285			0.285
AT1G14830.1	68706.6	4	0.0651	AVVYcQVR	K	E				0.49	0.49
				FADFAAVR	R	K				0.369	0.369
				LGAMLDEDPQLMER	K	R				0.339	0.339
				SISETEELKR	K	F				0.361	0.361
			0.0847	LIDGSISYFK	R	G			0.564		0.564
				LQHPWVGIVNR	R	S			0.494		0.494
				SIDEINAELDR	K	I			0.196		0.196
				VVSEADGYQPHLIAPEQGYR	K	R			0.45		0.45
		6	0.156	FPTLASDIAAAANEALER	R	F	0.699				0.699
				GPAEATVDAVHFVLK	K	E	0.287				0.287
				QKIPSIVALINK	R	S	0.531				0.531
				SLLNFFYAQVGR	R	K	0.394				0.394
				VAVDGQPESIVQDIENMVR	K	S	0.641				0.641
				VVSEADGYQPHLIAPEQGYR	K	R	0.669				0.669
AT1G14850.1	159998	2	0.0219	AALNQGARDKIANAANR	K	Y		0.337			0.337
				IINFEDLISNIVADK	R	A		0.376			0.376
AT1G15420.1	30316.7	2	0.0719	DSAPGDDK	R	P			0.529		0.529
				LLNALLPILQSR	K	G			0.69		0.69
AT1G15690.1	80804.5	3	0.0675	AADVGADLVGK	K	I		0.488			0.488
				AAVIGDTIGDPLK	K	D		0.428			0.428
				AGIHTVDVLTPK	R	V		0.379			0.379
				TDALDAAGNTTAAIGK	R	G		0.41			0.41
		4	0.0714	AADVGADLVGK	K	I			0.53		0.53
				AADVGADLVGKIER	K	N			0.469		0.469
				AAVIGDTIGDPLK	K	D			0.505		0.505
				AGIHTVDVLTPK	R	V			0.496		0.496
				TDALDAAGNTTAAIGK	R	G			0.706		0.706
		5	0.0844	AADVGADLVGK	K	I				0.483	0.483
				AFIVAFR	K	S				0.263	0.263
				AGIHTVDVLTPK	R	V				0.562	0.562
				ERTDALDAAGNTTAAIGK	R	G				0.412	0.412
				LTSDLGASSSGGANNGK	K	N				0.587	0.587
				TDALDAAGNTTAAIGK	R	G				0.433	0.433
		7	0.143	AAVIGDTIGDPLKDTSGPSLNILIK	K	L	0.581				0.581
				AFIVAFR	K	S	0.511				0.511
				AGIHTVDVLTPK	R	V	0.645				0.645
				KYIEAGVSEHAK	K	S	0.604				0.604
				QFNTIPGLmEGTAKPDYATcVK	R	I	0.375				0.375
				TDALDAAGNTTAAIGK	R	G	0.68				0.68
				TGAATNVIFGLALGYK	R	S	0.703				0.703
				YIEAGVSEHAK	K	S	0.594				0.594
AT1G15820.1	27505.5	2	0.109	FFDPLGLAGK	R	N			0.567		0.567
				TAENFANYTGDQGYPGGR	K	F			0.708		0.708
		3	0.159	DGVYEPDFEKLER	R	L				0.288	0.288
				FFDPLGLAGK	R	N				0.614	0.614
				TAENFANYTGDQGYPGGR	K	F				0.746	0.746
AT1G15910.1	72618.9	2	0.0394	EmNDELDDKK	K	A		0.384			0.384
				HLGDDDDEAVQKKmK	K	E		0.3			0.3
AT1G16800.1	218041	2	0.0113	EVIIPVK	R	R		0.512			0.512
				QSLPLAKSGPIVPKR	R	Q		0.546			0.546
AT1G17220.1	109730	2	0.0302	DLGmAAKPLVSEEVDSSVK	K	S	0.51				0.51
				GIRPDGVHTLDR	K	E	0.375				0.375
AT1G17260.1	104802	2	0.0327	EIHFLPFNPVDK	R	R	0.489				0.489
				EIHFLPFNPVDKR	R	T	0.278				0.278
				LGDIIPADAR	K	L	0.64				0.64
				LLEGDPLK	R	I	0.377				0.377
AT1G17620.1	28271.1	2	0.114	ASTGGDDDVVIGK	K	G				0.393	0.393
				KATTATTSAAKcK	K	V			0.209		0.209
				STIGSPPDELDEISAGK	R	L			0.67	0.574	0.67
AT1G19100.1	74157.5	2	0.0422	IPETFKIILR	R	G		0.397			0.397
				TSTmRLGADVIVFSRHSK	K	N		0.442			0.442
AT1G19140.2	34395.1	2	0.0769	LGWTEEAmmAGSR	R	D		0.394			0.394
				VLSASLRHVPR	R	L		0.599			0.599
AT1G20330.1	40432.3	2	0.0582	AVDLSGGSISAEK	R	V			0.664		0.664
				PESPEESS	K	-			0.794		0.794
AT1G20450.1	29529.7	2	0.177	KPEDSQVVNTTPLVETATPIADIPEEK	K	K		0.352			0.352
				SNSSSSSSSDEEGEDGEKK	R	K		0.636			0.636
AT1G20620.1,AT1G20620.5	56678.3	2	0.404	APGVQTPVIVR	R	F				0.648	0.648
				EGNFDLVGNNTPVFFIR	R	D				0.632	0.632
				ERIPER	R	V				0.234	0.234
				FSTVVHER	R	A				0.348	0.348
				GFFEVTHDISNLTcADFLR	K	A				0.787	0.787
				GPVLLEDYHLIEK	R	V				0.656	0.656
				IFAYGDTQR	R	H				0.511	0.511
				IWPEDILPLQPVGR	K	L				0.632	0.632
				LFIQTMDPADEDKFDFDPLDVTK	K	I				0.386	0.386
				LGPNYLQLPVNAPK	R	C				0.281	0.281
				LNVRPSI	R	-				0.239	0.239
				LTHEIR	R	G				0.271	0.271
				TNIQEYWR	K	I				0.458	0.458
				VPTPTNSYTGIR	K	T				0.273	0.273
				YRPSSAYNAPFYTTNGGAPVSNNISSLTIGER	K	G				0.63	0.63
AT1G20620.2	48881.3	2	0.0585	APGVQTPVIVR	R	F			0.606		0.606
				LGPNYLQLPVNAPK	R	C			0.659		0.659
		13	0.436	APGVQTPVIVR	R	F				0.648	0.648
				EGNFDLVGNNTPVFFIR	R	D				0.632	0.632
				ERIPER	R	V				0.234	0.234
				FSTVVHER	R	A				0.348	0.348
				GFFEVTHDISNLTcADFLR	K	A				0.787	0.787
				GPVLLEDYHLIEK	R	V				0.656	0.656
				IFAYGDTQR	R	H				0.511	0.511
				IWPEDILPLQPVGR	K	L				0.632	0.632
				LFIQTMDPADEDKFDFDPLDVTK	K	I				0.386	0.386
				LGPNYLQLPVNAPK	R	C				0.281	0.281
				TNIQEYWR	K	I				0.458	0.458
				VPTPTNSYTGIR	K	T				0.273	0.273
				YRPSSAYNAPFYTTNGGAPVSNNISSLTIGER	K	G				0.63	0.63
AT1G20960.1	247091	2	0.0101	GPVLESIVAR	R	T		0.291			0.291
				VVYIAPLEAIAK	R	E		0.424			0.424
AT1G22300.1	28897.9	2	0.0748	NLVSVGYK	R	N			0.42		0.42
				VcNDILSVIDK	K	H			0.463		0.463
AT1G22410.1	58309.8	2	0.0417	AFATGGYAAmQR	R	V				0.507	0.507
				TVTFDDLGSR	R	Y				0.335	0.335
AT1G22610.1	118349	2	0.0262	DLPVMDVSGSLDPYVEVK	R	L		0.49			0.49
				TLLDALAPK	R	W		0.507			0.507
		4	0.0632	IHVMEAQDLVPSDK	R	G				0.259	0.259
				KPSIGILELGILSAR	R	N				0.479	0.479
				TLLDALAPK	R	W				0.531	0.531
				VPPDSPLAPQWYR	R	L				0.728	0.728
				VQTVVGDLATQGER	R	I				0.514	0.514
		5	0.0612	IGPGKDEILGR	R	V			0.302		0.302
				mPSVPANFFK	R	R			0.543		0.543
				TLLDALAPK	R	W			0.649		0.649
				VFIPVR	R	D			0.399		0.399
				VPPDSPLAPQWYR	R	L			0.586		0.586
				VQTVVGDLATQGER	R	I			0.575		0.575
		8	0.1	DLPVMDVSGSLDPYVEVK	R	L	0.576				0.576
				KPSIGILELGILSAR	R	N	0.465				0.465
				mPSVPANFFK	R	R	0.353				0.353
				NGELQLALR	K	Y	0.355				0.355
				TLLDALAPK	R	W	0.211				0.211
				VHIDLTEVPLR	R	V	0.654				0.654
				VQTVVGDLATQGER	R	I	0.486				0.486
				VYTHFYPLLVLTPGGLK	R	K	0.788				0.788
AT1G22780.1	17528.1	11	0.612	AGELSAAEIDNLMTIVANPR	R	Q				0.705	0.705
				HYWGLR	R	V				0.362	0.362
				IMFALTSIK	K	G				0.512	0.512
				IPDWFLNR	K	Q				0.534	0.534
				KADVDMNKR	K	A				0.453	0.453
				LRDDLER	K	L				0.215	0.215
				QFKIPDWFLNR	R	Q				0.345	0.345
				QKImFALTSIK	K	G				0.264	0.264
				RLANIVcK	R	K				0.17	0.17
				VLNTNVDGK	R	Q				0.506	0.506
				YSQVVSNALDMK	K	L				0.627	0.627
AT1G23080.1	67572.5	3	0.0856	AGPMNGDYGGEEESER	K	V	0.566				0.566
				FFTGPAVMAVAAmAIGLR	R	G	0.669				0.669
				VAIVQAALPQGIVPFVFAK	R	E	0.632				0.632
AT1G23290.1,AT1G70600.1	16437.7	4	0.322	DNVPLIDVTQHGFFK	K	V				0.651	0.651
				FFcPIVNLDKLWSLVPEDVK	K	A				0.659	0.659
				GHLPENKPFVVK	K	A				0.619	0.619
				LWSLVPEDVK	K	A				0.379	0.379
AT1G23410.1	17654.1	2	0.301	ESTLHLVLR	K	L		0.563	0.615		0.615
				IQDKEGIPPDQQR	K	L		0.643	0.479		0.643
				TITLEVESSDTIDNVK	K	A		0.586	0.682		0.682
				TLADYNIQK	R	E		0.245	0.485		0.485
		3	0.295	EGIPPDQQR	K	L				0.166	0.166
				ESTLHLVLR	K	L				0.431	0.431
				IQDKEGIPPDQQR	K	L				0.662	0.662
				LAVLQFYK	K	V				0.562	0.562
				TITLEVESSDTIDNVK	K	A				0.608	0.608
		4	0.308	ESTLHLVLR	K	L	0.792				0.792
				LAVLQFYK	K	V	0.34				0.34
				MQIFVK	-	T	0.219				0.219
				TITLEVESSDTIDNVK	K	A	0.719				0.719
				TLADYNIQK	R	E	0.37				0.37
AT1G23880.1	61206.7	2	0.0514	FENGYSVETVLDGSK	K	L				0.343	0.343
				GGGHVDGPSEDAK	R	F				0.674	0.674
AT1G24360.1	33530.5	2	0.1	IINISSVVGLIGNIGQANYAAAK	R	G	0.837				0.837
				ILGTIPLGR	K	Y	0.345				0.345
AT1G24510.1	59367.5	2	0.0374	AVLAVADLER	K	R				0.347	0.347
				IAEGYEmASR	R	V				0.276	0.276
AT1G26880.1	13687.3	2	0.158	AFLVEEQK	R	I		0.268			0.268
				ASGPKcPVTGK	R	R		0.325			0.325
			0.167	AFLVEEQK	R	I				0.373	0.373
				AYGGVLSGSAVR	R	E				0.347	0.347
AT1G27070.1	59182	2	0.047	KDSGDSmNGK	K	D			0.598		0.598
				SccSRcNGVSRmcNK	K	R			0.763		0.763
AT1G27170.1	156361	2	0.0137	DMGRQmVLKESR	R	E		0.345			0.345
				KQSDHIK	R	K		0.14			0.14
AT1G27400.1	19879.2	2	0.227	EPETQLAAK	K	S				0.247	0.247
				NAESNAEVK	K	G				0.425	0.425
				SAQFVLDLLK	K	N				0.234	0.234
				VKYSQEPDNITK	M	S				0	0
				YSQEPDNITK	K	S				0.437	0.437
AT1G28110.1	51784.3	2	0.0868	AGVPVLVYSGDQDSVIPLTGSR	K	T	0.688				0.688
				GIAIGNPVLEFATDFNSR	R	A	0.643				0.643
		3	0.0716	AFLDGHPLPEEF	K	-			0.532		0.532
				DNLVFLQR	R	W			0.339		0.339
				GASHEVPFSQPER	R	S			0.618		0.618
AT1G28290.1	38469.9	2	0.0696	KNITAETTTDK	K	N			0.356		0.356
				LFGGDVGAELKPEK	K	K			0.36		0.36
			0.0752	TVTNFGFR	K	G				0.243	0.243
				YAAFNTLLGAKPIEGATVK	K	L				0.384	0.384
AT1G28760.1	52900	2	0.042	TKLGKFANSLR	R	V		0.407			0.407
				VNLVPIPEK	R	L		0.815			0.815
AT1G29910.1,AT1G29920.1,AT1G29930.1,AT2G34420.1	28209.8	6	0.243	ELEVIHSR	R	W				0.312	0.312
				FGEAVWFK	K	A				0.494	0.494
				GPSGSPWYGSDR	K	V				0.79	0.79
				LAmFSmFGFFVQAIVTGK	R	G				0.665	0.665
				NRELEVIHSR	R	W				0.655	0.655
				WAMLGALGcVFPELLAR	R	N				0.695	0.695
AT1G29965.1	21266.8	4	0.506	ALPTEKDEQPK	R	I				0.448	0.448
				ANKPNLFM	K	-				0.332	0.332
				DTTLNGAVEQMYTEMASR	R	H				0.767	0.767
				FPcIQIIK	R	T				0.274	0.274
				FPLVFR	K	K				0.0568	0.0568
				IKFPLVFR	K	K				0.713	0.713
				NFGIWLR	K	Y				0.497	0.497
				NPTTIKNFGIWLR	K	Y				0.616	0.616
				SNGQmLAINEIFEK	K	N				0.362	0.362
				SNGQMLAINEIFEKNPTTIK	K	N				0.184	0.184
				TGYHNmYK	R	E				0.525	0.525
				VRFPcIQIIK	R	T				0.473	0.473
AT1G30360.1	81921.4	3	0.058	IIPFIKPVVEITAIR	R	T	0.785				0.785
				QVDSIEYYTELINESVAK	K	L	0.471				0.471
				TGFcGLVGK	K	Q	0.112				0.112
		4	0.0732	AEAILAATNNRPTNK	R	T				0.516	0.516
				DmPAPPDGQTQK	R	E				0.344	0.344
				IIPFIKPVVEITAIR	R	T				0.518	0.518
				SGNAPIYYPNR	K	I				0.333	0.333
AT1G30400.1	181914	2	0.0148	PLTEKDVWHLDTWDK	R	T		0.271			0.271
				SFDWDNVEm	K	-		0.601			0.601
			0.0197	IGLMNEVLAAMDTVK	R	C	0.419				0.419
				VLGIIPQAPVLFSGTVR	K	F	0.743				0.743
AT1G30460.1	69996	2	0.0365	GPHmGGMGNAPRGGR	R	P		0.262			0.262
				RSRHGEGK	R	K		0.374			0.374
AT1G30740.1	59852.8	2	0.0432	NARFNTSSmPK	R	P			0.273		0.273
				SVDENALDmVYK	K	W			0.25		0.25
AT1G31330.1	24156.7	4	0.222	IIFRGFIWPVAAYR	R	E				0.59	0.59
				LYAPESAPALALNAQIEK	K	T				0.729	0.729
				REKQQIK	K	K				0	0
				SYLIAISGEK	R	K				0.299	0.299
AT1G31480.1	106300	2	0.0525	ELPDGPNSPTESTEGDDSPKDSSRPHSWIDR	R	R				0.491	0.491
				GKDYWEEENAIEEmPAcR	K	R				0.757	0.757
AT1G31730.1	103721	2	0.0384	ELAmGSQGGFGQSK	R	E	0.384				0.384
				LINEETIPAVLPQVVELLNHQK	R	E	0.694				0.694
AT1G32090.1	93118.7	4	0.0459	MSESEIIR	K	H			0.451		0.451
				RRPEQFTVVVR	R	N			0.473		0.473
				RVDSIEYYK	K	Q			0.489		0.489
				TGFLGLWGK	R	R			0.445		0.445
			0.0533	FVNLNYK	K	T	0.342				0.342
				LMLPVAFVSFDSR	K	W	0.774				0.774
				TGFLGLWGK	R	R	0.4				0.4
				TYFTFLNWmPQAmK	K	M	0.46				0.46
		6	0.0893	AMDPGFVDFK	R	E		0.407			0.407
				FEPAFR	R	Q		0.367			0.367
				IIASLLISQLLLMGLLASK	R	K		0.633			0.633
				NVPDMPGHSVPDTVDQFFK	R	T		0.597			0.597
				RVDSIEYYK	K	Q		0.198			0.198
				TGFLGLWGK	R	R		0.329			0.329
		13	0.176	DIYWQNLAIPFISLTIRK	R	L				0.595	0.595
				IIASLLISQLLLMGLLASK	R	K				0.254	0.254
				IIASLLISQLLLmGLLASKK	R	A				0.418	0.418
				LMLPVAFVSFDSR	K	W				0.585	0.585
				LQYLASQR	R	R				0.283	0.283
				LSISNVQPK	K	S				0.33	0.33
				MSESEIIR	K	H				0.531	0.531
				NPTLWLTSSAPEPR	K	D				0.508	0.508
				RRPEQFTVVVR	R	N				0.546	0.546
				RVDSIEYYK	K	Q				0.4	0.4
				TGFLGLWGK	R	R				0.292	0.292
				VAPFLRPVTR	R	L				0.504	0.504
				WGAAVcAQTQQSK	R	N				0.526	0.526
AT1G33120.1,AT1G33140.1	22000.5	4	0.258	FVYAHFPINASIGGDGK	R	S	0.651				0.651
				HLNLDFQLIK	K	D	0.579				0.579
				IDSWFGTR	K	K	0.149				0.149
				TALSHVDNLISGVTR	R	G	0.514				0.514
		8	0.531	FLDGIYVSEK	K	S		0.491			0.491
				HLNLDFQLIKDPETGK	K	K		0.695			0.695
				IDSWFGTR	K	K		0.305			0.305
				KVEMLDGVTIVR	R	S		0.169			0.169
				TALSHVDNLISGVTR	R	G		0.606			0.606
				TILSSETMDIPDSVTIK	K	V		0.64			0.64
				VIEVEGPR	K	G		0.552			0.552
				VKDEIVLDGNDIELVSR	K	S		0.602			0.602
		10	0.536	FLDGIYVSEK	K	S			0.254		0.254
				FVYAHFPINASIGGDGK	R	S			0.346		0.346
				HLNLDFQLIK	K	D			0.486		0.486
				HLNLDFQLIKDPETGK	K	K			0.652		0.652
				IDSWFGTR	K	K			0.374		0.374
				KFLDGIYVSEK	R	S			0.346		0.346
				KVEMLDGVTIVR	R	S			0.294		0.294
				TALSHVDNLISGVTR	R	G			0.584		0.584
				VIEVEGPR	K	G			0.28		0.28
				VKDEIVLDGNDIELVSR	K	S			0.533		0.533
		11	0.665	FLDGIYVSEK	K	S				0.508	0.508
				FVYAHFPINASIGGDGK	R	S				0.521	0.521
				HLNLDFQLIKDPETGK	K	K				0.683	0.683
				IDSWFGTR	K	K				0.249	0.249
				KFLDGIYVSEK	R	S				0.506	0.506
				KVEMLDGVTIVR	R	S				0.648	0.648
				ScALINQK	R	C				0.26	0.26
				TALSHVDNLISGVTR	R	G				0.536	0.536
				TILSSETMDIPDSVTIK	K	V				0.416	0.416
				VIEVEGPR	K	G				0.408	0.408
				VKDEIVLDGNDIELVSR	K	S				0.554	0.554
AT1G35720.1	36186.9	5	0.161	AILLWTLEPGER	R	D				0.102	0.102
				LLVSLVTSYR	K	Y				0.474	0.474
				TSTQLLHAR	R	Q				0.345	0.345
				VIGEEYQR	K	R				0.331	0.331
				YEGDEVNMTLAK	R	Q				0.424	0.424
AT1G41830.1	60561.3	2	0.0424	ISNVGLQDSLNFR	R	I				0.569	0.569
				QYLGQQLYLR	R	V				0.0888	0.0888
			0.0646	DQIGSFYYFPSLAFHK	K	A	0.54				0.54
				ISGVYKINSISDK	K	P	0.291				0.291
				SEFWAR	R	Q	0.402				0.402
		6	0.103	ISNVGLQDSLNFR	R	I			0.652		0.652
				KLPSPDGILINGR	R	S			0.508		0.508
				LPSPDGILINGR	K	S			0.695		0.695
				QYLGQQLYLR	R	V			0.309		0.309
				SEFWAR	R	Q			0.237		0.237
				TIVFGSSAGQINGK	R	Q			0.383		0.383
AT1G42470.1	140072	5	0.0393	ALDFLGAGAK	R	N			0.487		0.487
				APEILTDDNIK	K	L			0.521		0.521
				cNPNSLLNEIAR	K	A			0.458		0.458
				IGPPLYFVLK	R	N			0.731		0.731
				LLFDIQK	K	K			-0.001		-0.001
			0.0582	APEILTDDNIK	K	L		0.535			0.535
				LPWFLNALPSADcAK	K	G		0.443			0.443
				MKPENYDDYGGVDHVK	K	Y		0.431			0.431
				NFKEWFTFIGQK	K	A		0.313			0.313
				VLNcPFNIPSVKPDDLLSSK	K	I		0.486			0.486
		7	0.0708	APEILTDDNIK	K	L				0.23	0.23
				HADLSSDRPSTTQFK	R	E				0.527	0.527
				HTNQLcSINK	R	C				0.518	0.518
				LPWFLNALPSADcAK	K	G				0.62	0.62
				QVDFVNSmR	K	A				0.281	0.281
				RQEQELPLER	K	R				0.46	0.46
				VLNcPFNIPSVKPDDLLSSK	K	I				0.429	0.429
		9	0.0794	ALDFLGAGAK	R	N	0.442				0.442
				APEILTDDNIK	K	L	0.427				0.427
				DELLPMVQAK	K	N	0.414				0.414
				EKLPWFLNALPSADcAK	K	G	0.574				0.574
				IEQLIIATVQTSSHEK	R	A	0.315				0.315
				IGPPLYFVLK	R	N	0.653				0.653
				LPWFLNALPSADcAK	K	G	0.615				0.615
				VLNcPFNIPSVKPDDLLSSK	K	I	0.607				0.607
				YGIWVAR	K	H	0.414				0.414
AT1G42970.1	47641.3	4	0.197	AAALNIVPTSTGAAK	R	A				0.514	0.514
				AVSLVLPQLK	K	G				0.221	0.221
				GLTAEDVNEAFR	K	K				0.286	0.286
				GTmTTTHSYTGDQR	K	L				0.607	0.607
				IVDNETISVDGK	K	L				0.435	0.435
				VAINGFGR	K	I				0.0986	0.0986
				VPTPNVSVVDLVINVEK	R	K				0.342	0.342
AT1G43170.1	44541.6	3	0.0951	DDYLMIK	K	G		0.32			0.32
				HGSLGFLPR	R	K		0.444			0.444
				QIPIEAVFQKDEmIDIIGVTK	K	G		0.487			0.487
		13	0.357	AGMTHIVR	K	E				0.565	0.565
				AHMMEIQINGGTIAQK	K	V				0.277	0.277
				FIDTASIFGHGR	K	F				0.528	0.528
				FTAFMGYK	K	A				0.509	0.509
				GIQAQLEK	K	M				0.234	0.234
				GKGYEGVVTR	K	W				0.551	0.551
				HGSLGFLPR	R	K				0.613	0.613
				LALEEIK	R	L				0.39	0.39
				QIPIEAVFQKDEmIDIIGVTK	K	G				0.438	0.438
				SLNTVWAQHLSEEVR	R	R				0.252	0.252
				VDFAYSFFEK	K	Q				0.68	0.68
				VLAHTQIR	R	K				0.368	0.368
				VSYTVAR	R	A				0.21	0.21
AT1G43800.1	44138.4	2	0.0563	AQEFVcGLAQR	R	I				0.465	0.465
				ATFVSHGNTAR	R	L				0.141	0.141
AT1G44170.1	53143	2	0.0496	ALVDSNIFDLFK	K	V	0.64				0.64
				HLTPVVLELGGK	K	S	0.318				0.318
			0.0579	HLTPVVLELGGK	K	S			0.565		0.565
				VVEGAVTETSALLEQK	R	W			0.603		0.603
AT1G45000.1	44739.7	2	0.0326	FSEGTSADR	R	E				0.403	0.403
				FSEGTSADREIQR	R	T				0.321	0.321
AT1G47128.1	50949.1	2	0.0433	GVDGTcDQIRK	K	N				0.39	0.39
				SWGESGYLR	K	M				0.364	0.364
AT1G48240.1	29869.8	2	0.0415	MDETDQAIER	R	S				0.486	0.486
				RMDETDQAIER	K	S				0.326	0.326
AT1G48360.1	84955.8	2	0.0362	ESLLRLIGKR	R	R	0.484				0.484
				VLQVVEHQmQFPPKTTR	K	Y	0.444				0.444
AT1G48480.1	71115	2	0.0397	FSGEIPEVLFSLSHLVR	R	L	0.495				0.495
				VFDLEDLLR	K	A	0.563				0.563
		4	0.0687	APSNSVMNEEGVDLPR	K	W			0.746		0.746
				AVLDAVTVVAVK	K	R			0.565		0.565
				SPLNWDVR	R	S			0.463		0.463
				VFDLEDLLR	K	A			0.618		0.618
AT1G49240.1	41845.5	2	0.127	AEYDEAGPGIVHR	K	K			0.37		0.37
				DLTDYLMK	R	I			0.245		0.245
				EITALAPSSmK	K	I			0.373		0.373
				NYELPDGQVITIGAER	K	F			0.719		0.719
		4	0.43	AGFAGDDAPR	K	A				0.507	0.507
				AVFPSVVGRPR	R	H				0.387	0.387
				cDVDIRK	K	D				0.203	0.203
				DAYVGDEAQSK	K	R				0.373	0.373
				DAYVGDEAQSKR	K	G				0.627	0.627
				EITALAPSSmK	K	I				0.336	0.336
				GYMFTTTAER	R	E				0.508	0.508
				IAPEEHPVLLTEAPLNPK	R	A				0.496	0.496
				IKVVAPPER	K	K				0.289	0.289
				IWHHTFYNELR	K	I				0.33	0.33
				LSFVAVDYEQEmETSK	K	T				0.522	0.522
				NYELPDGQVITIGAER	K	F				0.59	0.59
				TTGIVLDSGDGVSHTVPIYEGFSLPHAILR	R	L				0	0
				VVAPPERK	K	Y				0.607	0.607
AT1G49340.2	224003	3	0.0232	AcEELFDSLLSGIAK	K	I	0.549				0.549
				VETLPAGFLTIASGLMDTK	R	L	0.673				0.673
				VTFFMPQLVQSLR	R	Y	0.524				0.524
AT1G49430.1	74372.9	2	0.0406	LKRPQLLQHYK	K	G			0.439		0.439
				LYAGIMQKISASGLIR	K	K			0.347		0.347
AT1G49600.1,AT3G19130.1	48463.8	2	0.036	FGDENER	R	S				0.138	0.138
				VVIDSNTGR	K	S				0.385	0.385
AT1G50200.1	110474	3	0.0339	AVFGEVYPDPVR	R	V				0.306	0.306
				LATEAAESAASDGK	K	T				0.497	0.497
				RIESIVNK	R	Q				0.059	0.059
AT1G50250.1	76743.1	3	0.0559	GAGMGGGNDER	R	E				0.377	0.377
				GQAGGLTFFAPSEER	R	L				0.419	0.419
				QRGAGmGGGNDER	R	E				0.568	0.568
				QVTVDRPDVAGR	R	V				0.393	0.393
AT1G50360.1	129995	2	0.0312	ImSTSGEESVIVVTEGKVLK	K	V	0.348				0.348
				VQQYDNRWSEYETKMK	R	S	0.323				0.323
AT1G51060.1	13916.7	2	0.121	AGLQFPVGR	K	I				0.333	0.333
				HIQLAVR	R	N				0.524	0.524
			0.242	AGLQFPVGR	K	I	0.369				0.369
				LLGDVTIANGGVMPNIHNLLLPK	K	K	0.765				0.765
AT1G51570.1	89138.5	16	0.206	DKDLVKDDLIGR	K	V		0.5			0.5
				DLTGScDPYVEVK	K	L		0.344			0.344
				ELPGKDLTGScDPYVEVK	K	L		0.352			0.352
				FDYRPVNSR	R	W		0.342			0.342
				ImGVLSGIIAVGK	R	W		0.685			0.685
				IQTVVGDLATQGER	R	F		0.296			0.296
				LPSVPLNFFR	K	R		0.586			0.586
				LSHADSAHPDELDEEFDTFPTSR	R	P		0.794			0.794
				LWYLR	K	V		0.628			0.628
				TIIDSFTPR	R	W		0.471			0.471
				VAPNKDEVLGR	R	C		0.616			0.616
				VNVIEAQDLIPSDKGR	R	Y		0.209			0.209
				VVFDLNEIPK	R	R		0.444			0.444
				VVFDLNEIPKR	R	V		0.349			0.349
				YKLPSVPLNFFR	R	R		0.66			0.66
				YPEVFVK	R	V		0.205			0.205
		19	0.22	cAVPLQYLDKR	R	F			0.656		0.656
				DKDLVKDDLIGR	K	V			0.235		0.235
				DLTGScDPYVEVK	K	L			0.512		0.512
				ELPGKDLTGScDPYVEVK	K	L			0.44		0.44
				GRYPEVFVK	K	V			0.479		0.479
				IQTVVGDLATQGER	R	F			0.35		0.35
				LPSVPLNFFR	K	R			0.622		0.622
				LWYLR	K	V			0.511		0.511
				MGEIHLAVR	K	F			0.62		0.62
				TIIDSFTPR	R	W			0.552		0.552
				VAPNKDEVLGR	R	C			0.655		0.655
				VIMGNQALR	K	T			0.533		0.533
				VNVIEAQDLIPSDK	R	G			0.541		0.541
				VNVIEAQDLIPSDKGR	R	Y			0.662		0.662
				VPPDSPLAPQWYR	R	L			0.586		0.586
				VQASYLEATVK	R	D			0.455		0.455
				VVFDLNEIPK	R	R			0.47		0.47
				WFNLEK	R	H			0.063		0.063
				YPEVFVK	R	V			0.3		0.3
			0.259	cAVPLQYLDK	R	R	0.461				0.461
				DLTGScDPYVEVK	K	L	0.455				0.455
				EVVEYMLDVGSHMWSmR	K	R	0.561				0.561
				FQSLLSWR	R	D	0.342				0.342
				IQTVVGDLATQGER	R	F	0.374				0.374
				LPSVPLNFFR	K	R	0.545				0.545
				LPSVPLNFFRR	K	L	0.355				0.355
				LSHADSAHPDELDEEFDTFPTSR	R	P	0.791				0.791
				LWYLR	K	V	0.461				0.461
				MHYLHPLTVSQLDNLR	K	H	0.7				0.7
				SNPEWNQVFAFSK	K	D	0.368				0.368
				TIIDSFTPR	R	W	0.477				0.477
				VAPNKDEVLGR	R	C	0.502				0.502
				VNVIEAQDLIPSDK	R	G	0.678				0.678
				VQASYLEATVK	R	D	0.489				0.489
				VYTHSYPLLVLHPSGVK	R	K	0.667				0.667
				YKLPSVPLNFFR	R	R	0.696				0.696
				YKLPSVPLNFFRR	R	L	0.62				0.62
				YPEVFVK	R	V	0.188				0.188
		28	0.336	AEPPLRK	R	E				0.308	0.308
				cAVPLQYLDKR	R	F				0.398	0.398
				DKDLVKDDLIGR	K	V				0.532	0.532
				DLTGScDPYVEVK	K	L				0.225	0.225
				ELPGKDLTGScDPYVEVK	K	L				0.615	0.615
				FQSLLSWR	R	D				0.211	0.211
				HPPHMDTR	R	L				0.262	0.262
				HQATQIVSTR	R	L				0.435	0.435
				HVIMEGGEK	K	K				0.57	0.57
				HVImEGGEKK	K	E				0.617	0.617
				IQTVVGDLATQGER	R	F				0.29	0.29
				KSNPEWNQVFAFSK	K	D				0.606	0.606
				LPSVPLNFFR	K	R				0.405	0.405
				LWYLR	K	V				0.251	0.251
				MGEIHLAVR	K	F				0.579	0.579
				MHYLHPLTVSQLDNLR	K	H				0.48	0.48
				SKANFFR	R	I				0.276	0.276
				SKVYLSPK	R	L				0.46	0.46
				SKVYLSPKLWYLR	R	V				0.565	0.565
				SNPEWNQVFAFSK	K	D				0.54	0.54
				TIIDSFTPR	R	W				0.482	0.482
				VAPNKDEVLGR	R	C				0.659	0.659
				VIMGNQALR	K	T				0.454	0.454
				VNVIEAQDLIPSDKGRYPEVFVK	R	V				0.525	0.525
				VPPDSPLAPQWYR	R	L				0.728	0.728
				VVFDLNEIPK	R	R				0.472	0.472
				VYTHSYPLLVLHPSGVK	R	K				0.539	0.539
				YKLPSVPLNFFR	R	R				0.541	0.541
AT1G51980.1	54385.4	2	0.0676	NPAFLDWEVNEELRK	R	M		0.659			0.659
				VAEPLTSDLPNVPPQLAPK	K	S		0.695			0.695
		3	0.0775	EQMSYTIDALK	R	T			0.318		0.318
				MIAAEDIGR	R	Q			0.54		0.54
				VAEPLTSDLPNVPPQLAPK	K	S			0.653		0.653
		4	0.0815	EIEAIGGNTSASASR	R	E				0.562	0.562
				MIAAEDIGR	R	Q				0.407	0.407
				QILTYGER	R	K				0	0
				SQYVGGDFR	K	Q				0.351	0.351
AT1G52300.1	10822.8	2	0.179	cSAcAYPAAR	R	K				0.578	0.578
				TYNWSVK	R	A				0.503	0.503
AT1G52360.1	104450	4	0.0464	EIPVASmDNTGK	R	I				0.437	0.437
				HNEIQTANIK	K	S				0.294	0.294
				LENTLNYGLER	R	V				0.317	0.317
				SFEVTELPVR	K	S				0.218	0.218
AT1G52400.1	60442.5	3	0.127	IFPHGR	R	M				0.63	0.63
				IGIAHSPAWFEPQDLEHVGGSIER	K	V				0.659	0.659
				KYYIQR	R	H				0.459	0.459
				VGHRLPK	R	F				0.305	0.305
				VGVQFYHDLIDELLK	K	N				0.42	0.42
				YKEDIQLMK	R	D				0.58	0.58
				YYIQR	K	H				0.57	0.57
AT1G52540.1	39850.7	2	0.06	ASNVLLDSEFEAR	R	V			0.666		0.666
				FGEIVDQR	K	L			0.423		0.423
AT1G52620.1	92087.7	2	0.0232	KLVSDTVSILK	K	T			0.36		0.36
				TAcmFQDK	K	M			0.977		0.977
AT1G52760.1	36958.6	2	0.0813	LFTQSFLPLDGEIK	K	G				0.287	0.287
				SDGIRcYmGDMEK	R	V				0.939	0.939
AT1G53210.1	63401.3	2	0.0342	TLDEQVDQEEFVR	K	G		0.269			0.269
				VLQDFDKTLDEQVDQEEFVR	K	G		0.543			0.543
			0.0462	LLDDEGQPDEHVIR	R	K			0.414		0.414
				TLDEQVDQEEFVR	K	G			0.716		0.716
AT1G53240.1	35787.2	2	0.114	ALEGADLVIIPAGVPR	K	K				0.522	0.522
				LFGVTTLDVVR	K	A				0.501	0.501
				TQDGGTEVVEAK	R	A				0.315	0.315
AT1G54000.1	43176.1	12	0.504	AANWNDDFVAK	K	S				0.581	0.581
				AQEMFAHLLFGADTNVVQPMNVR	K	E				0.641	0.641
				ELTVYPVDEPMR	R	E				0.506	0.506
				FSDGLITPDFLAK	K	F				0.657	0.657
				GASFAVEGATLLGAPVESMTLNQQVK	R	K				0.693	0.693
				IGPMLNEMAR	K	N				0.605	0.605
				KFNQMK	K	A				0.416	0.416
				LcEYQR	K	S				0.234	0.234
				LKNDISALYSSGASK	K	F				0.509	0.509
				NNPTADASAQQAFVTSVTNK	K	L				0.778	0.778
				NSPASAPFQFTVFDFYNAVLTR	R	T				0.77	0.77
				QEYNTGMDQcYEK	R	L				0.99	0.99
				SFLFFDGR	R	H				0.246	0.246
				TLVAQGFWPYGK	K	S				0.715	0.715
AT1G54010.1	43126	13	0.472	AANWNDDFVK	K	K				0.494	0.494
				AANWNDDFVKK	K	S				0.474	0.474
				AQEMFGHLLFGADTNVIQPMNIR	K	E				0.712	0.712
				ELVVYPADEPMR	R	E				0.479	0.479
				FSDGLIAPDFLAK	K	F				0.639	0.639
				GASFAVADATLLGAPVESLTLNQQVR	R	K				0.755	0.755
				IGPMLNELAR	K	T				0.65	0.65
				KFNQMK	R	A				0.416	0.416
				LcEYQR	R	S				0.234	0.234
				NNPNADASTQQAFVTSVTNK	K	L				0.731	0.731
				QEFNTGMDQcYEK	R	L				0.757	0.757
				SYLFFDGR	R	H				0.427	0.427
				TAPASAPFQFTVFDFYNAILTR	R	T				0.716	0.716
				TLLPQTFWPYGK	K	S				0.756	0.756
AT1G54030.1	46066.5	4	0.122	NVcAKPEEYIFFDGK	K	H				0.545	0.545
				QAFVDQVITTIK	K	A				0.568	0.568
				QASGNVQEcVK	K	L				0.544	0.544
				WSDGSIVPDYLAK	R	F				0.579	0.579
AT1G54270.1	46744.9	2	0.0485	RDELTLEGIK	K	Q	0.323				0.323
				VLITTDLLAR	R	G	0.512				0.512
		4	0.0971	DELTLEGIK	R	Q		0.47			0.47
				FYNVVVEELPSNVADLL	K	-		0.366			0.366
				MFVLDEADEMLSR	K	G		0.707			0.707
				RDELTLEGIK	K	Q		0.413			0.413
		5	0.133	GLDVIQQAQSGTGK	K	T			0.557		0.557
				KVDWLTDK	R	M			0.181		0.181
				MFVLDEADEMLSR	K	G			0.688		0.688
				RDELTLEGIK	K	Q			0.356		0.356
				VLITTDLLAR	R	G			0.621		0.621
		13	0.323	ALGDYQGVK	R	V				0.405	0.405
				DELTLEGIK	R	Q				0.278	0.278
				ELAQQIEK	R	V				0.206	0.206
				FmSKPVR	K	I				0.227	0.227
				GIVPFcK	R	G				0.432	0.432
				GIYAYGFEKPSAIQQR	R	G				0.649	0.649
				GLDVIQQAQSGTGK	K	T				0.555	0.555
				GVAINFVTLDDQR	K	M				0.557	0.557
				IQVGVFSATmPPEALEITR	K	K				0.618	0.618
				KGVAINFVTLDDQR	R	M				0.574	0.574
				MFVLDEADEMLSR	K	G				0.689	0.689
				mLFDIQK	R	F				0.142	0.142
				VLITTDLLAR	R	G				0.594	0.594
AT1G55040.1	94847.5	2	0.0224	MAASISLLLIKR	-	I				0.624	0.624
				RAPPKVK	K	Q				0.631	0.631
			0.0365	MAASISLLLIKR	-	I	0.702	0.741			0.741
				RSSYSASESDDDMDDQEYR	K	G	0.651	0.855			0.855
AT1G55490.1	63791.3	4	0.1	DLVGVLEDAIR	R	G				0.279	0.279
				GGYPILIIAEDIEQEALATLVVNK	R	L				0.321	0.321
				NAGVNGSVVSEK	K	V				0.217	0.217
				VVAAGANPVLITR	K	G				0.698	0.698
AT1G55670.1	17068.1	2	0.106	FVFFNFQR	R	E				0.409	0.409
				QGLPEQNGK	K	T				0.421	0.421
AT1G56070.1	93873.9	3	0.0463	AYLPVVESFGFSSQLR	K	A	0.656				0.656
				LWGENFFDPATR	R	K	0.314				0.314
				MTDTRADEAER	R	G	0.327				0.327
		5	0.051	FSVSPVVR	K	V			0.308		0.308
				IMGPNYIPGEK	R	K			0.471		0.471
				IMGPNYIPGEKK	R	D			0.488		0.488
				IRPVLTVNK	R	M			0.456		0.456
				PMEEGLAEAIDDGR	R	I			0.607		0.607
		12	0.167	DLQDDFMGGAEIIK	K	S		0.551			0.551
				EAMTPLSEFEDKL	K	-		0.5			0.5
				EGPLAEENMR	K	G		0.465			0.465
				FSVSPVVR	K	V		0.509			0.509
				ILAEEFGWDKDLAK	K	K		0.471			0.471
				IMGPNYIPGEK	R	K		0.468			0.468
				LWGENFFDPATR	R	K		0.615			0.615
				LWGENFFDPATRK	R	W		0.561			0.561
				NATLTNEKEVDAHPIR	K	A		0.619			0.619
				PMEEGLAEAIDDGR	R	I		0.597			0.597
				SDPVVSFR	K	E		0.225			0.225
				YRVENLYEGPLDDQYANAIR	R	N		0.609			0.609
		16	0.209	EGPLAEENMR	K	G				0.389	0.389
				FFAFGR	R	V				0.266	0.266
				FSVSPVVR	K	V				0.381	0.381
				GFVQFcYEPIK	R	Q				0.524	0.524
				GGGQVIPTAR	R	R				0.264	0.264
				IMGPNYIPGEK	R	K				0.378	0.378
				IRPVLTVNK	R	M				0.321	0.321
				IRPVLTVNKmDR	R	C				0.526	0.526
				NcDPNGPLmLYVSK	R	M				0.635	0.635
				PMEEGLAEAIDDGR	R	I				0.775	0.775
				RVIYASQITAKPR	R	L				0.548	0.548
				STGISLYYEMTDESLK	K	S				0.597	0.597
				STLTDSLVAAAGIIAQEVAGDVR	K	M				0.642	0.642
				VENLYEGPLDDQYANAIR	R	N				0.52	0.52
				VIYASQITAKPR	R	L				0.689	0.689
				VKFTADELRR	M	I				0	0
AT1G56110.1	58657.3	2	0.0345	IVNDNYLYAR	K	V			0.361		0.361
				LYDYLVTK	K	M			0.391		0.391
		4	0.0785	IPcQSNEFVLELLR	K	G		0.703			0.703
				IVNDNYLYAR	K	V		0.424			0.424
				KLYDYLVTK	K	M		0.327			0.327
				LYDYLVTK	K	M		0.209			0.209
				VMDLADYR	K	K		0.444			0.444
AT1G56190.1	49921.5	2	0.107	FSLAPLVPR	K	L			0.424		0.424
				GVSLLLPTDVVIADK	R	F			0.531		0.531
				GVTTIIGGGDSVAAVEK	K	V			0.639		0.639
				IGVIESLLEK	K	C			0.335		0.335
		5	0.211	ADLNVPLDDNQNITDDTR	R	I				0.661	0.661
				FLKPSVAGFLLQK	K	E				0.496	0.496
				FSLAPLVPR	K	L				0.347	0.347
				GVSLLLPTDVVIADK	R	F				0.429	0.429
				GVSLLLPTDVVIADKFAPDANSK	R	I				0.233	0.233
				GVTTIIGGGDSVAAVEK	K	V				0.43	0.43
				IGVIESLLEK	K	C				0.435	0.435
				RPFAAIVGGSK	K	V				-0.0095	-0.0095
AT1G56340.1	48510.9	3	0.0824	QTGSLYSDWDLLPAKK	K	I		0.419			0.419
				SGSLFDNVLVSDDPEYAK	K	K		0.566			0.566
				SGSLFDNVLVSDDPEYAKK	K	L		0.562			0.562
AT1G57660.1,AT1G57860.1	18690.8	2	0.677	ARGETISTK	K	R				0.402	0.402
				AVGVEVNKQIGNR	R	I				0.419	0.419
				cAEEFK	R	L				0.239	0.239
				cAEEFKLR	R	K				0.25	0.25
				GPKPGFmVEGMTLETVTPIPYDVVNDLK	K	G				0.726	0.726
				GYIPLSTYLR	K	T				0.688	0.688
				IWNVTK	R	R				0.0106	0.0106
				KKGYIPLSTYLR	R	T				0.518	0.518
				KKQNDVLK	R	A				0.1	0.1
				RAVGVEVNK	K	Q				0.291	0.291
				TRDLFARPFR	R	K				0.541	0.541
				VEHVQQSR	R	C				0.573	0.573
				VGDYVDVK	K	V				0.429	0.429
AT1G58270.1	45018.3	4	0.126	DPIFEWR	R	L				0.289	0.289
				FLDSYTSDSFSSGGR	R	N				0.565	0.565
				SSTDKYQISQETEAQR	K	F				0.547	0.547
				VIDQIQSNNFEK	R	K				0.54	0.54
AT1G58983.1	30753.2	2	0.0915	TYGFLTPEFWK	K	E	0.671				0.671
				VLQFAGIDDVFTSSR	K	G	0.447				0.447
		3	0.165	AFVVVGDGNGHVGLGVK	K	C		0.31			0.31
				EYQIIDHLVGPTLKDEVMK	K	I		0.578			0.578
				TYGFLTPEFWK	K	E		0.568			0.568
		7	0.218	ATFDcLQK	K	T				0.225	0.225
				cGSVTVR	K	M				0.31	0.31
				KVLQFAGIDDVFTSSR	K	G				0.657	0.657
				LEQIYLHSLPVK	K	E				0.485	0.485
				LSVVPVRR	K	G				0.359	0.359
				TYGFLTPEFWK	K	E				0.524	0.524
				VLQFAGIDDVFTSSR	K	G				0.583	0.583
AT1G59610.1	100213	5	0.0696	APIIIDLSR	R	E		0.505			0.505
				GASGRGRDEIYLK	K	L		0.303			0.303
				IVLEADGYQPYLISPEK	R	G		0.629			0.629
				KPVDPEEELR	R	W		0.231			0.231
				VIQARGGQVGSASmR	K	Q		0.401			0.401
		8	0.0924	AIALELcR	R	E			0.534		0.534
				APIIIDLSR	R	E			0.606		0.606
				IESLIQEDQNVK	R	R			0.495		0.495
				LGEQLVSSAEGTR	R	A			0.396		0.396
				LIDLPGLDQR	K	I			0.371		0.371
				SQIVQDELAR	K	L			0.611		0.611
				TVLELAKDPAR	K	L			0.34		0.34
				VVASFEGNFPNR	K	I			0.574		0.574
			0.114	AIALELcR	R	E	0.275				0.275
				EVVAIASAALDGFK	R	N	0.587				0.587
				FLLHLAGGEGSGWK	K	V	0.186				0.186
				GYVEAVLNSLAANVPK	R	A	0.483				0.483
				IALVDTLASQIR	R	S	0.481				0.481
				IESLIQEDQNVK	R	R	0.446				0.446
				IVLEADGYQPYLISPEK	R	G	0				0
				VVASFEGNFPNR	K	I	0.585				0.585
		10	0.125	APIIIDLSR	R	E				0.529	0.529
				EVVAIASAALDGFKNEAK	R	K				0.674	0.674
				GRDEIYLK	R	L				0.0791	0.0791
				HFDLNNVK	R	R				0.354	0.354
				IALVDTLASQIR	R	S				0.514	0.514
				KPVDPEEELR	R	W				0.268	0.268
				LGEQLVSSAEGTR	R	A				0.296	0.296
				mVVALVDMER	K	A				0.299	0.299
				TAGPEGEITAGYLmK	K	K				0.26	0.26
				VVASFEGNFPNR	K	I				0.511	0.511
AT1G59870.1	165069	4	0.0279	LPTVEVR	K	Y		0.361			0.361
				MSNELAVPFDK	K	S		0.329			0.329
				VVEYFESFPGVSK	K	I		0.282			0.282
				YFVDMPGEMR	K	D		0.404			0.404
		7	0.0654	AALVFDK	K	Y	0.357				0.357
				DSIVGLPGVTGLSTEQR	R	K	0.582				0.582
				GVTGAFRPGVLTALMGVSGAGK	K	T	0.695				0.695
				LSVDFAELYNQSALHQR	K	N	0.68				0.68
				TQSVNDDEEALK	R	W	0.52				0.52
				VTTGEMIVGPTK	R	T	0.47				0.47
				YDLLNELAR	R	R	0.463				0.463
		11	0.0803	FIDMVFK	K	V			0.398		0.398
				GTADFLQEVTSK	K	K			0.629		0.629
				IQVLGGAPDLTVK	R	Q			0.155		0.155
				MSNELAVPFDK	K	S			0.312		0.312
				NIEDIFSSGSR	R	R			0.664		0.664
				NSLVTDYTLK	K	I			0.514		0.514
				TTLmDVLAGR	K	K			0.401		0.401
				VTTGEMIVGPTK	R	T			0.52		0.52
				VVEYFESFPGVSK	K	I			0.422		0.422
				YDLLNELAR	R	R			0.527		0.527
				YFVDMPGEMR	K	D			0.629		0.629
		13	0.1	AQLTILKDISGVIKPGR	K	M				0.726	0.726
				DNILEFFESFGFK	R	C				0.343	0.343
				DSIVGLPGVTGLSTEQR	R	K				0.612	0.612
				GTADFLQEVTSK	K	K				0.457	0.457
				IQVLGGAPDLTVK	R	Q				0.0918	0.0918
				LPTVEVR	K	Y				0.372	0.372
				TGGYIEGDVR	K	I				0.241	0.241
				TTLLLALAGK	K	L				0.328	0.328
				TTLmDVLAGR	K	K				0.182	0.182
				VTTGEMIVGPTK	R	T				0.347	0.347
				YDLLNELAR	R	R				0.455	0.455
				YEHLTIK	R	A				0.428	0.428
				YFVDMPGEMR	K	D				0.739	0.739
AT1G60030.1	58491.9	3	0.0799	GMFWWDR	R	F		0.501			0.501
				SEEFYSLPFNLNK	R	Y		0.575			0.575
				WFNDMINVPFSSK	R	A		0.538			0.538
				YSDILDPQEK	R	F		0.631			0.631
		4	0.106	FASATPPPPSVLSR	R	G	0.732				0.732
				GMFWWDR	R	F	0.366				0.366
				SEEFYSLPFNLNK	R	Y	0.67				0.67
				WFNDMINVPFSSK	R	A	0.588				0.588
				YSDILDPQEK	R	F	0.709				0.709
		6	0.188	GMFWWDR	R	F				0.271	0.271
				LLSPLSAVPLVALAGFGLYEHGFPLLAK	R	C				0.881	0.881
				LPAVIGGSYTYVPTTLSIILAGR	R	Y				0.51	0.51
				SEEFYSLPFNLNK	R	Y				0.439	0.439
				SGLISGSPWIR	R	V				0.245	0.245
				YGPVHTHAR	K	W				0.486	0.486
				YSDILDPQEK	R	F				0.603	0.603
AT1G60870.1	16756.2	2	0.102	LFEVDSYK	R	A				0.279	0.279
				TLEEMER	R	M				0.397	0.397
AT1G61520.1,AT1G61520.2	29164.8	3	0.132	FAmLGAAGAIAPEILGK	R	A			0.589		0.589
				QYFLGLEK	K	G			0.198		0.198
				WLAYGEIINGR	R	F			0.636		0.636
		4	0.242	FAmLGAAGAIAPEILGK	R	A				0.465	0.465
				GLAGSGNPAYPGGPFFNPLGFGKDEK	K	S				0.51	0.51
				LQDWYNPGSmGK	R	Q				0.541	0.541
				WLAYGEIINGR	R	F				0.673	0.673
AT1G61900.1	47011.7	2	0.0485	HcLSDLEQILVGK	K	G		0.67			0.67
				HcLSDLEQILVGKGASGQLNK	K	I		0.389			0.389
AT1G62020.1	136551	2	0.0197	LVLGELQTPFVR	R	Y			0.492		0.492
				YcLPNGDSGIIR	K	T			0.24		0.24
		10	0.097	AFSScPVVPLAIER	R	G				0.352	0.352
				cLFTLLGHLDYIR	R	T				0.359	0.359
				GTGGSAVFIAR	R	N				0.302	0.302
				GWSESSSPNVR	R	S				0.28	0.28
				IWNWQSR	R	T				0.286	0.286
				LSFLYLITGNLDK	R	L				0.478	0.478
				LVLGELQTPFVR	R	Y				0.416	0.416
				RPGTPSLNQSPR	R	T				0.533	0.533
				SEDKVVIFDLQQR	R	L				0.162	0.162
				YcLPNGDSGIIR	K	T				0.472	0.472
AT1G62380.1	36165.8	2	0.0688	DSEYPSFVFDDYMK	K	L		0.685			0.685
				FPVVDLSK	K	L		0.236			0.236
AT1G62750.1	86041	4	0.0702	FEPLEAGSGYEFK	R	S				0.388	0.388
				ISAGSYVLNANK	K	G				0.22	0.22
				PLVLQIPIGAEDVFK	K	G				0.63	0.63
				RGQINSFGDKPGGLK	R	V				0.266	0.266
AT1G63000.1	33580.4	2	0.126	AmVEELLK	K	N				0.0976	0.0976
				mPISSDLTNPR	R	N				0.354	0.354
				NYENVcTLR	K	V				0.345	0.345
				TGWIGGLLGK	K	L				0.45	0.45
AT1G63500.1	47630.2	2	0.0972	GNWIIKDVLLLKGLIGK	K	L			0.406		0.406
				HIPPSHALDLIR	K	D			0.555		0.555
				TDLTAIHEILEK	R	L			0.372		0.372
		3	0.121	GNWIIKDVLLLKGLIGK	K	L	0.437				0.437
				HIPPSHALDLIR	K	D	0.629				0.629
				TDLTAIHEILEK	R	L	0.433				0.433
				VLFDDDSNPR	R	L	0.485				0.485
AT1G63660.1	59296.8	2	0.0449	SITSYNPR	K	V				0.142	0.142
				SLNVFSLVISGTSSLK	R	S				0.347	0.347
AT1G63780.1	34089.3	2	0.0816	GSQVISEIIETAR	R	S		0.467			0.467
				HIFPAPKLDAK	K	R		0.506			0.506
AT1G63940.1	52485.1	4	0.0967	EVADADSLIASLGK	R	A				0.426	0.426
				GASINNLEAGSDGR	K	V				0.588	0.588
				IATFWIESGR	K	L				0.466	0.466
				VFEYEGSPR	R	K				0.318	0.318
AT1G64090.1	28680.1	2	0.098	LFGGGKPADIFLWR	K	N	0.484				0.484
				YEDKVDDFGEK	K	A	0.587				0.587
AT1G64140.1	67474.9	2	0.031	ETSSFLGHIPK	K	N				0.358	0.358
				RcSHEDcTR	R	A				0.561	0.561
AT1G64760.1,AT1G64760.2	52265	2	0.0561	FPIDLSGQGQSK	K	F				0.467	0.467
				FYNGLLPR	R	L				0.458	0.458
				VMTSYDR	K	A				0.276	0.276
			0.0603	FPIDLSGQGQSK	K	F			0.45		0.45
				FYNGLLPR	R	L			0.445		0.445
				WcTFNPEAK	K	D			0.403		0.403
AT1G64790.1	277182	2	0.0102	EFVIPITGPLIR	K	I		0.723			0.723
				YALELLPVILPQAR	K	H		0.748			0.748
AT1G65930.1	45729.8	6	0.173	HAFGDQYR	R	A				0.6	0.6
				LEAAcVGTVESGK	K	M				0.475	0.475
				LIDDMVAYALK	R	S				0.389	0.389
				LITPFVELDIK	K	Y				0.388	0.388
				TIEAEAAHGTVTR	K	H				0.662	0.662
				VANPIVEmDGDEmTR	K	V				0.742	0.742
AT1G66270.1	59647.3	12	0.435	cSGDHADVAVDFFHR	R	Y				0.818	0.818
				DFLAQGVRPSALK	K	R				0.387	0.387
				DLLGYRLPQFTAAQK	K	A				0.639	0.639
				EAYLVSHNLLNAHAEAVEVFR	K	Q				0.697	0.697
				EYADYVFTEYGGK	R	V				0.64	0.64
				FGLYYVDFK	R	N				0.52	0.52
				GPALWDIYcR	R	R				0.821	0.821
				GPALWDIYcRR	R	N				0.59	0.59
				GVSQAGVQFYHELIDELLK	K	N				0.706	0.706
				HLLAMNEAIcIDK	R	V				0.677	0.677
				HLLAMNEAIcIDKVR	R	V				0.663	0.663
				IFPHGR	R	K				0.63	0.63
				IGIAHSPAWFEPHDLK	K	D				0.703	0.703
				IGIAHSPAWFEPHDLKDSNDAPTVSR	K	V				0.733	0.733
				KYYLQR	R	H				0.459	0.459
				LGTTDSVDVGTADHNR	K	K				0.717	0.717
				LGTTDSVDVGTADHNRK	K	Y				0.624	0.624
				LPQFTAAQK	R	A				0.461	0.461
				LSIAWSR	R	I				0.329	0.329
				LSIAWSRIFPHGR	R	K				0.558	0.558
				LSIAWSRIFPHGRK	R	E				0.495	0.495
				NLNTDAFR	K	L				0.686	0.686
				YKEDIQLMK	R	N				0.58	0.58
				YVPGcEDREGQSGK	R	E				0.697	0.697
				YYKDFLAQGVRPSALK	K	R				0.646	0.646
				YYKDFLAQGVRPSALKR	K	D				0	0
				YYLQR	K	H				0.57	0.57
AT1G66280.1	59764.5	24	0.508	cSGHNADVAVDFFHR	R	Y				0.803	0.803
				DFLGQGVRPSALK	K	K				0.447	0.447
				DKDSVEVGTADYNR	K	K				0.577	0.577
				DKDSVEVGTADYNRK	K	Y				0.612	0.612
				DSNDVPTVSR	K	V				0.108	0.108
				DSVEVGTADYNR	K	K				0.423	0.423
				DSVEVGTADYNRK	K	Y				0.622	0.622
				EYADYVFTEYGGK	R	V				0.64	0.64
				FGLYYVDFK	R	N				0.52	0.52
				FYHDLIDELLK	K	N				0.515	0.515
				GPALWDIFcK	R	R				0.655	0.655
				HLLAMNEAIcIDK	R	V				0.677	0.677
				HLLAMNEAIcIDKVR	R	V				0.663	0.663
				IFPHGR	R	K				0.63	0.63
				IGIAHSPAWFEPHDLK	K	D				0.703	0.703
				IGIAHSPAWFEPHDLKDSNDVPTVSR	K	V				0.745	0.745
				KYYLQR	R	H				0.459	0.459
				LKDKDSVEVGTADYNR	K	K				0.799	0.799
				LSIAWSR	R	I				0.329	0.329
				LSIAWSRIFPHGR	R	K				0.558	0.558
				LSIAWSRIFPHGRK	R	E				0.495	0.495
				NLNTDAFR	K	L				0.686	0.686
				NVDHSAIGSQPLTAALPVYAK	K	G				0.453	0.453
				NWITFNEPWVFAHAGYDVGK	K	K				0.496	0.496
				QDSLVAWEPK	K	N				0.235	0.235
				SGYEAYLVSHNLLNAHAEAVEVFR	R	Q				0.766	0.766
				VLDFMLGWHLDPTTFGDYPQIMK	R	D				0.428	0.428
				YKEDIQLMK	R	N				0.58	0.58
				YYKDFLGQGVRPSALK	K	K				0.63	0.63
				YYLQR	K	H				0.57	0.57
AT1G66430.1	41455	2	0.0703	APGGAPANVAVGIAR	K	L				0.592	0.592
				LLLVTEGPEGcR	K	Y				0.228	0.228
AT1G67090.1	20198.6	3	0.189	EHGNSPGYYDGR	R	Y				0.906	0.906
				IIGFDNTR	R	Q				0.437	0.437
				LPLFGcTDSAQVLK	K	E				0.548	0.548
AT1G67120.1	603975	2	0.00787	DGSLSQEEEMNITTWDGLFKK	K	A	0.25				0.25
				QNKmDGIQNLISLIGSSSHNK	K	L	0.276				0.276
AT1G67430.1	19836.1	5	0.229	EPETQLAAK	K	S				0.247	0.247
				NAESNAEVK	K	G				0.425	0.425
				SAQFVLDLLK	K	N				0.234	0.234
				VKYSQEPDNQTK	M	S				0	0
				YSQEPDNQTK	K	S				0.589	0.589
AT1G67560.1	104502	2	0.0305	SLINGGGIIEScFTPGK	K	Y		0.185			0.185
				YDTPAVIKWDR	K	F		0.278			0.278
AT1G67780.1	57959.5	2	0.0291	GIcNcSFcR	R	K				0.889	0.889
				TcHQcR	K	Q				0.798	0.798
AT1G68560.1	102383	2	0.0273	TIATSATHYNGVR	K	E				0.373	0.373
				WIEVGAFYPFSR	R	D				0.648	0.648
		3	0.0503	QELYQWDTVADSAR	R	N	0.632				0.632
				TTPFSLVIAFPAGASEGYATGK	R	L	0.536				0.536
				WEVPYNLLPR	R	E	0.125				0.125
		4	0.0492	AMAADVFIK	R	Y			0.385		0.385
				IYGSDITTLR	K	L			0.316		0.316
				LYLDEDELPEMK	K	L			0.545		0.545
				QELYQWDTVADSAR	R	N			0.626		0.626
		5	0.0699	IPLDVIWNDDDHmDGHK	K	D		0.41			0.41
				LYLDEDELPEMK	K	L		0.5			0.5
				QELYQWDTVADSAR	R	N		0.596			0.596
				TVSWWGDEIKR	K	F		0.231			0.231
				WEVPYNLLPR	R	E		0.459			0.459
AT1G68580.2	74110.8	2	0.0262	PIPDLLKDVLVTSDLK	R	W		0.344			0.344
				RPIPDLLKDVLVTSDLK	K	W		0.517			0.517
AT1G68680.1	8333.6	2	0.267	FLVPLIYAPALPLIR	K	L				0.486	0.486
				GAPIKFLVPLIYAPALPLIR	K	L				0.902	0.902
AT1G68790.1	127189	2	0.0194	EERVmENERTIEK	R	K	0.382				0.382
				PSDGETPR	K	K	0.558				0.558
			0.0203	EVGLLDEASLER	K	K			0.368		0.368
				LLEDKEcLRK	R	L			0.287		0.287
AT1G69700.1	22016.5	2	0.147	PSNSGDDNVLQVLIK	M	N			0		0
				YmEQHGTEAFER	K	M			0.672		0.672
		3	0.261	NFDVLALPLVTLVYPLYASVK	K	A				0.718	0.718
				PSNSGDDNVLQVLIK	M	N				0	0
				YmEQHGTEAFER	K	M				0.392	0.392
AT1G69840.1,AT1G69840.2,AT1G69840.3,AT1G69840.4,AT1G69840.5,AT1G69840.6	31387.4	2	0.126	ALAESAQDAFYK	R	L		0.677			0.677
				LDLDSTFEQK	K	N		0.407			0.407
				SNSVFIPHGPGAVR	K	D		0.342			0.342
			0.154	ALAESAQDAFYK	R	L			0.706		0.706
				LDLDSTFEQK	K	N			0.5		0.5
				QAIVDGLR	R	N			0.32		0.32
				SNSVFIPHGPGAVR	K	D			0.617		0.617
		3	0.189	ALAESAQDAFYK	R	L	0.714				0.714
				DVMDmVLVTQYFDTLK	K	E	0.534				0.534
				NQIQAYVFDVIR	R	A	0.649				0.649
				SNSVFIPHGPGAVR	K	D	0.7				0.7
AT1G70490.1	20575.4	3	0.188	ILmVGLDAAGK	R	T			0.561		0.561
				MLNEDELR	R	D			0.523		0.523
				QDLPNAMNAAEITDK	K	L			0.748		0.748
			0.26	ILmVGLDAAGK	R	T	0.53				0.53
				LGEIVTTIPTIGFNVETVEYK	K	N	0.478				0.478
				QDLPNAMNAAEITDK	K	L	0.546				0.546
		9	0.586	DAVLLVFANK	R	Q				0.411	0.411
				HYFQNTQGLIFVVDSNDRDR	R	V				0.534	0.534
				ILmVGLDAAGK	R	T				0.572	0.572
				LGEIVTTIPTIGFNVETVEYK	K	N				0.599	0.599
				LGLHSLR	K	Q				0	0
				MLNEDELR	R	D				0.285	0.285
				mLNEDELRDAVLLVFANK	R	Q				0.489	0.489
				NISFTVWDVGGQDK	K	I				0.612	0.612
				QDLPNAMNAAEITDK	K	L				0.526	0.526
AT1G70520.1	71983.9	2	0.0493	NAVTEASGTGGYAR	R	A		0.764			0.764
				NKEEVLPLPSNPPFMDER	K	V		0.566			0.566
AT1G70600.1	16437.7	2	0.151	FFcPIVNLDK	K	L			0.458		0.458
				GHLPENKPFVVK	K	A			0.341		0.341
AT1G71060.1	58508.7	3	0.0922	HTTSNYNALIESLGKIK	K	Q	0.259				0.259
				mEDAYKTVDEmR	R	L	0.501				0.501
				PPGHMFSRLKQTLLDEGR	R	K	0.373				0.373
AT1G71220.1	181793	2	0.0143	FGVILYSTQLIK	R	T			0.467		0.467
				VIFVDADQIIR	K	T			0.428		0.428
AT1G71380.1	53258.1	5	0.174	ASSGLSDGSAAHVDLTGGYYDAGDNVK	R	F		0.778			0.778
				cWERPEDMDTPR	K	T		0.771			0.771
				ILPDSPSSSTQYTQGGLMYK	K	L		0.742			0.742
				LYVGVGDPNVDHK	K	C		0.403			0.403
				QVDYILGDNPIK	R	M		0.484			0.484
		6	0.174	ASSGLSDGSAAHVDLTGGYYDAGDNVK	R	F	0.751				0.751
				DSNFEQYK	K	Q	0.475				0.475
				ILPDSPSSSTQYTQGGLMYK	K	L	0.695				0.695
				LLLATAK	R	D	0.209				0.209
				QVDYILGDNPIK	R	M	0.579				0.579
				YAGAYVLLSR	K	R	0.514				0.514
		9	0.26	ASSGLSDGSAAHVDLTGGYYDAGDNVK	R	F				0.331	0.331
				cWERPEDMDTPR	K	T				0.523	0.523
				ILPDSPSSSTQYTQGGLMYK	K	L				0.731	0.731
				LPQSNLQYVTSITFLLTTYAKYMK	K	A				0.681	0.681
				LYVGVGDPNVDHK	K	C				0.581	0.581
				MGPELENAR	R	V				0.525	0.525
				QVDYILGDNPIK	R	M				0.288	0.288
				RQVDYILGDNPIK	K	M				0.375	0.375
				WATDYLLK	R	C				0.171	0.171
		11	0.26	ASSGLSDGSAAHVDLTGGYYDAGDNVK	R	F			0.655		0.655
				cWERPEDMDTPR	K	T			0.809		0.809
				DSNFEQYK	K	Q			0.511		0.511
				GQQISWR	R	A			0.143		0.143
				ILPDSPSSSTQYTQGGLMYK	K	L			0.73		0.73
				LYVGVGDPNVDHK	K	C			0.641		0.641
				MGPELENAR	R	V			0.446		0.446
				QVDYILGDNPIK	R	M			0.529		0.529
				RQVDYILGDNPIK	K	M			0.49		0.49
				SLLFFQGQR	K	S			0.508		0.508
				WATDYLLK	R	C			0.419		0.419
AT1G71695.1	39542.4	3	0.095	cGQVVScSDILALAAR	K	D	0.589				0.589
				DIGLAAAILR	R	I	0.67				0.67
				YYVDLMNR	K	Q	0.326				0.326
			0.112	DSVVLSGGPDYAVPLGR	R	R			0.522		0.522
				QGLFTSDQDLFVDKR	R	T			0.617		0.617
				YYVDLMNR	K	Q			0.41		0.41
AT1G71820.1	85657.2	2	0.0332	LDEEVLMDFFR	R	E		0.514			0.514
				VIFEDPGVQELLVK	R	L		0.512			0.512
			0.0346	ANDLTNIEILK	R	V				0.0955	0.0955
				LLPLPELLQSISSIK	K	A				0.665	0.665
		3	0.0572	FALAAAGEEVGR	R	L	0.366				0.366
				LLPLPELLQSISSIK	K	A	0.967				0.967
				MMVEDLGVEAKEAAVR	-	E	0.328				0.328
AT1G71880.1	54842.7	2	0.0526	AFLADLAAGDAK	R	R	0.416				0.416
				TSSVPLFGEIFGAFK	K	V	0.414				0.414
			0.0721	AFLADLAAGDAK	R	R				0.495	0.495
				EVFGGDSDGNER	R	S				0.598	0.598
				TAGDLAGPSASVK	K	A				0.383	0.383
AT1G71890.1	54818.1	2	0.0742	AFLADLAAGDAK	R	K				0.495	0.495
				EIAGPLAGPSSGIK	R	A				0.309	0.309
				EVYGGNSDGDER	R	S				0.73	0.73
AT1G72040.1	64587.6	2	0.0345	FSTAGYRTcR	R	C				0.314	0.314
				IPGVGLRNQR	K	K				0.328	0.328
AT1G72150.1	64027	2	0.0384	QFEDNYPEFAAK	K	E			0.545		0.545
				TFGSIITSPR	K	T			0.348		0.348
		3	0.0541	AIDFSNPEAK	R	S				0.17	0.17
				SSFVFVSDFR	K	N				0.409	0.409
				VVVLTAEEVQK	K	K				0.431	0.431
AT1G72370.1	32273.9	3	0.101	FVDIGIPANNK	R	G				0.485	0.485
				NcNYQmER	K	Y				0.776	0.776
				NDGIYIFNLGK	R	T				0.492	0.492
			0.107	FAQYTGANAIAGR	K	H			0.576		0.576
				FVDIGIPANNK	R	G			0.484		0.484
				LLILTDPR	R	T			0.541		0.541
			0.161	EGALGNIPIIAFcDTDSPMR	K	F	0.799				0.799
				FVDIGIPANNK	R	G	0.513				0.513
				VIVAIENPQDIIVQSAR	R	P	0.416				0.416
AT1G73080.1	122886	2	0.0214	FSGEIPIEIWK	R	S		0.477			0.477
				FSGGIPQFLPELK	R	K		0.277			0.277
		3	0.0383	FSGEIPIEIWK	R	S	0.21				0.21
				FSGGIPQFLPELK	R	K	0.431				0.431
				LTRLNISNNNLTGSLSVLK	K	G	0.489				0.489
AT1G73590.1	67003.4	2	0.0434	LILImVWR	R	K				0.513	0.513
				NPTPR	R	G				0	0
				NSNFGPGEAVFGSK	R	G				0.223	0.223
			0.045	NSNFGPGEAVFGSK	R	G		0.467			0.467
				QPLETEAEIKEDGK	R	L		0.396			0.396
AT1G73620.1	28195.7	2	0.114	AYSYAYDDPTSIATcSK	K	A	0.822				0.822
				AYTLQLPPLWSGR	R	F	0.366				0.366
AT1G73650.2,AT1G73650.3	33041.9	3	0.0893	ILQWGEDR	R	R	0.32				0.32
				LGIFLLmR	R	I	0.206				0.206
				TTSPLILFPR	K	G	0.523				0.523
AT1G74000.1	34650	2	0.079	TGDLYVADAALGLHVIPR	K	R	0.695				0.695
				VLQTIPLK	K	D	0.426				0.426
AT1G74020.1	35276.3	2	0.113	FSPIQVLIALGLK	R	D	0.432				0.432
				TGDLYVADAPLGLHVISPAGGLATK	K	I	0.672				0.672
		3	0.131	cGRPAGIAFNEK	R	T				0.284	0.284
				LPVPETR	K	S				0.186	0.186
				TGDLYVADAPLGLHVISPAGGLATK	K	I				0.635	0.635
AT1G74050.1	26089.7	2	0.15	AVDAALIKAIEAVPELK	K	T		0.511			0.511
				VDISGVTLDKFDDKYFGK	K	V		0.483			0.483
AT1G74210.1	45005	4	0.133	AIEEGTDFIETDILSSK	K	D			0.737		0.737
				GSNGEIPEETTAAYLK	R	A			0.495		0.495
				QYVVGIGPWK	K	D			0.301		0.301
				VVGIYPEIK	R	N			0.409		0.409
AT1G74470.1	51820.8	2	0.0514	LAVNTIGSLVR	K	A				0.219	0.219
				VALVGDAAGYVTK	R	C				0.278	0.278
AT1G74720.1	121396	2	0.0296	LWYLR	K	V				0.251	0.251
				MGEIEVAVR	K	F				0.204	0.204
				QLWKPPIGILELGILGAR	K	G				0.45	0.45
			0.0509	LWYLR	K	V	0.461				0.461
				TITDSFDPR	R	W	0.333				0.333
				VTVLEAQDLHIAPNLPPLTAPEIR	R	V	0.715				0.715
				VYTNSYPLLVLLPSGMK	K	K	0.787				0.787
AT1G75370.1	69939.9	2	0.0343	EFEKTVNIK	R	L			0.127		0.127
				PcFEGVSSNDER	R	R			0.376		0.376
AT1G76030.1	54091.7	2	0.0453	QIYPPINVLPSLSR	R	L		0.651			0.651
				YQEIVNIR	K	L		0.381			0.381
		5	0.132	DFEENGSMER	R	V			0.364		0.364
				QIYPPINVLPSLSR	R	L			0.716		0.716
				TLDQFYSR	K	D			0.487		0.487
				TPVSLDMLGR	K	I			0.642		0.642
				TVSGVAGPLVILDK	R	V			0.553		0.553
				YQEIVNIR	K	L			0.406		0.406
		6	0.183	FVMQGAYDTR	K	N	0.653				0.653
				IPLFSAAGLPHNEIAAQIcR	K	Q	0.633				0.633
				QIYPPINVLPSLSR	R	L	0.67				0.67
				TLDQFYSR	K	D	0.604				0.604
				TVSGVAGPLVILDK	R	V	0.335				0.335
				VTLFLNLANDPTIER	R	I	0.615				0.615
				YQEIVNIR	K	L	0.472				0.472
		8	0.239	AVVQVFEGTSGIDNK	K	F				0.521	0.521
				FTTVQFTGEVLK	K	T				0.303	0.303
				IPLFSAAGLPHNEIAAQIcR	K	Q				0.597	0.597
				QIYPPINVLPSLSR	R	L				0.433	0.433
				TLDQFYSR	K	D				0.452	0.452
				TPVSLDMLGR	K	I				0	0
				TVSGVAGPLVILDK	R	V				0.412	0.412
				VTLFLNLANDPTIER	R	I				0.509	0.509
				YQEIVNIR	K	L				0.35	0.35
AT1G76160.1	60024.3	2	0.0887	IADYFK	K	I			0.523		0.523
				ISNVGLQDSLNFR	R	I			0.652		0.652
				KLPLPDGILINGR	K	S			0.53		0.53
				LPLPDGILINGR	K	S			0.603		0.603
				QYLGQQLYLR	R	V			0.309		0.309
				SEFWAR	R	Q			0.436		0.436
AT1G76400.1	68626.5	2	0.0423	FPLFGGWK	R	T		0.161			0.161
				VVNSGSESVSEFALTFPK	K	F		0.23			0.23
AT1G76850.1	121887	2	0.0211	SPYAISYLPLAFR	R	S	0.609				0.609
				TLFNLPSIIR	R	S	0.223				0.223
AT1G78060.1	83875.2	2	0.03	SPEDAVADVLK	K	A		0.524			0.524
				TLLGNYAGPPcK	K	T		0.338			0.338
		3	0.0704	ISQLVNTAPGIPR	K	L	0.45				0.45
				LPYGNISPNEVcSPAHQALALDAAR	K	N	0.622				0.622
				SVSSLAVIGPNAHVVK	R	T	0.0851				0.0851
		7	0.104	AGMDVNcGSYLQK	K	H			0.39		0.39
				ISQLVNTAPGIPR	K	L			0.477		0.477
				SPEDAVADVLK	K	A			0.632		0.632
				TDLPIGK	R	R			0.255		0.255
				TLLGNYAGPPcK	K	T			0.524		0.524
				TVTPLDALR	K	S			0.449		0.449
				VNGIPScADPNLLTR	R	T			0.625		0.625
AT1G78110.1	38978.7	2	0.105	EEQKEEKETEDQETSmK	R	T		0.314			0.314
				QASSKNmGGDEIAEPTSPK	K	V		0.306			0.306
AT1G78370.1	24989.2	2	0.106	FGNFSIESESPK	K	L				0.467	0.467
				NPFFPSDPYGR	K	A				0.206	0.206
AT1G78570.1	75356	4	0.0613	AGAEmLVmAYGR	K	S				0.438	0.438
				AmVEELLK	K	E				0.0976	0.0976
				LFNmDPEANIK	K	F				0.349	0.349
				TGWIGGLLGK	K	I				0.45	0.45
AT1G78610.1	96589.5	2	0.028	MAVDAADRREVIVK	-	I		0.289			0.289
				RSQLVEEIAK	R	I		0			0
AT1G78830.1	50326.2	2	0.0418	cLGYFYK	K	E			0.428		0.428
				cLLAPLLGTLIK	K	D			0.692		0.692
AT1G78900.1	68796.5	12	0.265	DALAEGDKITLETAK	K	L				0.583	0.583
				DmGYNVSmMADSTSR	R	W				0.906	0.906
				EDDLNEIVQLVGK	R	D				0.281	0.281
				FEDPAEGEDTLVEK	K	F				0.6	0.6
				ITYIAPAGQYSLK	K	D				0.481	0.481
				LAADTPLLTGQR	K	V				0.0352	0.0352
				LAEmPADSGYPAYLAAR	R	L				0.513	0.513
				LYDDLNAGFR	K	A				0.507	0.507
				NIIHFYNLANQAVER	R	A				0.0898	0.0898
				SYTMLQSWPVR	K	T				0.221	0.221
				TTLVANTSNMPVAAR	R	E				0.437	0.437
				YSNSDAVVYVGcGER	K	G				0.577	0.577
		13	0.252	DALAEGDKITLETAK	K	L		0.57			0.57
				DmGYNVSmMADSTSR	R	W		0.846			0.846
				EDDLNEIVQLVGK	R	D		0.571			0.571
				EVLQREDDLNEIVQLVGK	R	D		0.459			0.459
				FDPDFINIR	K	T		0.278			0.278
				FEDPAEGEDTLVEK	K	F		0.657			0.657
				GVSVPALDKDcLWEFQPNK	R	F		0.629			0.629
				ISGDVYIPR	R	G		0.493			0.493
				LAADTPLLTGQR	K	V		0.554			0.554
				LAEmPADSGYPAYLAAR	R	L		0.392			0.392
				LGDLFYR	R	L		0.509			0.509
				LYDDLNAGFR	K	A		0.633			0.633
				VGHDNLIGEIIR	R	L		0.567			0.567
			0.258	FDPDFINIR	K	T	0.449				0.449
				FEDPAEGEDTLVEK	K	F	0.63				0.63
				GVSVPALDKDcLWEFQPNK	R	F	0.616				0.616
				ISGDVYIPR	R	G	0.389				0.389
				LAADTPLLTGQR	K	V	0.61				0.61
				LAEmPADSGYPAYLAAR	R	L	0.723				0.723
				LGDLFYR	R	L	0.416				0.416
				LYDDLNAGFR	K	A	0.652				0.652
				NIIHFYNLANQAVER	R	A	0.168				0.168
				SYTMLQSWPVR	K	T	0.428				0.428
				TTLVANTSNMPVAAR	R	E	0.487				0.487
				VGHDNLIGEIIR	R	L	0.532				0.532
				YSTALESFYEK	K	F	0.44				0.44
		15	0.274	DALAEGDKITLETAK	K	L			0.609		0.609
				EDDLNEIVQLVGK	R	D			0.65		0.65
				FDPDFINIR	K	T			0.433		0.433
				FEDPAEGEDTLVEK	K	F			0.638		0.638
				ISGDVYIPR	R	G			0.513		0.513
				ITYIAPAGQYSLK	K	D			0.514		0.514
				LAADTPLLTGQR	K	V			0.646		0.646
				LAEmPADSGYPAYLAAR	R	L			0.729		0.729
				LASFYER	R	A			0.576		0.576
				LGDLFYR	R	L			0.549		0.549
				LTTFEDDEKESEYGYVR	K	K			0.699		0.699
				LVSQKFEDPAEGEDTLVEK	R	F			0.624		0.624
				LYDDLNAGFR	K	A			0.674		0.674
				VGHDNLIGEIIR	R	L			0.563		0.563
				YSTALESFYEK	K	F			0.478		0.478
AT1G79280.1	237025	2	0.00812	GGRGQSPSPP	R	-		0.404			0.404
				SQAmcSR	R	L		0.863			0.863
AT1G79550.1	42114.9	3	0.125	GVSLLLPTDVVIADK	K	F	0.44				0.44
				LVAGLPEGGVLLLENVR	K	F	0.701				0.701
				VDLNVPLDDNSNITDDTR	R	I	0.631				0.631
		4	0.147	GVSLLLPTDVVIADK	K	F		0.519			0.519
				GVTTIIGGGDSVAAVEK	K	V		0.63			0.63
				VDLNVPLDDNSNITDDTR	R	I		0.634			0.634
				YSLKPLVPR	K	L		0.477			0.477
		6	0.207	ELDYLVGAVANPK	K	K			0.269		0.269
				GVSLLLPTDVVIADK	K	F			0.531		0.531
				GVTTIIGGGDSVAAVEK	K	V			0.639		0.639
				KPFAAIVGGSK	K	V			0.48		0.48
				VDLNVPLDDNSNITDDTR	R	I			0.725		0.725
				YSLKPLVPR	K	L			0.37		0.37
		10	0.319	AAVPTIK	R	Y				0.108	0.108
				FLKPSVAGFLmQK	K	E				0.296	0.296
				GVSLLLPTDVVIADK	K	F				0.429	0.429
				GVSLLLPTDVVIADKFAPDANSK	K	I				0.233	0.233
				GVTPKYSLKPLVPR	K	L				0.363	0.363
				GVTTIIGGGDSVAAVEK	K	V				0.43	0.43
				KPFAAIVGGSK	K	V				0.314	0.314
				LVAGLPEGGVLLLENVR	K	F				0.697	0.697
				VDLNVPLDDNSNITDDTR	R	I				0.573	0.573
				YLmGNGSR	K	V				0.366	0.366
AT1G79920.1	81760.6	2	0.034	FIGTAGAASTmmNPK	R	N				0.483	0.483
				TmNASEcVSR	R	G				0.512	0.512
AT1G80070.1	278118	2	0.0202	FGDLILK	K	A		0.241			0.241
				KFSPIPFPPLSYK	R	H		0.44			0.44
				VPGLPVPIENMILR	K	Y		0.686			0.686
				YIQPWESEFIDSQR	R	V		0.54			0.54
AT1G80480.1	49469.3	4	0.104	FVFQGVHDIFQGSPDR	R	L				0.462	0.462
				IPATIITGFLGSGK	R	T				0.717	0.717
				IPPDNRIPATIITGFLGSGK	K	T				0.546	0.546
				TINSmAQmTR	K	T				0.519	0.519
AT2G01250.1	28154.5	2	0.0909	EANNFLWPFQLK	K	A	0.27				0.27
				GGFYVDPEAK	K	L	0.59				0.59
		3	0.112	GGFYVDPEAK	K	L				0.423	0.423
				IALTDNSIVEQALGK	R	H				0.524	0.524
				LKGGFYVDPEAK	K	L				0.269	0.269
			0.124	IALTDNSIVEQALGK	R	H			0.538		0.538
				ILQLLR	K	L			0.361		0.361
				QIFNGVFLK	R	V			0.402		0.402
		4	0.149	GGFYVDPEAK	K	L		0.619			0.619
				IALTDNSIVEQALGK	R	H		0.558			0.558
				LKGGFYVDPEAK	K	L		0.562			0.562
				QIFNGVFLK	R	V		0.499			0.499
AT2G01470.1	42776.4	2	0.0458	DEmFAScR	K	F		0.695			0.695
				LFHWEDIMSR	K	E		0.383			0.383
AT2G01660.1	30185.8	2	0.0521	cGPPVGYNSDEMTR	R	R			0.661		0.661
				cGPPVGYNSDEmTRR	R	D			0.631		0.631
		3	0.125	cGPPVGYNSDEMTR	R	R				0.739	0.739
				GDLSSGSGDcAR	R	C				0.442	0.442
				NNNDDDEIEK	R	T				0.621	0.621
AT2G01720.1	52201.9	2	0.069	TYLPLDVKPTEQPDAPNDTGYYR	K	V		0.488			0.488
				YSYLDIVGR	K	T		0			0
AT2G02000.1	56489.4	2	0.032	LLNDLLVEK	K	N			0.291		0.291
				YFEVELK	R	E			0		0
AT2G02130.1	8525.8	2	0.312	FKGPcVSTHNcANVcHNEGFGGGK	R	C	0.786				0.786
				GPcVSTHNcANVcHNEGFGGGK	K	C	0.929				0.929
AT2G03150.1	150898	2	0.0201	EESTGTSSNKKIVK	K	K		0.222			0.222
				GDRASYLREFDLR	K	E		0.329			0.329
			0.0231	FFEDRIPHIcNILKFAVLK	K	K	0.43				0.43
				SGYVPTLPDSPK	R	F	0.348				0.348
AT2G03510.1	40579.6	2	0.0506	LTPEFLELK	K	F		0.337			0.337
				SLADADYYR	K	V		0.423			0.423
		3	0.0955	GGALLNIITEPGFHLK	R	L			0.546		0.546
				LTPEFLELK	K	F			0.514		0.514
				SLADADYYR	K	V			0.617		0.617
AT2G04030.1,AT2G04030.2	88648.1	2	0.0269	FWENFGR	K	F			0.312		0.312
				GVVDSDDLPLNVSR	K	E			0.529		0.529
		3	0.0705	FWENFGR	K	F		0.303			0.303
				GVVDSDDLPLNVSR	K	E		0.493			0.493
				SILYIPGmGPLNNEDVTNPK	R	T		0.598			0.598
				VFISDDFDGELFPR	R	Y		0.684			0.684
AT2G04390.1,AT2G05220.1,AT2G05220.2,AT3G10610.1,AT5G04800.1,AT5G04800.2,AT5G04800.3,AT5G04800.4	16029.5	2	0.213	ILEEVAIIPSKR	K	L				0.587	0.587
				LQEEERER	K	R				0.212	0.212
				MTLDFHTNKK	R	I				0.321	0.321
AT2G05070.1,AT2G05100.1,AT3G27690.1	28603.5	2	0.253	ELEVIHSR	R	W				0.312	0.312
				FGEAVWFK	K	A				0.494	0.494
				LAmFSmFGFFVQAIVTGK	R	G				0.665	0.665
				NRELEVIHSR	K	W				0.655	0.655
				STPQSIWYGPDRPK	K	Y				0.467	0.467
				WAmLGALGcTFPEILSK	R	N				0.52	0.52
AT2G05170.1	105699	2	0.0279	DDILPPIIVLQTLAK	R	N	0.842				0.842
				YFGEIGEDcTK	K	E	0.311				0.311
AT2G05760.1	57115.1	3	0.0712	ARVIQTLLFVAGIK	R	T				0.549	0.549
				LAIATPPPAYVLSR	R	G				0.301	0.301
				PSLTQHScR	K	T				0.483	0.483
AT2G05830.1	39595.8	2	0.0642	AYcTETRPFNQGSR	R	L				0.306	0.306
				VDGVIVGADR	R	V				0.278	0.278
AT2G05910.1	21113.2	2	0.12	GGVVQALSIHNK	K	W		0.468			0.468
				GYSYDYQGSPK	K	P		0.464			0.464
AT2G05920.1	79998.6	2	0.0438	AEFGSITWSNPQHEVR	K	S	0.453				0.453
				ALSPGLVYDISTEEYIR	K	F	0.678				0.678
		4	0.0729	AAHPEWSPSAIK	K	S			0.35		0.35
				EVTNVGAASSVYK	R	V			0.367		0.367
				SFDDTDMPEIPSK	R	W			0.571		0.571
				VTVNGAPSVGISVKPSK	K	L			0.384		0.384
AT2G06850.1	34273.9	4	0.115	AIDVPFGR	K	N	0.344				0.344
				FPFNQPmK	R	L	0.321				0.321
				FPVMPAEcK	R	R	0.393				0.393
				IYLWFDPSK	R	A	0.496				0.496
		7	0.189	DLDAEQWR	R	R		0.362			0.362
				FPFNQPmK	R	L		0.366			0.366
				FPVMPAEcK	R	R		0.506			0.506
				IYLWFDPSK	R	A		0.679			0.679
				MWWDQK	R	E		0.261			0.261
				QFNGGSELQLILDK	K	Y		0.523			0.523
				TRFPVMPAEcK	R	R		0.512			0.512
			0.22	AIDVPFGR	K	N			0.4		0.4
				DLDAEQWR	R	R			0.0822		0.0822
				FPFNQPmK	R	L			0.308		0.308
				IYLWFDPSK	R	A			0.595		0.595
				MWWDQK	R	E			0.229		0.229
				NYVPTWAFDHQK	R	Q			0.359		0.359
				QFNGGSELQLILDK	K	Y			0.474		0.474
AT2G07698.1	85917.7	2	0.0296	QPQYAPLPIEK	K	Q		0.303			0.303
				TTIAIDTILNQK	K	Q		0.39			0.39
		5	0.0656	AVDSLVPIGR	K	G			0.519		0.519
				LELAQYR	K	E			0.417		0.417
				QPQYAPLPIEK	K	Q			0.357		0.357
				TGSIVDVPAGK	R	A			0.413		0.413
				TTIAIDTILNQK	K	Q			0.303		0.303
		10	0.163	AAELTNLFESR	R	I				0.596	0.596
				AVDSLVPIGR	K	G				0.336	0.336
				DNGmHALIIYDDLSK	R	Q				0.479	0.479
				EVAAFAQFGSDLDAATQALLNR	R	G				0.67	0.67
				GIRPAINVGLSVSR	R	V				0.322	0.322
				LELAQYR	K	E				0.377	0.377
				NFYANFQVDEIGR	R	V				0.469	0.469
				TGSIVDVPAGK	R	A				0.197	0.197
				TTIAIDTILNQK	K	Q				0.29	0.29
				VVDAmGVPIDGK	R	G				0.159	0.159
AT2G09990.1	16614	3	0.178	EIKDILVR	K	Y			0.23		0.23
				IFEPILLLGK	K	H			0.682		0.682
				TLLVADPR	R	R			0.288		0.288
		4	0.24	FKIFEPILLLGK	R	H	0.507				0.507
				IFEPILLLGK	K	H	0.673				0.673
				LNGcPIELFQPEILR	K	F	0.651				0.651
				TLLVADPR	R	R	0.5				0.5
			0.281	EIKDILVR	K	Y		0.272			0.272
				IFEPILLLGK	K	H		0.491			0.491
				LNGcPIELFQPEILR	K	F		0.694			0.694
				TLLVADPR	R	R		0.413			0.413
		6	0.445	FAGVNMR	R	I				0.373	0.373
				FKIFEPILLLGK	R	H				0.62	0.62
				LNGcPIELFQPEILR	K	F				0.651	0.651
				TAVAVTHcK	K	R				0.459	0.459
				TLLVADPR	R	R				0.511	0.511
				VNGGGHTSQVYAIR	R	Q				0.478	0.478
AT2G10940.1,AT2G10940.2	29630.3	2	0.079	IGLGDPAVNK	K	C				0.525	0.525
				LGAcVDLLGGLVK	K	I				0.228	0.228
AT2G12400.1	60262.4	2	0.0425	KVDVQSSILPQDVLSSIDNIQGK	K	I	0.605				0.605
				VDVQSSILPQDVLSSIDNIQGK	K	I	0.69				0.69
AT2G14720.1,AT2G14720.2	69794.4	2	0.0446	GDVTILPTLVVNNR	R	Q			0.184		0.184
				SQPGALPTFLLVDR	K	G			0.541		0.541
AT2G15620.1	65487.8	2	0.0392	GVVLPDVPEILK	R	G		0.646			0.646
				TEALLQEPFLK	K	N		0.394			0.394
		3	0.0546	GVVLPDVPEILK	R	G			0.604		0.604
				LADTYGSGELR	R	L			0.413		0.413
				LVSVPRPIR	R	M			0.437		0.437
		6	0.14	GEEGKPVEGADVYVGGR	R	I				0.637	0.637
				GLASVGLTSLQSGmDNVR	K	N				0.631	0.631
				GVVLPDVPEILK	R	G				0.325	0.325
				KSmEELDSEK	K	S				0.424	0.424
				LQADDMDELAR	R	L				0.592	0.592
				VTELVPLVAEILIK	R	E				0.828	0.828
AT2G16060.1	18016.2	2	0.131	IVFTEEQEALVVK	K	S			0.462		0.462
				YALLETIK	K	E			0.417		0.417
		4	0.262	IFEIAPTTK	K	K				0.16	0.16
				IVFTEEQEALVVK	K	S				0.533	0.533
				YALLETIK	K	E				0.396	0.396
				YGVVDEHFEVAK	K	Y				0.409	0.409
AT2G16250.1	99690.9	3	0.0284	HGDLASSLFR	R	K				0.431	0.431
				LILLNLR	K	S				0.741	0.741
				ScLNPKPTR	K	R				0.206	0.206
			0.0426	ENGFSGSLPDVcWSLPK	R	L		0.678			0.678
				GFLENGIPVVIKK	R	I		0.404			0.404
				VLLELVTGK	K	L		0.496			0.496
		4	0.0383	GFLENGIPVVIK	R	K	0.456				0.456
				GFLENGIPVVIKK	R	I	0.569				0.569
				HIVNALENPLK	R	V	0.551				0.551
				LNPQFSVDPLR	K	N	0.288				0.288
			0.0437	GFLENGIPVVIK	R	K			0.338		0.338
				LGISSPDNALAK	K	E			0.357		0.357
				SLDWITR	K	L			0.0248		0.0248
				VLLELVTGK	K	L			0.373		0.373
AT2G16430.2	54200.8	7	0.173	FWHPVDDSPScNS	R	-			0.811		0.811
				mWFYNR	R	F			0.547		0.547
				SSGSTEPFWYSIK	R	R			0.571		0.571
				VIYWK	K	E			0.423		0.423
				VPcGYNAPQQVHITQGDVEGK	R	A			0.761		0.761
				VSNIAYNVVNGIcTPVK	R	D			0.763		0.763
				WDSWGR	R	F			0.427		0.427
			0.199	FWHPVDDSPScNS	R	-		0.908			0.908
				GQAVLFVGDISYADTYPDHDNRR	K	W		0.67			0.67
				LEATVDMPLDSDVFR	K	V		0.555			0.555
				mWFYNR	R	F		0.444			0.444
				VIYWK	K	E		0.631			0.631
				VSNIAYNVVNGIcTPVK	R	D		0.697			0.697
				YTPQYQWLEEEFPK	K	V		0.693			0.693
		10	0.321	AVIVSWVTQEAK	K	G	0.695				0.695
				DQSAPVYITIGDGGNIEGLATK	K	M	0.724				0.724
				EASFGHAIFSIK	R	N	0.219				0.219
				FWHPVDDSPScNS	R	-	0.796				0.796
				mWFYNR	R	F	0.333				0.333
				VIYWK	K	E	0.521				0.521
				VPcGYNAPQQVHITQGDVEGK	R	A	0.752				0.752
				VSNIAYNVVNGIcTPVK	R	D	0.757				0.757
				YKVDVVFAGHVHAYER	K	S	0.604				0.604
				YTPQYQWLEEEFPK	K	V	0.688				0.688
				YYYVLGVGQTER	K	K	0.714				0.714
		14	0.368	AVIVSWVTQEAK	K	G				0.512	0.512
				DQSAPVYITIGDGGNIEGLATK	K	M				0.686	0.686
				EASFGHAIFSIK	R	N				0.688	0.688
				FWHPVDDSPScNS	R	-				0.6	0.6
				MTEPQPK	K	Y				0.451	0.451
				mWFYNR	R	F				0.675	0.675
				NHDGYAVEGDR	R	M				0.728	0.728
				NLEYDTK	R	Y				0.319	0.319
				SSGSTEPFWYSIK	R	R				0.339	0.339
				SSGSTEPFWYSIKR	R	G				0.246	0.246
				THAHYGWHR	R	N				0.256	0.256
				VMYEAWFVK	R	Y				0.252	0.252
				VPcGYNAPQQVHITQGDVEGK	R	A				0.74	0.74
				VSNIAYNVVNGIcTPVK	R	D				0.649	0.649
				YYYVLGVGQTER	K	K				0.523	0.523
AT2G16600.1,AT2G16600.2	18473.9	2	0.168	HVVFGQVVEGLNVVR	K	D	0.504				0.504
				TSKPVVIADcGQIS	R	-	0.547				0.547
			0.185	IVmELYADTTPETAENFR	R	A		0.532			0.532
				TSKPVVIADcGQIS	R	-		0.56			0.56
			0.191	HVVFGQVVEGLNVVR	K	D				0.728	0.728
				IVmELYADTTPETAENFR	R	A				0.679	0.679
		3	0.225	HVVFGQVVEGLNVVR	K	D			0.49		0.49
				TSKPVVIADcGQIS	R	-			0.466		0.466
				VYFDMTVGGK	K	S			0.351		0.351
AT2G17120.1	37721.6	2	0.0514	DIEYTIK	R	K	0.356				0.356
				FWIPLPcScDK	K	L	0.431				0.431
			0.0771	ISEVNKIPDPNKIEIGQK	K	F				0.417	0.417
				NIQTLFAVK	R	N				0.219	0.219
		3	0.0829	FWIPLPcScDK	K	L			0.687		0.687
				IPDPNKIEIGQK	K	F			0.433		0.433
				ISEVNKIPDPNKIEIGQK	K	F			0.679		0.679
AT2G17360.1	29786.3	3	0.119	EcLPLVLIIR	R	N			0.617		0.617
				LTIIEEAR	K	K			0.449		0.449
				YPDPLIKPNDTIK	R	L			0.307		0.307
			0.13	LDLEENKIVEFIK	K	F		0.0648			0.0648
				LTIIEEAR	K	K		0.405			0.405
				YPDPLIKPNDTIK	R	L		0.53			0.53
		20	0.693	EcLPLVLIIR	R	N				0.47	0.47
				EVISILMQR	R	H				0.495	0.495
				FDVGNVVMVTGGR	K	N				0.706	0.706
				GIPYLNTYDGR	K	T				0.66	0.66
				GSFETIHIQDSTGHEFATR	K	L				0.738	0.738
				HIQVDGK	R	V				0.27	0.27
				LDLEENKIVEFIK	K	F				0.397	0.397
				LGGAFAPKPSSGPHK	K	S				0.434	0.434
				LGNVYTIGK	R	G				0.447	0.447
				LHSIKDEEAK	R	F				0.535	0.535
				LKYALTYR	R	E				0.247	0.247
				LKYALTYREVISILmQR	R	H				0.473	0.473
				LTIIEEAR	K	K				0.398	0.398
				LTIIEEARK	K	R				0.247	0.247
				SIQFGQK	R	G				0.214	0.214
				SREcLPLVLIIR	K	N				0.613	0.613
				TDKTYPAGFmDVVSIPK	R	T				0.548	0.548
				TIRYPDPLIKPNDTIK	R	L				0.57	0.57
				TNENFR	K	L				0	0
				YPDPLIKPNDTIK	R	L				0.33	0.33
AT2G17630.1	46616.7	3	0.0995	NVGPSGVTIVIIR	K	K				0.493	0.493
				SLmNVPFTLEK	R	S				0.232	0.232
				VINFAAGPAALPENVLLK	R	A				0.504	0.504
AT2G17930.1	429503	3	0.0174	PFADVLINLLVSSKLDVLK	K	N	0.511				0.511
				QTADVGAVIcNIKSVLELIDETVMLIADcKR	R	S	0.461				0.461
				SSVDSSWHRSEAVEIK	R	A	0.306				0.306
AT2G18020.1	27840.8	2	0.093	ATLVVGNVLPLR	K	S			0.311		0.311
				KATLVVGNVLPLR	K	S			0.599		0.599
				VGLIAARRTGR	K	L			0.639		0.639
		3	0.147	ATLVVGNVLPLR	K	S		0.309			0.309
				GAGSVFKSHTHHR	K	K		0.325			0.325
				GVVTEIIHDPGR	K	G		0.582			0.582
				KATLVVGNVLPLR	K	S		0.6			0.6
		6	0.283	AMIGQVAGGGR	R	T				0.514	0.514
				AmIGQVAGGGRTEKPmLK	R	A				0.445	0.445
				ASGDYAIVIAHNPDSDTTR	R	I				0.683	0.683
				GVVTEIIHDPGR	K	G				0.554	0.554
				KATLVVGNVLPLR	K	S				0.777	0.777
				LRGQAAASAAK	R	A				0.319	0.319
AT2G18040.1	12996.9	2	0.16	ANFEEVATR	K	V				0.119	0.119
				SIREDIVSGK	K	A				0.304	0.304
AT2G18300.1	37453.1	2	0.0925	SNmGNTEASSDTSK	K	E		0.613			0.613
				TSScHMEPVDTmEVLLK	R	T		0			0
AT2G18960.1	104210	3	0.153	ADGFAGVFPEHK	K	Y		0.432			0.432
				ALNLGVNVK	R	M		0.317			0.317
				EDVNIFPEK	K	G		0.18			0.18
				EVHFLPFNPVDK	R	R		0.254			0.254
				EVHFLPFNPVDKR	R	T		0.528			0.528
				GAPEQILDLANARPDLR	K	K		0.54			0.54
				IPIEEVFQQLK	K	C		0.614			0.614
				IVIFGPNKLEEK	R	K		0.178			0.178
				LGDIIPADAR	K	L		0.674			0.674
				LLEGDPLK	R	V		0.177			0.177
				LLEGDPLKVDQSALTGESLPVTK	R	H		0.202			0.202
				VDQSALTGESLPVTK	K	H		0.475			0.475
				VKPSPTPDSWK	R	L		0.325			0.325
				WSEQEAAILVPGDIVSIK	K	L		0.528			0.528
			0.181	ADGFAGVFPEHK	K	Y	0.411				0.411
				ALNLGVNVK	R	M	0.374				0.374
				DSNIASIPVEELIEK	K	A	0.415				0.415
				EDVNIFPEK	K	G	0.302				0.302
				EVHFLPFNPVDK	R	R	0.272				0.272
				EVHFLPFNPVDKR	R	T	0.505				0.505
				IPIEEVFQQLK	K	C	0.529				0.529
				LGDIIPADAR	K	L	0.64				0.64
				LLEGDPLK	R	V	0.377				0.377
				NLVEVFcK	K	G	0.294				0.294
				QGEIEAVVIATGVHTFFGK	K	A	0.651				0.651
				TALTYIDSDGNWHR	R	V	0.686				0.686
				VDQSALTGESLPVTK	K	H	0.296				0.296
				VKPSPTPDSWK	R	L	0.456				0.456
				WSEQEAAILVPGDIVSIK	K	L	0.706				0.706
			0.259	AAHLVDSTNQVGHFQK	K	V				0.775	0.775
				ADGFAGVFPEHK	K	Y				0.386	0.386
				ALNLGVNVK	R	M				0.0971	0.0971
				EGLTTQEGEDR	R	I				0.489	0.489
				EVHFLPFNPVDKR	R	T				0.458	0.458
				GAPEQILDLANARPDLR	K	K				0.497	0.497
				HDSAETIR	R	R				0.521	0.521
				HPGQEVFSGSTcK	K	Q				0.519	0.519
				IPIEEVFQQLK	K	C				0.577	0.577
				IVIFGPNKLEEK	R	K				0.433	0.433
				LGDIIPADAR	K	L				0.509	0.509
				mTAIEEmAGmDVLcSDK	R	T				0.696	0.696
				NLVEVFcK	K	G				0.335	0.335
				QGEIEAVVIATGVHTFFGK	K	A				0.656	0.656
				TALTYIDSDGNWHR	R	V				0.627	0.627
				TLHGLQPK	R	E				0.363	0.363
				VENQDAIDAAmVGmLADPK	R	E				0.562	0.562
				VKPSPTPDSWK	R	L				0.459	0.459
				WSEQEAAILVPGDIVSIK	K	L				0.642	0.642
		4	0.171	ADGFAGVFPEHK	K	Y			0.53		0.53
				ALNLGVNVK	R	M			0.357		0.357
				EDVNIFPEK	K	G			0.429		0.429
				EVHFLPFNPVDK	R	R			0.347		0.347
				EVHFLPFNPVDKR	R	T			0.504		0.504
				GAPEQILDLANARPDLR	K	K			0.528		0.528
				IPIEEVFQQLK	K	C			0.58		0.58
				IVIFGPNKLEEK	R	K			0.529		0.529
				KHIVGMTGDGVNDAPALK	R	K			0.69		0.69
				LGDIIPADAR	K	L			0.634		0.634
				MITGDQLAIGK	K	E			0.437		0.437
				TALTYIDSDGNWHR	R	V			0.61		0.61
				VDQSALTGESLPVTK	K	H			0.636		0.636
				VKPSPTPDSWK	R	L			0.497		0.497
AT2G19120.1	121506	2	0.0156	EVTNEKFWR	R	H			0.479		0.479
				HPEDTELR	R	S			0.321		0.321
AT2G19730.1,AT2G19730.2,AT2G19730.3	15877.7	3	0.322	AVANQVVDNYYRPDLK	K	K				0.606	0.606
				DQAVVLATTK	K	T				0	0
				ETNNLTNVHSYK	K	H				0.447	0.447
				NNNcFLVK	K	Q				0.219	0.219
AT2G19760.1	14248.4	2	0.244	DFEEPGFLAPTGLFLGGEK	K	Y	0.67				0.67
				FPQLKPQEIDGIK	K	K	0.398				0.398
AT2G20010.1	94010.8	3	0.0372	FVSGITELTPDAIR	K	V				0.145	0.145
				ISEQIDSR	R	I				0.26	0.26
				ITGETQNLR	K	S				0.218	0.218
AT2G20190.1	158938	2	0.0195	MAAVERLHQLLEASR	R	K		0.318			0.318
				TYSVDSLLPALLR	K	S		0.601			0.601
			0.0236	VAAFNFLQTLLQQGPK	R	G	0.526				0.526
				VILAPILQMLNDPNQAVR	R	E	0.317				0.317
AT2G20260.1,AT4G28750.1	15171.4	2	0.145	NVGSVVAVDQDPK	K	T				0.407	0.407
				TRYPVVVR	K	F				0.254	0.254
AT2G20420.1	45328.3	3	0.114	GGTSIEDLAEKFPDmIIK	K	V		0.303			0.303
				LNIHEYQGAELmGK	R	Y		0.224			0.224
				VPIDVFAGITDEDAAK	K	V		0.731			0.731
AT2G20450.1	15489.1	2	0.403	AALNDFDR	R	F				0.327	0.327
				ALVDAPDMER	R	I				0.569	0.569
				KVLIEAmEK	K	A				0.17	0.17
				LSLTDIVIDINR	R	V				0.574	0.574
				LSLTDIVIDINRVPK	R	K				0.697	0.697
				LVVIVDVVDQNR	K	A				0.388	0.388
AT2G20850.1	84808.9	2	0.0348	NGTLHDLLHIDDR	R	L	0.475				0.475
				WAIPQLHDIDALAK	R	M	0.602				0.602
AT2G20990.1	61727.3	2	0.0444	NIAKPIIEEQIPK	K	Y			0.435	0.327	0.435
				TLVVPILDPAK	K	A			0.644	0.554	0.644
		4	0.0961	ETLGYVDIPVVDVVNNK	K	R		0.447			0.447
				FLEYMWPYLDK	R	A		0.377			0.377
				NIAKPIIEEQIPK	K	Y		0.387			0.387
				TLVVPILDPAK	K	A		0.642			0.642
			0.098	ETLGYVDIPVVDVVNNK	K	R	0.53				0.53
				NIAKPIIEEQIPK	K	Y	0.282				0.282
				TLVVPILDPAK	K	A	0.552				0.552
				WAANPNILVAIK	K	A	0.452				0.452
AT2G21330.1,AT2G21330.2,AT2G21330.3	42913.5	2	0.0702	LASIGLENTEANR	R	Q				0.35	0.35
				TVVSIPNGPSALAVK	R	E				0.361	0.361
AT2G21390.1	136452	3	0.117	cLFTLLGHLDYIR	R	T				0.359	0.359
				GPPALVFDFSQLEAK	R	L				0.669	0.669
				GTGGSAVFIAR	R	N				0.302	0.302
				GWSESSSPNVR	R	G				0.28	0.28
				IWNWQSR	R	T				0.286	0.286
				LSFLYLITGNLDK	R	L				0.478	0.478
				LVLGELQTPFVR	R	Y				0.416	0.416
				RPGTPSLNQSPR	R	T				0.533	0.533
				SASPADDLmR	K	F				0.0772	0.0772
				SEDKVVIFDLQQR	R	L				0.162	0.162
				SLLDTNPTIESQAR	R	T				0.339	0.339
				YcLPNGDSGIIR	K	T				0.472	0.472
AT2G21410.1	93090.4	2	0.0463	AAVDSNSQVGSIFQVLR	R	T				0.339	0.339
				QAQmmTEVSGR	K	L				0.315	0.315
				TTIGAGLDQR	K	N				0	0
AT2G21580.1	12052	2	0.333	DKVPPPSSKPAK	K	S				0.18	0.18
				LITPSILSDR	K	M				0.308	0.308
				VNNmVLFDQGTYDK	K	L				0.5	0.5
AT2G21660.2	15530.7	2	0.182	ALETAFAQYGDVIDSK	R	I				0.479	0.479
				cFVGGLAWATDDR	R	A				0.393	0.393
AT2G22125.1	230692	2	0.0149	AcVESADAVPALLWLLK	R	N	0.538				0.538
				VLLGGcIPPLLGLLK	K	S	0.859				0.859
AT2G22230.1	24224.4	2	0.195	ETPIELK	K	F	0.155				0.155
				FPAFPTVMDINQIR	K	E	0.593				0.593
				FPFLLVDR	R	V	0.491				0.491
				FRKPVIAGDTLVMR	R	M	0.7				0.7
				KPVIAGDTLVMR	R	M	0.753				0.753
			0.236	FPAFPTVMDINQIR	K	E		0.548			0.548
				FPFLLVDR	R	V		0.561			0.561
				FRKPVIAGDTLVMR	R	M		0.719			0.719
				NVTINDNFFPGHFPER	K	P		0.32			0.32
AT2G22720.2	75105.2	2	0.0446	SSLERKPSISAGK	K	S		0.424			0.424
				YDDDDINMEAGFEDIQK	R	E		0.596			0.596
AT2G23150.1	56122.3	2	0.0707	NEEEDDLEHGVGcGGAPPFSWK	R	K	0.661				0.661
				PSGSELLIGILVPK	K	L	0.749				0.749
AT2G23510.1	50360.5	2	0.0377	EEmEALE	K	-			0.719		0.719
				ITIRADSIRR	K	L			0.38		0.38
AT2G23810.1	30640.2	2	0.0659	AGLLDNVK	K	S		0.348			0.348
				LGDYSTWLQK	K	R		0.677			0.677
		3	0.11	FVNVPVNSFYK	K	E			0.591		0.591
				LcFDcQScK	K	A			0.244		0.244
				LGDYSTWLQK	K	R			0.666		0.666
			0.132	AGLLDNVK	K	S	0.374				0.374
				FVNVPVNSFYK	K	E	0.658				0.658
				PSDEcGFEYVNPTTWTK	K	N	0.561				0.561
		7	0.201	AGLLDNVK	K	S				0.312	0.312
				FVNVPVNSFYK	K	E				0.302	0.302
				GAGEAIEGK	K	G				0.243	0.243
				LcFDcQScK	K	A				0.813	0.813
				LGDYSTWLQK	K	R				0.532	0.532
				LGDYSTWLQKR	K	V				0.352	0.352
				ScLVESK	R	V				0.177	0.177
AT2G25060.1	19464.5	2	0.0934	LSLVVISPR	K	H			0.472		0.472
				VGDFIVFR	K	Y			0.496		0.496
AT2G25270.1	59894.6	6	0.167	AISDYLASAK	R	Q	0.338				0.338
				DAPFLVQLQDcSYAK	R	Q	0.525				0.525
				DITNDHcPGLQR	R	Y	0.569				0.569
				EALPEFSESK	K	E	0.363				0.363
				QAAVLQVLLPANVQTEIDQIGVK	K	L	0.89				0.89
				STTETLEYVmSQADSTISQLR	K	A	0.601				0.601
AT2G25450.1	40333.7	2	0.0864	ILANGGEEPR	R	I				0.44	0.44
				LAELMFEILSEALGLSPNHLK	K	E				0.407	0.407
AT2G25660.1	238004	2	0.0144	FLSKMLKVPR	K	K		0.502			0.502
				IAYLSPDLPTSLAYEAmLKNK	K	E		0.378			0.378
AT2G25800.1	109949	2	0.0274	IESVVLPLELLQQLK	K	S	0.476				0.476
				KIESVVLPLELLQQLK	R	S	0.952				0.952
				NPLPVLAILAK	K	D	0.603				0.603
AT2G25980.1	48960.6	2	0.102	AGQTVVGPIHGVSGK	K	G				0.647	0.647
				GGLEGIQFIK	R	F				0.276	0.276
				TNKRTSPPYGMDAGVSFILGK	K	E				0.339	0.339
AT2G26300.1	44529.3	2	0.0653	ELFDWVLK	K	Q		0.388			0.388
				LSDINYIPTKEDVLYAR	R	V		0.638			0.638
		3	0.0836	DIAEGIETLWK	K	D	0.461				0.461
				LLLLGAGESGK	K	S	0.219				0.219
				LSDINYIPTK	R	E	0.411				0.411
AT2G26510.1	60154	2	0.0436	AFLmSSAPWIRIPYPFQWGTPIFK	R	A				0.651	0.651
				IPYPFQWGTPIFK	R	A				0.298	0.298
AT2G27170.1	139358	2	0.0199	ELHDAR	K	E				0.557	0.557
				HITKGEVMNLLESAGFSR	K	A				0.362	0.362
AT2G27260.1	27562.7	2	0.0658	GNVEFDLR	K	M		0.422	0.576		0.576
				WDLQLQFR	K	N		0.491	0.496		0.496
		3	0.152	GNVEFDLR	K	M	0.523				0.523
				WDLQLQFR	K	N	0.494				0.494
				YVTVYcDDVAVGVPVSSGEGK	R	M	0.811				0.811
		4	0.185	GNVEFDLR	K	M				0.48	0.48
				MISYVTFR	R	Y				0.39	0.39
				WDLQLQFR	K	N				0.367	0.367
				YVTVYcDDVAVGVPVSSGEGK	R	M				0.753	0.753
AT2G27600.1	48576	2	0.0598	SDLDVHER	K	F				0.129	0.129
				VLVLAATNTPYALDQAIR	K	R				0.669	0.669
AT2G27730.1	11929.3	2	0.265	QGPGEQAAGSASEAK	R	V				0.657	0.657
				VAGATASASAESGPK	K	V				0.541	0.541
AT2G27810.1	76656.6	2	0.0381	GVYVWSDSETATR	R	E	0.632				0.632
				VDTSHALSSAPWFR	R	F	0.261				0.261
			0.0663	GVYVWSDSETATR	R	E				0.471	0.471
				LPLIQGPSFVFLAPALAIINSPEFQGLNGNNNFK	R	H				0	0
AT2G28000.1	62055.4	2	0.0358	LLAEFENAR	K	V				0.32	0.32
				VGAATETELEDR	K	K				0.486	0.486
			0.0427	ITAIKDIIPILEK	K	T		0.857			0.857
				VGAATETELEDR	K	K		0.34			0.34
AT2G28790.1	26998.8	3	0.129	ASSHSLFFK	K	H	0.521				0.521
				FScLTGDcGNR	K	L	0.814				0.814
				SFNVPTTHWSGR	R	I	0.641				0.641
		4	0.193	FScLTGDcGNR	K	L		0.582			0.582
				GGFALPTFTHR	K	S		0			0
				SFNVPTTHWSGR	R	I		0.544			0.544
				SGcEAFHTDELccR	K	G		0.87			0.87
		5	0.289	FScLTGDcGNR	K	L				0.639	0.639
				GGFALPTFTHR	K	S				0.187	0.187
				GHYNSPNTcK	R	A				0.739	0.739
				LFLTVVNNcPFTVWPAIQPNAGHPVLEK	R	G				0.674	0.674
				SFNVPTTHWSGR	R	I				0.489	0.489
AT2G29550.1	50728.7	2	0.312	EVDEQmLNVQNK	K	N				0.472	0.472
				FPGQLNSDLR	R	K				0.412	0.412
				GHYTEGAELIDSVLDVVRK	K	E				0.546	0.546
				IREEYPDR	K	M				0.299	0.299
				KLAVNLIPFPR	R	L				0.714	0.714
				LHFFmVGFAPLTSR	R	G				0.636	0.636
[truncated: 3,952 more rows]
