# Supplementary material for: Arabidopsis Plasmodesmal Proteome
Source: PLoS One. 2011 Apr 20;6(4):e18880. doi: 10.1371/journal.pone.0018880 (PMC3080382; doi:10.1371/journal.pone.0018880)
Supplement: Table S2 — PD-proteome with Mapman Bin functional categories and predicted information on subcellular localization and description of proteins in the Public Proteome collection (PPDB) (ProteomicsPub. Column). a CHLOR = Chloroplast protein; MIT = Mitochondrial protein; VACUOL = Vacuolar protein; S = Secreted; SM = Secretory membrane; NSnoTM = Nonsecreted no transmembrane protein; NSTM = Non secreted transmembrane protein; GPI = GPI anchor protein. (XLS) [file pone.0018880.s004.xls]

## Sheet: Hoja1
Accession	STD Annot.	MapManBin	TMHMM	PFAM	Calc.MW	Calc.PI	ProteomicsPub.	TARGET CLASSIF.a
AT1G01300.1	aspartyl protease family protein	29.5.4 protein.degradation.aspartate protease	1	Asp(1)	52.18	9.22	17432890(leaf total membranes);	CHLOR
AT1G01520.1	myb family transcription factor	27.3.26 RNA.regulation of transcription.MYB-related transcription factor family	0	Myb_DNA-binding(1)	32.8	9.62		CHLOR
AT1G01820.1	PEX11C	35.1 not assigned.no ontology	0	PEX11(1)	25.91	9.78		NSnoTM
AT1G02150.1	pentatricopeptide (PPR) repeat-containing protein	26.54* misc.pentatricopeptide (PPR) repeat-containing protein	0	PPR(6)	59.88	8.24	18431481(chloroplast);	MIT
AT1G02520.1	PGP11 (P-GLYCOPROTEIN 11); ATPase, coupled to transmembrane movement of substances	34.16 transport.ABC transporters and multidrug resistance systems	10	AAA(1) ABC_membrane(2) ABC_tran(2) CitMHS(1) DUF1558(1) Dynamin_N(1) SMC_N(1)	137.67	7.57	15308754(plasma membrane (phosphorylated)); 16618929(PlasmaMembrane-LOPIT-callus); 17317660(Plasma Membrane proteome);	NSTM
AT1G02730.1	ATCSLD5 (CELLULOSE SYNTHASE-LIKE D5); 1,4-beta-D-xylan synthase/ cellulose synthase	10.2.1 cell wall.cellulose synthesis.cellulose synthase	5	7tm_1(1) Actin_bind_SAA(1) Cellulose_synt(1) Dala_Dala_lig_N(1) Herpes_US9(1) zf	132.59	8		CHLOR
AT1G02780.1	EMB2386 (EMBRYO DEFECTIVE 2386); structural constituent of ribosome	29.2.1.2.2.19 protein.synthesis.ribosomal protein.eukaryotic.60S subunit.L19	0	Ribosomal_L19e(1)	24.61	11.35	15496452(nucleolus); 15734919(80S cytolic ribosomes); 17317660(Plasma Membrane proteome); 17934214(cytosolic ribosome); 17293592(total seedlings Ã» light and dark grown); 17432890(leaf total membranes);	NSnoTM
AT1G02930.1	ATGSTF6 (EARLY RESPONSIVE TO DEHYDRATION 11); glutathione transferase	26.9 misc.glutathione S transferases	0	GST_C(1) GST_N(1)	23.49	5.8	MitoDB(Mitochondrial proteome); 16287169(Cell Wall proteome); 15539469(vacuole); 16358359(cell suspension (Gamborg)); 16502469(cell suspension-Cd-up); 16526091(Cu-binding root); 15815986(Silique); 15815986(seedling); 15815986(Leaf); 15159623(GSTs-suspension cells); 17848588(total seedling); 17828791(total leaf); 17916636(root (NaCl stress)); 17028151(leaf defense proteome); 17075075(Cd2+-response…	NSnoTM
AT1G02990.1	similar to zinc ion binding [Arabidopsis thaliana] (TAIR:AT3G62900.1); similar to unnamed protein product [Vitis vinifera] (GB:CAO22392.1)	35.2 not assigned.unknown	0		118.44	8.91		CHLOR
AT1G03060.1	WD-40 repeat family protein / beige-related	35.1 not assigned.no ontology	0	Arm(1) Beach(1) DNA_PPF(1) Rer1(1) WD40(2)	400.9	5.75		CHLOR
AT1G03080.1	kinase interacting family protein	29.4 protein.postranslational modification	0	ATG16(1) BRF1(1) DASH_Spc34(1) DHC_N1(1) DUF1154(1) DUF1542(1) DUF593(1) DUF662(	198.55	5.02	17317660(Plasma Membrane proteome);	MIT
AT1G03130.1	PSAD-2 (photosystem I subunit D-2)	1.1.2.2 PS.lightreaction.photosystem I.PSI polypeptide subunits	0	PsaD(1)	22.31	9.78	15028209(Total chloroplast); 12938931(Total chloroplast envelope); 14729914(thylakoid stripped); 11826309(thylakoid peripheral&lumen); 15322131(Thylakoid-stripped); 15815986(Silique); 15815986(seedling); 15815986(Leaf); 17432890(leaf total membranes); 18633119(young leaf); 18633119(thylakoid);	CHLOR
AT1G03220.1	extracellular dermal glycoprotein, putative / EDGP, putative	35.1 not assigned.no ontology	0	CLCA_N(1)	45.72	8.97	14595688(Cell Wall proteome); 15593128(Cell Wall proteome); 15815986(Leaf); 16618929(PlasmaMembrane-LOPIT-callus); 17916636(root (NaCl stress)); 17526915(glycoproteome cell wall (stems)); 17432890(leaf total membranes);	S
AT1G03380.1	AtATG18g (Arabidopsis thaliana homolog of yeast autophagy 18 (ATG18) g)	29.5.2 protein.degradation.autophagy	0	Nup133_N(1) WD40(1)	100.93	6.38		MIT
AT1G03530.1	ATNAF1/NAF1	27.3.67 RNA.regulation of transcription.putative transcription regulator	0	DUF1299(1) NAF1(1)	88.84	4.25	18463617(suspension cells-phosphorylated proteins);	NSnoTM
AT1G04040.1	acid phosphatase class B family protein	26.13 misc.acid and other phosphatases	1	Acid_phosphat_B(1)	31.10	9.22	15215502(Vacuolar proteome); 16287169(Cell Wall proteome); 17151019(plasma membrane suspension cell);	SM
AT1G04270.1	RPS15 (CYTOSOLIC RIBOSOMAL PROTEIN S15); structural constituent of ribosome	29.2.1.2.1.15 protein.synthesis.ribosomal protein.eukaryotic.40S subunit.S15	0	Ribosomal_S19(1)	17.13	10.34	15821981(crude&pure 80S ribosome); 15734919(80S cytolic ribosomes); 17317660(Plasma Membrane proteome); 17934214(cytosolic ribosome); 17151019(plasma membrane suspension cell);	NSnoTM
AT1G04410.1	malate dehydrogenase, cytosolic, putative	8.2.9 TCA / org.transformation.other organic acid transformaitons.cyt MDH	0	Ldh_1_C(1) Ldh_1_N(1)	35.57	6.11	14617066(Nuclear proteome); 16207701(chloroplast stroma); 15539469(vacuole); 16358359(cell suspension (Gamborg)); 16358359(cell suspension (M&Skoog)); 16502469(cell suspension-Cd-up); 16247729(mature Pollen); 16400686(floem_sap B. napa); 15815986(Silique); 15815986(seedling); 15815986(Leaf); 15052571(soluble leaf); 15908592(Carbonylated seed protein); 17317660(Plasma Membrane proteome); 18538804(…	NSnoTM
AT1G04480.1	60S ribosomal protein L23 (RPL23A)	29.2.1.2.2.23 protein.synthesis.ribosomal protein.eukaryotic.60S subunit.L23	0	Ribosomal_L14(1)	15.03	10.48	17934214(cytosolic ribosome);	MIT
AT1G04690.1	KAB1 (POTASSIUM CHANNEL BETA SUBUNIT); potassium channel	34.15 transport.potassium	0	Aldo_ket_red(1)	36.54	6.97	15815986(Silique); 15815986(Leaf); 17317660(Plasma Membrane proteome); 17644812(plasma membrane - suspension cells); 17432890(leaf total membranes);	NSnoTM
AT1G04750.1	VAMP7B (VESICLE-ASSOCIATED MEMBRANE PROTEIN 7B)	31.4 cell.vesicle transport	1	Synaptobrevin(1)	24.77	8.96	17317660(Plasma Membrane proteome); 17644812(plasma membrane - suspension cells); 17660356(tonoplast (Brassica oleracea buds));	SM
AT1G05150.1	calcium-binding EF hand family protein	30.3 signalling.calcium	0	BTAD(1) efhand(1) efhand_1(1) TPR_1(3) TPR_2(2) TPR_4(1) ZZ(1)	90.17	6.31	14506206(Plasma Membrane proteome); 14506206(plasma membrane (phosphorylated)); 15308754(plasma membrane (phosphorylated)); 17317660(Plasma Membrane proteome); 17644812(plasma membrane - suspension cells); 18463617(suspension cells-phosphorylated proteins);	NSnoTM
AT1G05190.1	EMB2394 (EMBRYO DEFECTIVE 2394); structural constituent of ribosome	29.2.1.1.1.2.6 protein.synthesis.ribosomal protein.prokaryotic.chloroplast.50S subunit.L6	0	Gp5_C(1) Ribosomal_L6(2)	24.71	9.89	15028209(Total chloroplast); 12938931(Total chloroplast envelope); 16207701(chloroplast stroma); 15815986(Silique); 15815986(Leaf); 18538804(total leaf); 17432890(leaf total membranes); 18633119(stroma); 18431481(chloroplast);	CHLOR
AT1G05240.1	peroxidase, putative	26.12 misc.peroxidases	1	peroxidase(1)	35.63	9.35		SM
AT1G05500.1	ATSYTE/NTMC2T2.1/NTMC2TYPE2.1/SYTE	35.1.19 not assigned.no ontology.C2 domain-containing protein	1	C2(2)	62.93	5.62	16618929(UNKNOWN-LOPIT-callus); 17317660(Plasma Membrane proteome);	SM
AT1G05570.1	CALS1 (CALLOSE SYNTHASE 1); transferase, transferring glycosyl groups	3.6 minor CHO metabolism.callose	12	BTP(1) DUF605(1) FxsA(1) Glucan_synthase(1) MFS_1(1)	225.76	9.06	17317660(Plasma Membrane proteome);	NSTM
AT1G06030.1	pfkB-type carbohydrate kinase family protein	2.2.1.1 major CHO metabolism.degradation.sucrose.fructokinase	0	PfkB(1)	35.89	4.92		NSnoTM
AT1G06700.1	serine/threonine protein kinase, putative	29.4.1.58 protein.postranslational modification.kinase.receptor like cytoplasmatic kinase VIII	0	APH(1) Pkinase(1) Pkinase_Tyr(1)	39.82	7.14	17317660(Plasma Membrane proteome); 17644812(plasma membrane - suspension cells);	NSnoTM
AT1G06950.1	ATTIC110/TIC110 (TRANSLOCON AT THE INNER ENVELOPE MEMBRANE OF CHLOROPLASTS 110)	29.3.3 protein.targeting.chloroplast	0	ChaB(1) Rho_N(1)	112.12	5.73	15028209(Total chloroplast); 12938931(Total chloroplast envelope); 12766230(Total chloroplast envelope); 17293592(total seedlings Ã» light and dark grown); 17432890(leaf total membranes); 17660356(tonoplast (Brassica oleracea buds)); 18431481(chloroplast);	CHLOR
AT1G07070.1	60S ribosomal protein L35a (RPL35aA)	29.2.1.2.2.535 protein.synthesis.ribosomal protein.eukaryotic.60S subunit.L35A	0	Ribosomal_L35Ae(1)	12.85	10.68	17934214(cytosolic ribosome);	MIT
AT1G07660.1	histone H4	28.1.3 DNA.synthesis/chromatin structure.histone	0	DUF156(1) Histone(1) TAF(1)	11.41	11.47	15028209(Total chloroplast); 17151019(plasma membrane suspension cell); 17644812(plasma membrane - suspension cells); 18431481(chloroplast);	NSnoTM
AT1G07750.1	cupin family protein	33.1 development.storage proteins	0	Cupin_1(2) Cupin_2(1)	38.31	5.83	16242667(mature Pollen); 16358359(cell suspension (M&Skoog)); 16247729(mature Pollen); 16055689(Glutathionylated suspension cell); 15815986(Silique);	NSnoTM
AT1G07770.1	RPS15A (RIBOSOMAL PROTEIN S15A); structural constituent of ribosome	29.2.1.2.1.515 protein.synthesis.ribosomal protein.eukaryotic.40S subunit.S15A	0	Ribosomal_S8(1)	14.81	9.89	16287169(Cell Wall proteome); 15821981(crude&pure 80S ribosome); 15734919(80S cytolic ribosomes); 16247729(mature Pollen); 15815986(Silique); 17317660(Plasma Membrane proteome); 17934214(cytosolic ribosome); 17151019(plasma membrane suspension cell); 17432890(leaf total membranes);	NSnoTM
AT1G07890.1	APX1 (ASCORBATE PEROXIDASE 1); L-ascorbate peroxidase	21.2.1 redox.ascorbate and glutathione.ascorbate	0	peroxidase(1)	27.56	5.72	16207701(chloroplast stroma); 16287169(Cell Wall proteome); 16242667(mature Pollen); 16358359(cell suspension (Gamborg)); 16358359(cell suspension (M&Skoog)); 16502469(cell suspension-Cd-up); 16247729(mature Pollen); 16400686(floem_sap B. napa); 15815986(Silique); 15815986(seedling); 15815986(Leaf); 11402211,12068122,15047896,16679420,17028149(seed-all-Jobpapers); 18538804(total leaf); 17407188(c…	NSnoTM
AT1G07890.2	APX1 (ASCORBATE PEROXIDASE 1); L-ascorbate peroxidase	21.2.1 redox.ascorbate and glutathione.ascorbate	0	peroxidase(1)	27.56	5.72	16287169(Cell Wall proteome); 16242667(mature Pollen); 16358359(cell suspension (Gamborg)); 16358359(cell suspension (M&Skoog)); 16502469(cell suspension-Cd-up); 16247729(mature Pollen); 16400686(floem_sap B. napa); 15815986(Silique); 15815986(seedling); 15815986(Leaf); 11402211,12068122,15047896,16679420,17028149(seed-all-Jobpapers); 18538804(total leaf); 17407188(cotyledon); 17828791(total leaf…	NSnoTM
AT1G07890.3	APX1 (ASCORBATE PEROXIDASE 1); L-ascorbate peroxidase	21.2.1 redox.ascorbate and glutathione.ascorbate	0	peroxidase(1)	27.56	5.72	16287169(Cell Wall proteome); 16242667(mature Pollen); 16358359(cell suspension (Gamborg)); 16358359(cell suspension (M&Skoog)); 16502469(cell suspension-Cd-up); 16247729(mature Pollen); 16400686(floem_sap B. napa); 15815986(Silique); 15815986(seedling); 15815986(Leaf); 11402211,12068122,15047896,16679420,17028149(seed-all-Jobpapers); 18538804(total leaf); 17407188(cotyledon); 17828791(total leaf…	NSnoTM
AT1G07890.4	APX1 (ASCORBATE PEROXIDASE 1); L-ascorbate peroxidase	21.2.1 redox.ascorbate and glutathione.ascorbate	0	peroxidase(1)	27.56	5.72	16287169(Cell Wall proteome); 16242667(mature Pollen); 16358359(cell suspension (Gamborg)); 16358359(cell suspension (M&Skoog)); 16502469(cell suspension-Cd-up); 16247729(mature Pollen); 16400686(floem_sap B. napa); 15815986(Silique); 15815986(seedling); 15815986(Leaf); 11402211,12068122,15047896,16679420,17028149(seed-all-Jobpapers); 18538804(total leaf); 17407188(cotyledon); 17828791(total leaf…	NSnoTM
AT1G07890.5	APX1 (ASCORBATE PEROXIDASE 1); L-ascorbate peroxidase	21.2.1 redox.ascorbate and glutathione.ascorbate	0	peroxidase(1)	27.56	5.72	16287169(Cell Wall proteome); 16242667(mature Pollen); 16358359(cell suspension (Gamborg)); 16358359(cell suspension (M&Skoog)); 16502469(cell suspension-Cd-up); 16247729(mature Pollen); 16400686(floem_sap B. napa); 15815986(Silique); 15815986(seedling); 15815986(Leaf); 11402211,12068122,15047896,16679420,17028149(seed-all-Jobpapers); 18538804(total leaf); 17407188(cotyledon); 17828791(total leaf…	NSnoTM
AT1G07890.6	APX1 (ASCORBATE PEROXIDASE 1)	21.2.1 redox.ascorbate and glutathione.ascorbate		peroxidase(1)	27.52	5.85	18538804(total leaf); 17407188(cotyledon); 17828791(total leaf); 17293592(total seedlings Ã» light and dark grown); 17916636(root (NaCl stress)); 17644812(plasma membrane - suspension cells); 18431481(chloroplast);	NSnoTM
AT1G07890.7	APX1 (ASCORBATE PEROXIDASE 1)	21.2.1 redox.ascorbate and glutathione.ascorbate		peroxidase(1)	27.56	5.72	18538804(total leaf); 17407188(cotyledon); 17828791(total leaf); 17293592(total seedlings Ã» light and dark grown); 17916636(root (NaCl stress)); 17644812(plasma membrane - suspension cells); 18431481(chloroplast);	NSnoTM
AT1G07890.8	APX1 (ASCORBATE PEROXIDASE 1)	21.2.1 redox.ascorbate and glutathione.ascorbate		peroxidase(1)	27.56	5.72	18538804(total leaf); 17407188(cotyledon); 17828791(total leaf); 17293592(total seedlings Ã» light and dark grown); 17916636(root (NaCl stress)); 17644812(plasma membrane - suspension cells); 18431481(chloroplast);	NSnoTM
AT1G07920.1	elongation factor 1-alpha / EF-1-alpha	29.2.4 protein.synthesis.elongation	0	GTP_EFTU(1) GTP_EFTU_D2(1) GTP_EFTU_D3(1) MMR_HSR1(1)	49.5	9.19	15028209(Total chloroplast); MitoDB(Mitochondrial proteome); 15496452(nucleolus); 16242667(mature Pollen); 16358359(cell suspension (Gamborg)); 16502469(cell suspension-Cd-up); 16247729(mature Pollen); 15815986(seedling); 15815986(Leaf); 17317660(Plasma Membrane proteome); 17151019(plasma membrane suspension cell); 17644812(plasma membrane - suspension cells); 17432890(leaf total membranes); 1863…	NSnoTM
AT1G07930.1	elongation factor 1-alpha / EF-1-alpha	29.2.4 protein.synthesis.elongation	0	GTP_EFTU(1) GTP_EFTU_D2(1) GTP_EFTU_D3(1) MMR_HSR1(1)	49.5	9.19	MitoDB(Mitochondrial proteome); 14760709(Vacuolar proteome); 16247729(mature Pollen); 15815986(seedling); 15815986(Leaf); 17407188(cotyledon); 18633119(young leaf);	NSnoTM
AT1G07940.1	elongation factor 1-alpha / EF-1-alpha	29.2.4 protein.synthesis.elongation	0	GTP_EFTU(1) GTP_EFTU_D2(1) GTP_EFTU_D3(1) MMR_HSR1(1)	49.5	9.19	MitoDB(Mitochondrial proteome); 15060130(Plasma Membrane proteome); 15815986(seedling); 15815986(Leaf); 18633119(young leaf);	NSnoTM
AT1G07940.2	elongation factor 1-alpha / EF-1-alpha	29.2.4 protein.synthesis.elongation	0	GTP_EFTU(1) GTP_EFTU_D2(1) GTP_EFTU_D3(1) MMR_HSR1(1)	49.5	9.19	15815986(seedling); 15815986(Leaf);	NSnoTM
AT1G08360.1	60S ribosomal protein L10A (RPL10aA)	29.2.1.1.3.2.510 protein.synthesis.ribosomal protein.prokaryotic.unknown organellar.50S subunit.L10A	0	Ribosomal_L1(1)	24.47	9.89	15821981(crude&pure 80S ribosome); 15734919(80S cytolic ribosomes); 17317660(Plasma Membrane proteome); 17934214(cytosolic ribosome);	NSnoTM
AT1G08520.1	CHLD/PDE166 (PIGMENT DEFECTIVE 166); magnesium chelatase/ nucleoside-triphosphatase/ nucleotide binding	19.10 tetrapyrrole synthesis.magnesium chelatase	0	AAA_2(1) AAA_5(1) DUF1168(1) MCM(1) Mg_chelatase(1) Ribosomal_L30_N(1) TolA(1) V	83.29	5.26	17660356(tonoplast (Brassica oleracea buds)); 18431481(chloroplast);	CHLOR
AT1G08560.1	SYP111 (syntaxin 111); SNAP receptor	31.4 cell.vesicle transport	1	SNARE(1) Syntaxin(1)	35.28	5.82	17644812(plasma membrane - suspension cells);	NSTM
AT1G08880.1	G-H2AX/GAMMA-H2AX/H2AXA/HTA5; DNA binding	28.1.3 DNA.synthesis/chromatin structure.histone	0	CBFD_NFYB_HMF(1) Histone(1)	14.81	10.32	18463617(suspension cells-phosphorylated proteins);	CHLOR
AT1G09200.1	histone H3	28.1.3 DNA.synthesis/chromatin structure.histone	0	CBFD_NFYB_HMF(1) Histone(1)	15.27	11.29		CHLOR
AT1G09340.1	CRB; binding / catalytic/ coenzyme binding	27 RNA	0	3Beta_HSD(1) Epimerase(1) NAD_binding_4(1) NmrA(1) RmlD_sub_bind(1)	42.62	8.19	15028209(Total chloroplast); 12938931(Total chloroplast envelope); 16207701(chloroplast stroma); 16461379(plastoglubular); 15539469(vacuole); 16923014(cold-stress responsive chloroplast); 15815986(Silique); 15815986(seedling); 15815986(Leaf); 18538804(apoplast); 18538804(total leaf); 17293592(total seedlings Ã» light and dark grown); 17028151(leaf defense proteome); 17432890(leaf total membranes)…	NSnoTM
AT1G09410.1	pentatricopeptide (PPR) repeat-containing protein	35.1.5 not assigned.no ontology.pentatricopeptide (PPR) repeat-containing protein	0	PPR(8)	79.8	6.35		MIT
AT1G09590.1	60S ribosomal protein L21 (RPL21A)	29.2.1.2.2.21 protein.synthesis.ribosomal protein.eukaryotic.60S subunit.L21	0	Ribosomal_L21e(1)	18.65	10.46	15028209(Total chloroplast); 15496452(nucleolus); 15821981(crude&pure 80S ribosome); 17934214(cytosolic ribosome); 18633119(young leaf);	MIT
AT1G09620.1	ATP binding / aminoacyl-tRNA ligase	29.1.4 protein.aa activation.leucine-tRNA ligase	0	Anticodon_1(1) tRNA-synt_1(1) tRNA-synt_1g(1)	123.45	5.74	16358359(cell suspension (Gamborg)); 18538804(total leaf); 18431481(chloroplast);	NSnoTM
AT1G09640.1	elongation factor 1B-gamma, putative / eEF-1B gamma, putative	29.2.4 protein.synthesis.elongation	0	EF1G(1) GST_C(1) GST_N(1)	46.66	5.36	16358359(cell suspension (M&Skoog)); 11402211,12068122,15047896,16679420,17028149(seed-all-Jobpapers); 15908592(Carbonylated seed protein); 17317660(Plasma Membrane proteome); 18538804(total leaf); 17828791(total leaf); 18599647(seed proteome);	NSnoTM
AT1G09780.1	2,3-biphosphoglycerate-independent phosphoglycerate mutase, putative / phosphoglyceromutase, putative	4.11 glycolysis.phosphoglycerate mutase	0	iPGM_N(1) Metalloenzyme(1)	60.58	5.32	16358359(cell suspension (Gamborg)); 16358359(cell suspension (M&Skoog)); 16502469(cell suspension-CD-down); 16247729(mature Pollen); 16400686(floem_sap B. napa); 15815986(Silique); 15815986(seedling); 15815986(Leaf); 11402211,12068122,15047896,16679420,17028149(seed-all-Jobpapers); 12953116(Mitochondria-suspension cells); 17317660(Plasma Membrane proteome); 18538804(total leaf); 17407188(cotyled…	NSnoTM
AT1G10290.1	ADL6 (DYNAMIN-LIKE PROTEIN 6)	26.17 misc.dynamin	0	Dynamin_M(1) Dynamin_N(1) GED(1) GTP_EFTU(1) Miro(1) MMR_HSR1(1) PEARLI-4(1) PH(	99.17	9.09	15308754(plasma membrane (phosphorylated)); 16618929(UNKNOWN-LOPIT-callus); 17317660(Plasma Membrane proteome); 17151019(plasma membrane suspension cell); 17432890(leaf total membranes); 18463617(suspension cells-phosphorylated proteins);	NSnoTM
AT1G10450.1	paired amphipathic helix repeat-containing protein	35.1.25 not assigned.no ontology.paired amphipathic helix repeat-containing protein	0	HDAC_interact(1) PAH(2)	134.42	7.18	18463617(suspension cells-phosphorylated proteins);	MIT
AT1G10540.1	xanthine/uracil permease family protein	34.99 transport.misc	11	CD47(1) MatE(1) NADH5_C(1) Presenilin(1) Sulfate_transp(1) Xan_ur_permease(1)	59.52	9.22		NSTM
AT1G10630.1	ATARFA1F; GTP binding / phospholipase activator/ protein binding	29.3.4.99 protein.targeting.secretory pathway.unspecified	0	Arf(1) Miro(1) MMR_HSR1(1) Ras(1)	20.62	6.43	15060130(Plasma Membrane proteome); 16247729(mature Pollen); 16526091(Cu-binding root); 17317660(Plasma Membrane proteome); 17151019(plasma membrane suspension cell); 17432890(leaf total membranes); 18463617(suspension cells-phosphorylated proteins);	MIT
AT1G10780.1	F-box family protein	29.5.11.4.3.2 protein.degradation.ubiquitin.E3.SCF.FBOX	0		47.4	6.15		NSnoTM
AT1G10930.1	ATRECQ4A/ATSGS1/RECQL4A; ATP-dependent helicase	28.99 DNA.unspecified	0	DEAD(1) Helicase_C(1) HHH(1) HRDC(1) ResIII(1)	133.31	6.82		NSnoTM
AT1G10980.1	similar to unknown protein [Arabidopsis thaliana] (TAIR:AT1G61670.1); similar to unnamed protein product [Vitis vinifera] (GB:CAO41520.1); contains InterPro domain Transmembrane receptor, eukaryota; (InterPro:IPR009637)	35.2 not assigned.unknown	7	Lung_7-TM_R(1)	58.16	6.37	15539469(vacuole);	GPI
AT1G11130.1	SUB (STRUBBELIG); protein binding	30.2.5 signalling.receptor kinases.leucine rich repeat V	1	Extensin_2(1) LRR_1(4) LRRNT_2(1) Pkinase_Tyr(1)	84.46	9.04	17317660(Plasma Membrane proteome);	SM
AT1G11260.1	STP1 (SUGAR TRANSPORTER 1); carbohydrate transmembrane transporter/ sugar:hydrogen ion symporter	34.2 transporter.sugars	12	7tm_1(1) Branch_AA_trans(1) C4dic_mal_tran(1) DctM(1) DUF81(1) DUF895(1) MFS_1(1	57.61	9.1	15060130(Plasma Membrane proteome); 15308754(plasma membrane (phosphorylated)); 15539469(vacuole); 17317660(Plasma Membrane proteome); 17644812(plasma membrane - suspension cells);	NSTM
AT1G11310.1	MLO2 (MILDEW RESISTANCE LOCUS O 2); calmodulin binding	35.1 not assigned.no ontology	7	GASA(1) Mlo(1)	65.54	9.41	17317660(Plasma Membrane proteome); 18463617(suspension cells-phosphorylated proteins);	NSTM
AT1G11910.1	aspartyl protease family protein	29.5.4 protein.degradation.aspartate protease	1	Alpha-amylase_C(1) Asp(1) SapB_1(1) SapB_2(1)	54.61	5.37	15215502(Vacuolar proteome); 15539469(vacuole); 11402211,12068122,15047896,16679420,17028149(seed-all-Jobpapers); 17828791(total leaf); 17293592(total seedlings Ã» light and dark grown); 17916636(root (NaCl stress));	SM
AT1G12040.1	LRX1 (LEUCINE-RICH REPEAT/EXTENSIN 1); protein binding / structural constituent of cell wall	10.5.3 cell wall.cell wall proteins.LRR	0	Extensin_2(1) LRR_1(2) LRRNT_2(1)	80.99	8.42		S
AT1G12840.1	DET3 (DE-ETIOLATED 3)	34.1 transport.p- and v-ATPases	0	Adeno_PIX(1) V-ATPase_C(1)	42.62	5.4	14760709(Vacuolar proteome); 15215502(Vacuolar proteome); 15539469(vacuole); 16618929(vacuole-LOPIT-callus); 18538804(total leaf); 17293592(total seedlings Ã» light and dark grown); 17151019(plasma membrane suspension cell); 17644812(plasma membrane - suspension cells); 17660356(tonoplast (Brassica oleracea buds)); 18431481(chloroplast);	MIT
AT1G13100.1	CYP71B29 (cytochrome P450, family 71, subfamily B, polypeptide 29); oxygen binding	26.10 misc.cytochrome P450	0	p450(1)	56.01	8.06	17407188(cotyledon);	S
AT1G13210.1	ACA.L (AUTOINHIBITED CA2+/ATPASE II); ATPase, coupled to transmembrane movement of ions, phosphorylative mechanism / calmodulin binding	35.1 not assigned.no ontology	9	Hydrolase(1)	136.59	6.54	15276459(trichomes); 17317660(Plasma Membrane proteome);	MIT
AT1G13440.1	GAPC-2; glyceraldehyde-3-phosphate dehydrogenase	4.9 glycolysis.glyceraldehyde 3-phosphate dehydrogenase	0	DapB_N(1) Gp_dh_C(1) Gp_dh_N(1) Semialdhyde_dh(1)	36.91	6.67	15028209(Total chloroplast); MitoDB(Mitochondrial proteome); 15060130(Plasma Membrane proteome); 14617066(Nuclear proteome); 16287169(Cell Wall proteome); 15496452(nucleolus); 16358359(cell suspension (Gamborg)); 16358359(cell suspension (M&Skoog)); 16502469(cell suspension-Cd-up); 16247729(mature Pollen); 15815986(Silique); 15815986(seedling); 15815986(Leaf); 15052571(soluble leaf); 11402211,120…	NSnoTM
AT1G14320.1	60S ribosomal protein L10 (RPL10A) / Wilm's tumor suppressor protein-related	29.2.1.2.2.10 protein.synthesis.ribosomal protein.eukaryotic.60S subunit.L10	0	Ribosomal_L10e(1) Ribosomal_L16(1)	24.92	10.5	15028209(Total chloroplast); 15215502(Vacuolar proteome); 15496452(nucleolus); 15821981(crude&pure 80S ribosome); 15734919(80S cytolic ribosomes); 16618929(UNKNOWN-LOPIT-callus); 17934214(cytosolic ribosome); 17151019(plasma membrane suspension cell); 18633119(young leaf);	MIT
AT1G14460.1	DNA polymerase-related	28.1 DNA.synthesis/chromatin structure	0	AAA(1) DNA_pol3_delta(1) ResIII(1)	124.89	8.81	14506206(Plasma Membrane proteome); 14506206(plasma membrane (phosphorylated)); 15308754(plasma membrane (phosphorylated)); 17317660(Plasma Membrane proteome); 18463617(suspension cells-phosphorylated proteins);	CHLOR
AT1G14790.1	RDR1 (RNA-DEPENDENT RNA POLYMERASE 1); RNA-directed RNA polymerase/ nucleic acid binding	27.2 RNA.transcription	0	RdRP(1) RRM_1(1)	126.22	7.92		MIT
AT1G14830.1	ADL1C/ADL5 (DYNAMIN-LIKE PROTEIN 5); GTP binding / GTPase	26.17 misc.dynamin	0	Dynamin_M(1) Dynamin_N(1) GED(1) Miro(1) MMR_HSR1(1)	68.72	7.22	16358359(cell suspension (Gamborg)); 16618929(PlasmaMembrane-LOPIT-callus); 17317660(Plasma Membrane proteome); 17432890(leaf total membranes);	NSnoTM
AT1G14850.1	NUP155 (Nucleoporin 155)	29.3.1 protein.targeting.nucleus	0	Nucleoporin(1)	160.02	5.33	15028209(Total chloroplast); 15496452(nucleolus); 16618929(PlasmaMembrane-LOPIT-callus); 18463617(suspension cells-phosphorylated proteins);	NSnoTM
AT1G15130.1	hydroxyproline-rich glycoprotein family protein	35.1.41 not assigned.no ontology.hydroxyproline rich proteins	0	BRO1(1) DUF1569(1) KAR9(1)	95.21	6.02		NSnoTM
AT1G15420.1	similar to unnamed protein product [Vitis vinifera] (GB:CAO46050.1); contains InterPro domain Protein of unknown function NUC189, C-terminal (InterPro:IPR012979)	35.1 not assigned.no ontology	0	NUC189(1)	30.33	4.16		NSnoTM
AT1G15690.1	AVP1 (vacuolar-type H+-pumping pyrophosphatase 1); ATPase	23.4.99 nucleotide metabolism.phosphotransfer and pyrophosphatases.misc	14	7TM-7TMR_HD(1) 7tm_3(1) CitMHS(1) DUF340(1) DUF81(1) FtsX(1) H_PPase(1) Ion_tran	80.82	5.13	15028209(Total chloroplast); 12938931(Total chloroplast envelope); MitoDB(Mitochondrial proteome); 14760709(Vacuolar proteome); 15215502(Vacuolar proteome); 15539469(vacuole); 16618929(vacuole-LOPIT-callus); 17317660(Plasma Membrane proteome); 17293592(total seedlings Ã» light and dark grown); 17151019(plasma membrane suspension cell); 17644812(plasma membrane - suspension cells); 17432890(leaf t…	VACUOL
AT1G15820.1	LHCB6 (LIGHT HARVESTING COMPLEX PSII); chlorophyll binding	1.1.1.1 PS.lightreaction.photosystem II.LHC-II	0	Chloroa_b-bind(1)	27.52	6.75	15028209(Total chloroplast); 12766230(Total chloroplast envelope); 14729914(thylakoid stripped); 15322131(Thylakoid-stripped); 17293592(total seedlings Ã» light and dark grown); 17432890(leaf total membranes); 18633119(young leaf); 18633119(thylakoid); 17660356(tonoplast (Brassica oleracea buds)); 18431481(chloroplast);	CHLOR
AT1G15910.1	XH/XS domain-containing protein / XS zinc finger domain-containing protein	27.3.67 RNA.regulation of transcription.putative transcription regulator	0	TolA(1) Utp11(1) XH(1) XS(1) zf-XS(1)	72.64	5.22		NSnoTM
AT1G15940.1	binding	35.1 not assigned.no ontology	0		109.6	5.3	18463617(suspension cells-phosphorylated proteins);	NSnoTM
AT1G16710.1	HAC12 (HISTONE ACETYLTRANSFERASE OF THE CBP FAMILY 12); H3/H4 histone acetyltransferase/ transcription cofactor	27.3.54 RNA.regulation of transcription.Histone acetyltransferases	0	ADK_lid(1) C1_1(1) C1_3(1) DUF902(1) DUF906(1) PHD(1) SPAN-X(1) zf-TAZ(2) ZZ(2)	190.27	8.74		MIT
AT1G17220.1	FUG1 (FU-GAERI1); translation initiation factor	29.2.3 protein.synthesis.initiation	0	ArgK(1) ATP_bind_1(1) DUF258(1) GTP_EFTU(1) GTP_EFTU_D2(2) IF2_N(1) Miro(1) MMR_	109.75	7.15	12938931(Total chloroplast envelope); 18431481(chloroplast);	CHLOR
AT1G17260.1	AHA10 (AUTOINHIBITED H(+)-ATPASE ISOFORM 10); ATPase	34.1 transport.p- and v-ATPases	9	Cation_ATPase_C(1) Cation_ATPase_N(1) E1-E2_ATPase(1) Hydrolase(1) Hydrolase_3(1	104.82	6.02	15028209(Total chloroplast);	NSTM
AT1G17620.1	similar to unknown protein [Arabidopsis thaliana] (TAIR:AT5G11890.1); similar to unknown [Populus trichocarpa] (GB:ABK96083.1); contains InterPro domain Harpin-induced 1 (InterPro:IPR010847)	35.2 not assigned.unknown	1	Hin1(1)	28.29	10.05	17317660(Plasma Membrane proteome); 17644812(plasma membrane - suspension cells);	NSTM
AT1G18370.1	HIK (HINKEL); microtubule motor	31.1 cell.organisation	0	DUF783(1) GBP_C(1) Kinesin(1) Sas10_Utp3(1) Tektin(1)	110.18	7.87		CHLOR
AT1G18540.1	60S ribosomal protein L6 (RPL6A)	29.2.1.2.2.6 protein.synthesis.ribosomal protein.eukaryotic.60S subunit.L6	0	Ribosomal_L6e(1) Ribosomal_L6e_N(1)	26.15	10.09	15028209(Total chloroplast); 15060130(Plasma Membrane proteome); 15821981(crude&pure 80S ribosome); 16618929(ER-LOPIT-callus); 17317660(Plasma Membrane proteome); 17934214(cytosolic ribosome); 17828791(total leaf); 17432890(leaf total membranes);	NSnoTM
AT1G18810.1	phytochrome kinase substrate-related	30.11 signalling.light	0		43.29	9.07		NSnoTM
AT1G19100.1	ATP-binding region, ATPase-like domain-containing protein-related	35.1 not assigned.no ontology	0	HATPase_c(1)	74.18	7.7	12938931(Total chloroplast envelope);	NSnoTM
AT1G19140.2	similar to unnamed protein product [Vitis vinifera] (GB:CAO65215.1); contains InterPro domain Ubiquinone biosynthesis protein COQ9; (InterPro:IPR012762); contains InterPro domain COQ9 (InterPro:IPR013718)	18.8 Co-factor and vitamine metabolism.ubiquinone	0	COQ9(1)	34.41	8.8		MIT
AT1G19260.1	hAT dimerisation domain-containing protein	35.1 not assigned.no ontology	0	hATC(1)	88.96	8.8		NSnoTM
AT1G20200.1	EMB2719 (EMBRYO DEFECTIVE 2719)	29.5.11.20 protein.degradation.ubiquitin.proteasom	0	PCI(1) Rpn3_C(1)	55.58	8.35	17317660(Plasma Membrane proteome);	NSnoTM
AT1G20220.1	nucleic acid binding	27.3.67 RNA.regulation of transcription.putative transcription regulator	0	Alba(1)	33.76	9.92	18463617(suspension cells-phosphorylated proteins);	NSnoTM
AT1G20260.1	(VACUOLAR ATP SYNTHASE SUBUNIT B3); hydrogen ion transmembrane transporter/ hydrogen ion transporting ATP synthase, rotational mechanism / hydrogen ion transporting ATPase, rotational mechanism	34.1.1 transport.p- and v-ATPases.H+-transporting two-sector ATPase	0	ATP-synt_ab(1) ATP-synt_ab_N(1)	36.36	4.84	15028209(Total chloroplast); 15215502(Vacuolar proteome); 15539469(vacuole); 16247729(mature Pollen); 15815986(seedling); 11402211,12068122,15047896,16679420,17028149(seed-all-Jobpapers); 17407188(cotyledon); 17151019(plasma membrane suspension cell);	VACUOL
AT1G20450.1	ERD10/LTI45 (EARLY RESPONSIVE TO DEHYDRATION 10)	20.2.99 stress.abiotic.unspecified	0	Dehydrin(1)	29.55	5.12		NSnoTM
AT1G20510.1	OPCL1 (OPC-8:0 COA LIGASE1); 4-coumarate-CoA ligase	16.2 secondary metabolism.phenylpropanoids	2	AMP-binding(1)	59.38	8.51	17951448(peroxisome (leaves));	CHLOR
AT1G20620.1	CAT3 (CATALASE 3); catalase	21.6 redox.dismutases and catalases	0	Catalase(1)	56.7	7.31	15028209(Total chloroplast); 12938931(Total chloroplast envelope); MitoDB(Mitochondrial proteome); 12154131(Peroxisomal proteome); 16287169(Cell Wall proteome); 15539469(vacuole); 12154131(Peroxisomal proteome); 15821981(crude&pure 80S ribosome); 16358359(cell suspension (Gamborg)); 16358359(cell suspension (M&Skoog)); 16502469(cell suspension-Cd-up); 17317660(Plasma Membrane proteome); 18538804(…	NSnoTM
AT1G20620.5	CAT3 (CATALASE 3); catalase	21.6 redox.dismutases and catalases	0	Catalase(1)	55.97	7.31	16287169(Cell Wall proteome); 15539469(vacuole); 12154131(Peroxisomal proteome); 15821981(crude&pure 80S ribosome); 16358359(cell suspension (Gamborg)); 16358359(cell suspension (M&Skoog)); 16502469(cell suspension-Cd-up); 17317660(Plasma Membrane proteome); 18538804(apoplast); 18538804(total leaf); 17407188(cotyledon); 17293592(total seedlings Ã» light and dark grown); 17432890(leaf total membra…	NSnoTM
AT1G22060.1	similar to F-box family protein [Arabidopsis thaliana] (TAIR:AT1G22000.1); similar to hypothetical protein OsJ_030029 [Oryza sativa (japonica cultivar-group)] (GB:EAZ15820.1); similar to hypothetical protein OsI_032141 [Oryza sativa (indica cultivar-	35.2 not assigned.unknown	0	Apolipoprotein(1) DUF177(1) Fez1(1) Filament(1) HopJ(1) Laminin_I(1) MAP7(1) MSG	228.96	5.01	15539469(vacuole); 18463617(suspension cells-phosphorylated proteins);	MIT
AT1G22220.1	F-box family protein	29.5.11.4.3.2 protein.degradation.ubiquitin.E3.SCF.FBOX	0	F-box(1)	34.5	6.49		NSnoTM
AT1G22280.1	protein phosphatase 2C, putative / PP2C, putative	29.4 protein.postranslational modification	0	PP2C(1) SpoIIE(1)	30.72	6.67	14506206(Plasma Membrane proteome); 14506206(plasma membrane (phosphorylated)); 15308754(plasma membrane (phosphorylated)); 16618929(PlasmaMembrane-LOPIT-callus); 17317660(Plasma Membrane proteome); 17644812(plasma membrane - suspension cells); 18463617(suspension cells-phosphorylated proteins);	NSnoTM
AT1G22300.1	GRF10 (GENERAL REGULATORY FACTOR 10); protein phosphorylated amino acid binding	30.7 signalling.14-3-3 proteins	0	14-3-3(1)	28.92	4.73	16358359(cell suspension (Gamborg)); 16619310(14-3-3 proteins); 17317660(Plasma Membrane proteome); 18538804(total leaf); 17407188(cotyledon); 17828791(total leaf); 17293592(total seedlings Ã» light and dark grown); 17137349(ATP-binding-mitochondria cell suspension); 18463617(suspension cells-phosphorylated proteins);	NSnoTM
AT1G22300.2	GRF10 (GENERAL REGULATORY FACTOR 10); protein phosphorylated amino acid binding	30.7 signalling.14-3-3 proteins	0	14-3-3(1)	28.9	4.73	16358359(cell suspension (Gamborg)); 16619310(14-3-3 proteins); 17317660(Plasma Membrane proteome); 18538804(total leaf); 17407188(cotyledon); 17828791(total leaf); 17293592(total seedlings Ã» light and dark grown); 17137349(ATP-binding-mitochondria cell suspension); 18463617(suspension cells-phosphorylated proteins);	NSnoTM
AT1G22300.3	GRF10 (GENERAL REGULATORY FACTOR 10); protein phosphorylated amino acid binding	30.7 signalling.14-3-3 proteins	0	14-3-3(1)	28.57	4.85	16358359(cell suspension (Gamborg)); 16619310(14-3-3 proteins); 17317660(Plasma Membrane proteome); 18538804(total leaf); 17407188(cotyledon); 17828791(total leaf); 17293592(total seedlings Ã» light and dark grown); 17137349(ATP-binding-mitochondria cell suspension); 18463617(suspension cells-phosphorylated proteins);	NSnoTM
AT1G22410.1	2-dehydro-3-deoxyphosphoheptonate aldolase, putative / 3-deoxy-D-arabino-heptulosonate 7-phosphate synthase, putative / DAHP synthetase, putative	13.1.6.1.1 amino acid metabolism.synthesis.aromatic aa.chorismate.3-deoxy-D-arabino-heptulosonate 7-phosphate synthase	0	DAHP_synth_2(1)	58.33	8.56	17293592(total seedlings Ã» light and dark grown); 17432890(leaf total membranes);	CHLOR
AT1G22600.1	similar to late embryogenesis abundant domain-containing protein / LEA domain-containing protein [Arabidopsis thaliana] (TAIR:AT1G72100.1); similar to seed maturation protein PM27 [Glycine max] (GB:AAD30426.1); contains domain PTHR23241:SF1 (PTHR2324	35.2 not assigned.unknown	4	FtsX(1)	42.53	8.9		GPI
AT1G22610.1	C2 domain-containing protein	35.1.19 not assigned.no ontology.C2 domain-containing protein	2	C2(4) PRT_C(1)	118.37	9.02	15028209(Total chloroplast);	NSTM
AT1G22780.1	PFL (POINTED FIRST LEAVES); structural constituent of ribosome	29.2.1.2.1.18 protein.synthesis.ribosomal protein.eukaryotic.40S subunit.S18	0	Ribosomal_S13(1)	17.55	10.54	16287169(Cell Wall proteome); 17317660(Plasma Membrane proteome); 17934214(cytosolic ribosome); 17151019(plasma membrane suspension cell);	NSnoTM
AT1G22930.1	T-complex protein 11	35.1 not assigned.no ontology	0	Tcp11(1)	127.63	9.47		NSnoTM
AT1G23080.1	PIN7 (PIN-FORMED 7); auxin:hydrogen symporter/ transporter	17.2.2 hormone metabolism.auxin.signal transduction	9	CitMHS(1) Mem_trans(1) MFS_1(1) Neur_chan_memb(1)	67.59	7.69	17317660(Plasma Membrane proteome); 17432890(leaf total membranes);	GPI
AT1G23190.1	phosphoglucomutase, cytoplasmic, putative / glucose phosphomutase, putative	4.2 glycolysis.PGM	0	PGM_PMM_I(1) PGM_PMM_II(1) PGM_PMM_III(1) PGM_PMM_IV(1)	63.17	5.92	15028209(Total chloroplast); 16242667(mature Pollen); 16358359(cell suspension (Gamborg)); 16358359(cell suspension (M&Skoog)); 16502469(cell suspension-Cd-up); 15815986(Silique); 15815986(seedling); 15815986(Leaf); 15052571(soluble leaf); 17317660(Plasma Membrane proteome); 18538804(total leaf); 17407188(cotyledon); 17293592(total seedlings Ã» light and dark grown); 17644812(plasma membrane - su…	MIT
AT1G23230.1	similar to hypothetical protein OsJ_007998 [Oryza sativa (japonica cultivar-group)] (GB:EAZ24515.1); similar to hypothetical protein OsI_008648 [Oryza sativa (indica cultivar-group)] (GB:EAY87415.1); similar to unnamed protein product [Vitis vinifera	27.3.67 RNA.regulation of transcription.putative transcription regulator	0		180.1	6.96		MIT
AT1G23290.1	RPL27A (RIBOSOMAL PROTEIN L27A); structural constituent of ribosome	29.2.1.2.2.527 protein.synthesis.ribosomal protein.eukaryotic.60S subunit.L27A	0	L15(1)	16.29	10.5	15496452(nucleolus); 15821981(crude&pure 80S ribosome); 17934214(cytosolic ribosome);	NSnoTM
AT1G23410.1	ubiquitin extension protein, putative / 40S ribosomal protein S27A (RPS27aA)	29.2.1.2.1.27 protein.synthesis.ribosomal protein.eukaryotic.40S subunit.S27	0	Ribosomal_S27(1) ubiquitin(1)	17.67	9.77	15276459(trichomes); 17317660(Plasma Membrane proteome); 17934214(cytosolic ribosome); 17272265(ubiquinated proteins (suspension cells));	NSnoTM
AT1G23490.1	ATARF/ATARF1/ATARFA1A (ADP-RIBOSYLATION FACTOR 1); GTP binding / phospholipase activator/ protein binding	29.3.4.99 protein.targeting.secretory pathway.unspecified	0	Arf(1) Miro(1) MMR_HSR1(1) Ras(1)	20.59	6.43	16358359(cell suspension (M&Skoog)); 16502469(cell suspension-Cd-up); 18463617(suspension cells-phosphorylated proteins);	MIT
AT1G23800.1	ALDH2B7 (Aldehyde dehydrogenase 2B7); 3-chloroallyl aldehyde dehydrogenase/ aldehyde dehydrogenase (NAD)	5.10 fermentation.aldehyde dehydrogenase	0	Aldedh(1) DUF1487(1) Neocarzinostat(1)	58.15	6.87		MIT
AT1G23880.1	NHL repeat-containing protein	35.1 not assigned.no ontology	3	NHL(1)	61.22	6.58		SM
AT1G24160.1	similar to unknown protein [Arabidopsis thaliana] (TAIR:AT1G70100.3); similar to unnamed protein product [Vitis vinifera] (GB:CAO40971.1)	35.2 not assigned.unknown	0		59.55	8.85		NSnoTM
AT1G24360.1	3-oxoacyl-(acyl-carrier protein) reductase, chloroplast / 3-ketoacyl-acyl carrier protein reductase	11.1.4 lipid metabolism.FA synthesis and FA elongation.ACP oxoacyl reductase	0	adh_short(1) Epimerase(1) KR(1) NAD_binding_4(1)	33.55	9.46	12938931(Total chloroplast envelope); 18538804(total leaf); 18633119(stroma); 18431481(chloroplast);	CHLOR
AT1G24510.1	T-complex protein 1 epsilon subunit, putative / TCP-1-epsilon, putative / chaperonin, putative	29.4 protein.postranslational modification	0	Cpn60_TCP1(1)	59.39	5.46	16618929(UNKNOWN-LOPIT-callus); 17317660(Plasma Membrane proteome);	NSnoTM
AT1G26880.1	60S ribosomal protein L34 (RPL34A)	29.2.1.2.2.34 protein.synthesis.ribosomal protein.eukaryotic.60S subunit.L34	0	Ribosomal_L34e(1)	13.71	11.6	15028209(Total chloroplast); 15496452(nucleolus); 17934214(cytosolic ribosome);	MIT
AT1G27070.1	5'-AMP-activated protein kinase-related	29.4 protein.postranslational modification	0	Isoamylase_N(1)	59.2	8.3		CHLOR
AT1G27170.1	ATP binding / protein binding / transmembrane receptor	20.1.2 stress.biotic.receptors	0	AAA(1) ABC_tran(1) MMR_HSR1(1) NACHT(1) NB-ARC(1) Parvo_NS1(1) Ribosomal_S4e(1)	156.37	6.13	15028209(Total chloroplast);	NSnoTM
AT1G27400.1	60S ribosomal protein L17 (RPL17A)	29.2.1.2.2.17 protein.synthesis.ribosomal protein.eukaryotic.60S subunit.L17	0	Ribosomal_L22(1)	19.9	10.12	15028209(Total chloroplast); 15215502(Vacuolar proteome); 17317660(Plasma Membrane proteome); 17934214(cytosolic ribosome); 17151019(plasma membrane suspension cell);	NSnoTM
AT1G27450.2	APT1	23.3.1.1 nucleotide metabolism.salvage.phosphoribosyltransferases.aprt	0	Pribosyltran(1)	19.74	5.35	16358359(cell suspension (Gamborg)); 16358359(cell suspension (M&Skoog)); 16502469(cell suspension-Cd-up); 15815986(Leaf); 15052571(soluble leaf); 18538804(total leaf); 17644812(plasma membrane - suspension cells); 18431481(chloroplast);	CHLOR
AT1G27720.1	TAF4b (TBP-ASSOCIATED FACTOR 4b); transcription initiation factor	27.2 RNA.transcription	0	TAF4(1)	80.64	9.34		NSnoTM
AT1G28110.1	SCPL45; serine carboxypeptidase	29.5.5 protein.degradation.serine protease	0	Peptidase_S10(1)	51.8	6.86		S
AT1G28290.1	AGP31 (ARABINOGALACTAN-PROTEIN 31); structural constituent of cell wall	20.2.99 stress.abiotic.unspecified	0	Pollen_Ole_e_I(1)	38.49	10.18		S
AT1G29150.1	ATS9 (19S PROTEOSOME SUBUNIT 9)	29.5.11.20 protein.degradation.ubiquitin.proteasom	0	PCI(1)	46.75	6.24	16358359(cell suspension (M&Skoog)); 16502469(cell suspension-Cd-up); 16502469(cell suspension-CD-down);	NSnoTM
AT1G29240.1	similar to unknown protein [Arabidopsis thaliana] (TAIR:AT2G34170.1); similar to unnamed protein product [Vitis vinifera] (GB:CAO48048.1); contains InterPro domain Protein of unknown function DUF688 (InterPro:IPR007789)	35.2 not assigned.unknown	0	DUF688(1)	65.12	6.69		MIT
AT1G29310.1	protein transport protein sec61, putative	34.99 transport.misc	10	H_PPase(1) HlyIII(1) MARVEL(1) SecY(1) WCOR413(1)	52.07	9.12	15276431(Mitochondrial proteome); 15276431(mitochondrial membranes-suspension cells); 17644812(plasma membrane - suspension cells); 17432890(leaf total membranes); 17660356(tonoplast (Brassica oleracea buds));	MIT
AT1G29880.1	glycyl-tRNA synthetase / glycine--tRNA ligase	29.1.14 protein.aa activation.glycine-tRNA ligase	0	HGTP_anticodon(1) tRNA-synt_2b(1) WHEP-TRS(1)	81.95	6.59	16502469(cell suspension-Cd-up); 15815986(seedling); 15815986(Leaf); 11402211,12068122,15047896,16679420,17028149(seed-all-Jobpapers); 18538804(total leaf); 17407188(cotyledon); 18599647(seed proteome);	MIT
AT1G29910.1	CAB3 (CHLOROPHYLL A/B BINDING PROTEIN 3); chlorophyll binding	1.1.1.1 PS.lightreaction.photosystem II.LHC-II	0	Chloroa_b-bind(1)	28.23	5.29	15028209(Total chloroplast); 15276431(Mitochondrial proteome); 14729914(thylakoid stripped); 15322131(Thylakoid-stripped); 15276431(mitochondrial membranes-suspension cells); 17407188(cotyledon); 17828791(total leaf); 18633119(young leaf); 18633119(thylakoid); 18463617(suspension cells-phosphorylated proteins); 18431481(chloroplast);	CHLOR
AT1G29920.1	CAB2 (Chlorophyll a/b-binding protein 2); chlorophyll binding	1.1.1.1 PS.lightreaction.photosystem II.LHC-II	0	Chloroa_b-bind(1)	28.23	5.29	15028209(Total chloroplast); 14729914(thylakoid stripped); 15322131(Thylakoid-stripped); 18538804(apoplast); 18633119(young leaf); 18633119(thylakoid); 18463617(suspension cells-phosphorylated proteins);	CHLOR
AT1G29930.1	CAB1 (CHLOROPHYLL A/B BINDING PROTEIN 1); chlorophyll binding	1.1.1.1 PS.lightreaction.photosystem II.LHC-II	0	Chloroa_b-bind(1)	28.24	5.47	15028209(Total chloroplast); 14729914(thylakoid stripped); 15322131(Thylakoid-stripped); 18633119(young leaf); 18633119(thylakoid); 18463617(suspension cells-phosphorylated proteins); 18431481(chloroplast);	CHLOR
AT1G29965.1	60S ribosomal protein L18A (RPL18aA)	29.2.1.2.2.518 protein.synthesis.ribosomal protein.eukaryotic.60S subunit.L18A	0	Ribosomal_L18ae(1)	21.28	10.44	17934214(cytosolic ribosome);	NSnoTM
AT1G30360.1	ERD4 (EARLY-RESPONSIVE TO DEHYDRATION 4)	20.2.3 stress.abiotic.drought/salt	10	DUF221(1)	81.94	9.28	15028209(Total chloroplast); 12938931(Total chloroplast envelope); 15539469(vacuole); 16618929(PlasmaMembrane-LOPIT-callus); 17317660(Plasma Membrane proteome); 17293592(total seedlings Ã» light and dark grown); 17151019(plasma membrane suspension cell); 17644812(plasma membrane - suspension cells); 17432890(leaf total membranes);	SM
AT1G30400.1	ATMRP1 (Arabidopsis thaliana multidrug resistance-associated protein 1); xenobiotic-transporting ATPase	34.16 transport.ABC transporters and multidrug resistance systems	14	ABC_membrane(2) ABC_tran(2) CobS(1) Dynamin_N(1) Miro(1) MMR_HSR1(1) Nucleoside_	181.93	5.87	14760709(Vacuolar proteome); 15215502(Vacuolar proteome); 15539469(vacuole); 15276459(trichomes); 16618929(vacuole-LOPIT-callus); 17151019(plasma membrane suspension cell);	NSTM
AT1G30460.1	ATCPSF30/CPSF30; RNA binding / calmodulin binding / endonuclease/ nucleic acid binding / protein binding	27.3.99 RNA.regulation of transcription.unclassified	0	YTH(1) zf-CCCH(3)	70.02	5.85		CHLOR
AT1G30475.1	similar to EMB1303 (EMBRYO DEFECTIVE 1303) [Arabidopsis thaliana] (TAIR:AT1G56200.1); similar to unnamed protein product [Vitis vinifera] (GB:CAO45180.1)	35.2 not assigned.unknown	0	GRP(1)	20.41	9.75		CHLOR
AT1G30580.1	GTP binding	30.5 signalling.G-proteins	0	DUF933(1) Dynamin_N(1) MMR_HSR1(1)	44.47	6.35	16358359(cell suspension (M&Skoog)); 16502469(cell suspension-Cd-up); 16247729(mature Pollen); 16400686(floem_sap B. napa); 15815986(seedling); 15815986(Leaf); 18538804(total leaf);	NSnoTM
AT1G30600.1	subtilase family protein	29.5.1 protein.degradation.subtilases	0	PA(1) Peptidase_S8(1) Subtilisin_N(1)	88.55	8.68	17526915(glycoproteome cell wall (stems));	S
AT1G30740.1	FAD-binding domain-containing protein	26.8 misc.nitrilases, *nitrile lyases, berberine bridge enzymes, reticuline oxidases, troponine reductases	0	BBE(1) FAD_binding_4(1)	59.87	8.71		S
AT1G31330.1	PSAF (photosystem I subunit F)	1.1.2.2 PS.lightreaction.photosystem I.PSI polypeptide subunits	1	PSI_PsaF(1)	24.17	9.58	15028209(Total chloroplast); 12938931(Total chloroplast envelope); 14729914(thylakoid stripped); 15322131(Thylakoid-stripped); 17407188(cotyledon); 17293592(total seedlings Ã» light and dark grown); 17432890(leaf total membranes); 18633119(young leaf); 18633119(thylakoid); 18463617(suspension cells-phosphorylated proteins); 18431481(chloroplast);	CHLOR
AT1G31480.1	SGR2 (SHOOT GRAVITROPISM 2)	11.9.3 lipid metabolism.lipid degradation.lysophospholipases	0	DDHD(1)	106.32	5.44	14760709(Vacuolar proteome); 18463617(suspension cells-phosphorylated proteins);	NSnoTM
AT1G31540.1	disease resistance protein (TIR-NBS-LRR class), putative	20.1 stress.biotic; 20.1.7 stress.biotic.PR-proteins	0	AAA(1) ABC_tran(1) GTP_EFTU(1) KAP_NTPase(1) LRR_3(1) NACHT(1) NB-ARC(1) TIR(1)	89.12	6.07		NSnoTM
AT1G31730.1	epsilon-adaptin, putative	31.4 cell.vesicle transport	0	Adaptin_N(1) HEAT(1)	103.74	5.33		NSnoTM
AT1G32090.1	early-responsive to dehydration protein-related / ERD protein-related	20.2.3 stress.abiotic.drought/salt	7	DUF221(1)	93.13	9.11	14506206(Plasma Membrane proteome); 14506206(plasma membrane (phosphorylated)); 15308754(plasma membrane (phosphorylated)); 16618929(PlasmaMembrane-LOPIT-callus); 17317660(Plasma Membrane proteome); 18463617(suspension cells-phosphorylated proteins);	SM
AT1G32400.1	TOM2A (TOBAMOVIRUS MULTIPLICATION 2A)	33.99 development.unspecified	4	Tetraspannin(1)	31.56	5.33	15539469(vacuole); 17660356(tonoplast (Brassica oleracea buds));	SM
AT1G32560.1	late embryogenesis abundant group 1 domain-containing protein / LEA group 1 domain-containing protein	33.2 development.late embryogenesis abundant	0	LEA_1(1)	14.89	8.97		NSnoTM
AT1G33120.1	60S ribosomal protein L9 (RPL90B)	29.2.1.2.2.9 protein.synthesis.ribosomal protein.eukaryotic.60S subunit.L9	0	Ribosomal_L6(2)	22.02	9.48	15028209(Total chloroplast); 15215502(Vacuolar proteome); 15496452(nucleolus); 15821981(crude&pure 80S ribosome); 16400686(floem_sap B. napa); 15815986(Silique); 17317660(Plasma Membrane proteome); 17934214(cytosolic ribosome); 17828791(total leaf); 17151019(plasma membrane suspension cell); 17432890(leaf total membranes);	NSnoTM
AT1G33140.1	60S ribosomal protein L9 (RPL90A/C)	29.2.1.2.2.9 protein.synthesis.ribosomal protein.eukaryotic.60S subunit.L9	0	Ribosomal_L6(2)	22.02	9.48	12938931(Total chloroplast envelope); 15215502(Vacuolar proteome); 16247729(mature Pollen); 15815986(Silique); 15815986(Leaf); 18538804(total leaf); 17934214(cytosolic ribosome); 17432890(leaf total membranes);	NSnoTM
AT1G34030.1	40S ribosomal protein S18 (RPS18B)	29.2.1.2.1.18 protein.synthesis.ribosomal protein.eukaryotic.40S subunit.S18	0	Ribosomal_S13(1)	17.55	10.54	15060130(Plasma Membrane proteome); 16287169(Cell Wall proteome); 15821981(crude&pure 80S ribosome); 17934214(cytosolic ribosome); 17151019(plasma membrane suspension cell); 17432890(leaf total membranes);	NSnoTM
AT1G35610.1	DC1 domain-containing protein	35.1 not assigned.no ontology	0	C1_1(1) C1_2(6) C1_3(8) C1_4(1) PHD(1) zf-UBR(1)	71.04	8.33		NSnoTM
AT1G35620.1	ATPDIL5-2 (PDI-LIKE 5-2); thiol-disulfide exchange intermediate	21.1 redox.thioredoxin	1	AhpC-TSA(1) Calsequestrin(1) IL13(1) Meth_synt_1(1) Thioredoxin(1)	49.85	5.12	16618929(ER-LOPIT-callus); 17151019(plasma membrane suspension cell);	SM
AT1G35720.1	ANNAT1 (ANNEXIN ARABIDOPSIS 1); calcium ion binding / calcium-dependent phospholipid binding	31.1 cell.organisation	0	Annexin(4)	36.2	5.21	15028209(Total chloroplast); 11826309(thylakoid peripheral&lumen); 16207701(chloroplast stroma); 16287169(Cell Wall proteome); 15539469(vacuole); 16242667(mature Pollen); 16358359(cell suspension (Gamborg)); 16358359(cell suspension (M&Skoog)); 16502469(cell suspension-Cd-up); 16502469(cell suspension-CD-down); 16526091(Cu-binding root); 16400686(floem_sap B. napa); 15815986(Silique); 15815986(se…	NSnoTM
AT1G41830.1	SKS6 (SKU5 Similar 6); pectinesterase	35.1 not assigned.no ontology	1	Cu-oxidase(1) Cu-oxidase_2(1) Cu-oxidase_3(1)	60.58	9.47	14595688(Cell Wall proteome); 15593128(Cell Wall proteome); 18538804(apoplast); 18538804(total leaf); 17526915(glycoproteome cell wall (stems)); 17432890(leaf total membranes);	SM
AT1G41880.1	60S ribosomal protein L35a (RPL35aB)	29.2.1.2.2.535 protein.synthesis.ribosomal protein.eukaryotic.60S subunit.L35A	0	Ribosomal_L35Ae(1)	12.8	10.68	17934214(cytosolic ribosome); 17432890(leaf total membranes);	MIT
AT1G42470.1	patched family protein	35.1 not assigned.no ontology	11	DUF805(1) Herpes_LMP2(1) Ion_trans(1) MARVEL(1) Patched(1) Trp_Tyr_perm(1)	140.09	7.8	17317660(Plasma Membrane proteome);	NSTM
AT1G42970.1	GAPB (GLYCERALDEHYDE-3-PHOSPHATE DEHYDROGENASE B SUBUNIT); glyceraldehyde-3-phosphate dehydrogenase	1.3.4 PS.calvin cyle.GAP	0	Gp_dh_C(1) Gp_dh_N(1)	47.66	6.33	15028209(Total chloroplast); 12938931(Total chloroplast envelope); 12766230(Total chloroplast envelope); 15322131(Thylakoid-stripped); 16207701(chloroplast stroma); 16358359(cell suspension (M&Skoog)); 16502469(cell suspension-Cd-up); 16923014(cold-stress responsive chloroplast); 15815986(Silique); 15052571(soluble leaf); 18538804(apoplast); 18538804(total leaf); 17407188(cotyledon); 17293592(tot…	CHLOR
AT1G43170.1	ARP1 (ARABIDOPSIS RIBOSOMAL PROTEIN 1); structural constituent of ribosome	29.2.1.2.2.3 protein.synthesis.ribosomal protein.eukaryotic.60S subunit.L3	0	Ribosomal_L3(1)	44.56	10.18	15215502(Vacuolar proteome); 16287169(Cell Wall proteome); 15496452(nucleolus); 15821981(crude&pure 80S ribosome); 15734919(80S cytolic ribosomes); 16618929(UNKNOWN-LOPIT-callus); 17317660(Plasma Membrane proteome); 17934214(cytosolic ribosome); 17151019(plasma membrane suspension cell); 17432890(leaf total membranes);	NSnoTM
AT1G43580.1	similar to unnamed protein product [Vitis vinifera] (GB:CAO43621.1); contains domain PTHR21290 (PTHR21290)	35.2 not assigned.unknown	7		47.12	9.19		GPI
AT1G43800.1	acyl-(acyl-carrier-protein) desaturase, putative / stearoyl-ACP desaturase, putative	11.1.15 lipid metabolism.FA synthesis and FA elongation.ACP desaturase	0	FA_desaturase_2(1)	44.16	6.1	17828791(total leaf); 17432890(leaf total membranes);	MIT
AT1G43910.1	AAA-type ATPase family protein	29.5.9 protein.degradation.AAA type	0	AAA(1) AAA_5(1) Nuf2(1)	54.24	5.98	16618929(UNKNOWN-LOPIT-callus);	S
AT1G44170.1	ALDH3H1 (ALDEHYDE DEHYDROGENASE 4); 3-chloroallyl aldehyde dehydrogenase/ aldehyde dehydrogenase (NAD)	5.10 fermentation.aldehyde dehydrogenase	0	Aldedh(1) DUF169(1) LuxC(1)	53.16	8.43	15539469(vacuole); 16618929(ER-LOPIT-callus); 17432890(leaf total membranes);	NSnoTM
AT1G45000.1	26S proteasome regulatory complex subunit p42D, putative	29.5.11.20 protein.degradation.ubiquitin.proteasom	0	AAA(1) AAA_2(1) AAA_3(1) AAA_5(1) eIF-1a(1) Sigma54_activat(1)	44.76	8.25	16287169(Cell Wall proteome); 15496452(nucleolus); 17317660(Plasma Membrane proteome); 17432890(leaf total membranes);	NSnoTM
AT1G45145.1	ATTRX5 (thioredoxin H-type 5); thiol-disulfide exchange intermediate	21.1 redox.thioredoxin	0	AhpC-TSA(1) DUF953(1) Glutaredoxin(1) Redoxin(1) Thioredoxin(1)	13.12	5.19	16358359(cell suspension (Gamborg)); 16502469(cell suspension-CD-down); 17644812(plasma membrane - suspension cells);	NSnoTM
AT1G47128.1	RD21 (RESPONSIVE TO DEHYDRATION 21); cysteine-type peptidase	29.5.3 protein.degradation.cysteine protease	0	Granulin(1) Inhibitor_I29(1) Peptidase_C1(1)	50.97	5.26	15028209(Total chloroplast); 15215502(Vacuolar proteome); 15539469(vacuole); 18538804(apoplast);	S
AT1G47250.1	PAF2 (20S proteasome alpha subunit F2); peptidase	29.5.11.20 protein.degradation.ubiquitin.proteasom	0	Proteasome(1)	30.41	4.97	17317660(Plasma Membrane proteome);	NSnoTM
AT1G48090.1	C2 domain-containing protein	35.1.19 not assigned.no ontology.C2 domain-containing protein	0	C2(1) Choline_kinase(1) DUF1162(1) DUF946(1) Mito_carr(1) PH(1)	461.26	5.99	15028209(Total chloroplast); 15276459(trichomes); 18463617(suspension cells-phosphorylated proteins);	NSnoTM
AT1G48240.1	ATNPSN12 (novel plant SNARE 12); protein transporter	29.3.4.99 protein.targeting.secretory pathway.unspecified	1	FlgD(1) Sec20(1) V-SNARE(1)	29.89	7.69	17317660(Plasma Membrane proteome); 17644812(plasma membrane - suspension cells);	NSTM
AT1G48360.1	similar to unnamed protein product [Vitis vinifera] (GB:CAO45274.1); contains InterPro domain HIRAN (InterPro:IPR014905)	35.2 not assigned.unknown	0	HIRAN(1)	84.97	5.69		MIT
AT1G48470.1	GLN1;5 (GLUTAMINE SYNTHETASE 1;5); glutamate-ammonia ligase	12.2.2 N-metabolism.ammonia metabolism.glutamine synthase	0	Gln-synt_C(1) Gln-synt_N(1)	38.91	6.2	18431481(chloroplast);	NSnoTM
AT1G48480.1	RKL1 (Receptor-like kinase 1); ATP binding / kinase/ protein serine/threonine kinase	30.2.3 signalling.receptor kinases.leucine rich repeat III	1	DUF1191(1) LRR_1(2) LRRNT_2(1) Pkinase(1) Pkinase_Tyr(1)	71.13	8.30	17317660(Plasma Membrane proteome); 17151019(plasma membrane suspension cell); 17644812(plasma membrane - suspension cells); 18463617(suspension cells-phosphorylated proteins);	SM
AT1G49240.1	ACT8 (ACTIN 8); structural constituent of cytoskeleton	31.1 cell.organisation	0	Actin(1)	41.86	5.37	15028209(Total chloroplast); 15539469(vacuole); 16358359(cell suspension (Gamborg)); 16526091(Cu-binding root); 15815986(seedling); 15815986(Leaf); 15276459(trichomes); 11402211,12068122,15047896,16679420,17028149(seed-all-Jobpapers); 17317660(Plasma Membrane proteome); 17407188(cotyledon); 17916636(root (NaCl stress));	NSnoTM
AT1G49340.2	ATPI4K ALPHA (Arabidopsis thaliana phosphatidylinositol 4-kinase alpha); inositol or phosphatidylinositol kinase	30.4 signalling.phosphinositides	0	Arch_fla_DE(1) PI3_PI4_kinase(1) PI3Ka(1)	224.02	6.06	17317660(Plasma Membrane proteome);	NSnoTM
AT1G49430.1	LACS2 (LONG-CHAIN ACYL-COA SYNTHETASE 2)	11.1.9 lipid metabolism.FA synthesis and FA elongation.long chain fatty acid CoA ligase	0	AMP-binding(1)	74.39	5.8		NSnoTM
AT1G49740.1	phospholipase C	30.6 signalling.MAP kinases	0	GASA(1)	39.83	8.47		S
AT1G49890.1	similar to unknown protein [Arabidopsis thaliana] (TAIR:AT3G19570.1); similar to unknown protein [Arabidopsis thaliana] (TAIR:AT3G19570.2); similar to unnamed protein product [Vitis vinifera] (GB:CAO61461.1); contains InterPro domain Protein of unkno	35.2 not assigned.unknown	0	DUF566(1)	71.53	10.76		CHLOR
AT1G50180.1	disease resistance protein (CC-NBS-LRR class), putative	20.1.7 stress.biotic.PR-proteins	0	ABC_tran(1) EFP(1) NACHT(1) NB-ARC(1)	97.28	6.18		NSnoTM
AT1G50200.1	ALATS (ALANYL-TRNA SYNTHETASE); ATP binding / alanine-tRNA ligase/ ligase, forming aminoacyl-tRNA and related compounds / nucleic acid binding	29.1.7 protein.aa activation.alanine-tRNA ligase	0	DHHA1(1) tRNA-synt_2c(1) tRNA_SAD(1)	110.49	6.05	16358359(cell suspension (M&Skoog)); 16502469(cell suspension-Cd-up); 18538804(total leaf);	CHLOR
AT1G50250.1	FTSH1 (FtsH protease 1); ATP-dependent peptidase/ ATPase/ metallopeptidase	29.5.7 protein.degradation.metalloprotease	0	AAA(1) AAA_2(1) AAA_3(1) AAA_5(1) ABC_tran(1) Bac_DnaA(1) FtsH_ext(1) Peptidase_	76.76	5.64	15028209(Total chloroplast); 11719511(Thylakoid lumen proteome); 15322131(Thylakoid-stripped); 15276459(epidermis); 17432890(leaf total membranes); 18431481(chloroplast);	CHLOR
AT1G50360.1	VIIIA (Myosin-like protein VIIA); motor	31.1 cell.organisation	0	IQ(3) Myosin_head(1) Myosin_N(1) P_proprotein(1)	130.01	8.57	17317660(Plasma Membrane proteome); 18463617(suspension cells-phosphorylated proteins);	NSnoTM
AT1G51060.1	HTA10; DNA binding	28.1.3 DNA.synthesis/chromatin structure.histone	0	CBFD_NFYB_HMF(1) Histone(1)	13.93	10.1	16287169(Cell Wall proteome); 15496452(nucleolus);	MIT
AT1G51460.1	ABC transporter family protein	34.16 transport.ABC transporters and multidrug resistance systems	5	AAA(1) ABC_tran(1) ABC2_membrane(1) DUF895(1) DUF999(1) GTP_EFTU(1) Miro(1) MMR_	75.22	8.8		NSTM
AT1G51538.1	similar to unknown protein [Arabidopsis thaliana] (TAIR:AT5G18510.1); similar to unknown protein [Arabidopsis thaliana] (TAIR:AT1G50830.1); similar to hypothetical protein [Vitis vinifera] (GB:CAN68396.1); contains InterPro domain Protein of unknown	35.1 not assigned.no ontology		DUF1723(1)	79.94	7.61	18463617(suspension cells-phosphorylated proteins);	NSnoTM
AT1G51570.1	C2 domain-containing protein	35.1.19 not assigned.no ontology.C2 domain-containing protein	3	C2(3) PRT_C(1)	89.16	9.13	16287169(Cell Wall proteome); 16618929(ER-LOPIT-callus);	NSTM
AT1G51710.1	UBP6 (UBIQUITIN-SPECIFIC PROTEASE 6); ubiquitin-specific protease	29.5.11.5 protein.degradation.ubiquitin.ubiquitin protease	0	ubiquitin(1) UCH(1)	53.7	5.82		NSnoTM
AT1G51850.1	leucine-rich repeat protein kinase, putative	30.2.99 signalling.receptor kinases.misc	1	LRR_1(2) Pkinase(1) Pkinase_Tyr(1)	96.12	5.83	17317660(Plasma Membrane proteome);	SM
AT1G51980.1	mitochondrial processing peptidase alpha subunit, putative	29.5 protein.degradation	0	Peptidase_M16(1) Peptidase_M16_C(1)	54.4	5.94	15028209(Total chloroplast); MitoDB(Mitochondrial proteome); 15276431(Mitochondrial proteome); 16242667(mature Pollen); 15815986(Silique); 15815986(seedling); 15815986(Leaf); 16618929(MITO/PLASTID-LOPIT-callus); 15276431(mitochondrial membranes-suspension cells); 17293592(total seedlings Ã» light and dark grown); 17137349(ATP-binding-mitochondria cell suspension); 17151019(plasma membrane suspens…	MIT
AT1G52300.1	60S ribosomal protein L37 (RPL37B)	29.2.1.2.2.37 protein.synthesis.ribosomal protein.eukaryotic.60S subunit.L37	0	Ribosomal_L37e(1)	10.84	11.86	15821981(crude&pure 80S ribosome); 17934214(cytosolic ribosome);	CHLOR
AT1G52400.2	BGL1 (BETA-GLUCOSIDASE HOMOLOG 1); hydrolase, hydrolyzing O-glycosyl compounds	26.3 misc.gluco-, galacto- and mannosidases	1	Glyco_hydro_1(1)	52.37	6.49	15539469(vacuole); 15815986(Silique); 15815986(seedling); 15815986(Leaf); 17951448(peroxisome (leaves)); 17660356(tonoplast (Brassica oleracea buds)); 18431481(chloroplast);	SM
AT1G52540.1	protein kinase, putative	33.99 development.unspecified	0	Pkinase(1) Pkinase_Tyr(1) RIO1(1)	39.87	5.71	15308754(plasma membrane (phosphorylated)); 17317660(Plasma Membrane proteome); 17644812(plasma membrane - suspension cells);	NSnoTM
AT1G52760.1	esterase/lipase/thioesterase family protein	11.9.2 lipid metabolism.lipid degradation.lipases	0	Abhydrolase_1(1) Peptidase_S15(1) Peptidase_S9(1)	36.98	6.12		NSnoTM
AT1G52950.1	replication protein-related	28.99 DNA.unspecified	0	DUF223(1) Rep_fac-A_C(1)	64.51	6.07		NSnoTM
AT1G53050.1	protein kinase family protein	29.4 protein.postranslational modification	0	APH(1) Pkinase(1) Pkinase_Tyr(1)	77.51	9.62	14506206(Plasma Membrane proteome); 14506206(plasma membrane (phosphorylated)); 15308754(plasma membrane (phosphorylated)); 17317660(Plasma Membrane proteome); 18463617(suspension cells-phosphorylated proteins);	CHLOR
AT1G53210.1	sodium/calcium exchanger family protein / calcium-binding EF hand family protein	30.3 signalling.calcium	11	C4dic_mal_tran(1) Cation_efflux(1) DctM(1) efhand(1) FecCD(1) MFS_1(1) Na_Ca_ex(	63.42	5.15	14760709(Vacuolar proteome); 15539469(vacuole); 16618929(vacuole-LOPIT-callus); 17293592(total seedlings Ã» light and dark grown); 17151019(plasma membrane suspension cell); 17432890(leaf total membranes); 17660356(tonoplast (Brassica oleracea buds));	GPI
AT1G53240.1	malate dehydrogenase (NAD), mitochondrial	8.1.9 TCA / org.transformation.TCA.malate DH	0	3Beta_HSD(1) adh_short(1) DAGK_cat(1) DapB_N(1) Epimerase(1) Ldh_1_C(1) Ldh_1_N(	35.81	8.54	MitoDB(Mitochondrial proteome); 15276431(Mitochondrial proteome); 16287169(Cell Wall proteome); 16358359(cell suspension (Gamborg)); 16358359(cell suspension (M&Skoog)); 16502469(cell suspension-Cd-up); 16502469(cell suspension-CD-down); 15815986(Silique); 15815986(seedling); 15815986(Leaf); 15052571(soluble leaf); 11402211,12068122,15047896,16679420,17028149(seed-all-Jobpapers); 15276431(mitocho…	MIT
AT1G53420.1	serine/threonine protein kinase-related	30.2.8.2 signalling.receptor kinases.leucine rich repeat VIII-2	1	LRR_1(2) Pkinase(1) Pkinase_Tyr(1)	107.49	6.46		SM
AT1G53840.1	ATPME1 (Arabidopsis thaliana pectin methylesterase 1); pectinesterase	10.8.1 cell wall.pectin*esterases.PME	1	Chordopox_A13L(1) Mod_r(1) Pectinesterase(1) PMEI(1)	64.15	8.53	16618929(UNKNOWN-LOPIT-callus); 17317660(Plasma Membrane proteome); 17151019(plasma membrane suspension cell); 17644812(plasma membrane - suspension cells); 17432890(leaf total membranes); 17660356(tonoplast (Brassica oleracea buds));	GPI
AT1G54000.1	myrosinase-associated protein, putative	26.16 misc.myrosinases-lectin-jacalin	1	Lipase_GDSL(1)	43.19	6.65	15539469(vacuole); 16618929(vacuole-LOPIT-callus); 17293592(total seedlings Ã» light and dark grown); 17151019(plasma membrane suspension cell); 17526915(glycoproteome cell wall (stems));	SM
AT1G54010.1	myrosinase-associated protein, putative	26.16 misc.myrosinases-lectin-jacalin	1	Lipase_GDSL(1)	43.14	8.33	15215502(Vacuolar proteome); 15539469(vacuole); 11402211,12068122,15047896,16679420,17028149(seed-all-Jobpapers); 17293592(total seedlings Ã» light and dark grown); 17151019(plasma membrane suspension cell); 17432890(leaf total membranes);	SM
AT1G54030.1	GDSL-motif lipase, putative	26.16 misc.myrosinases-lectin-jacalin	0	Lipase_GDSL(1)	46.08	6.26	15539469(vacuole);	NSnoTM
AT1G54270.1	EIF4A-2 (eukaryotic translation initiation factor 4A-2); ATP-dependent helicase	29.2.3 protein.synthesis.initiation	0	DEAD(1) Helicase_C(1) MobB(1) ResIII(1)	46.76	5.45	16358359(cell suspension (Gamborg)); 16502469(cell suspension-Cd-up); 17317660(Plasma Membrane proteome); 17407188(cotyledon); 17151019(plasma membrane suspension cell); 17644812(plasma membrane - suspension cells); 18463617(suspension cells-phosphorylated proteins);	NSnoTM
AT1G55040.1	zinc finger (Ran-binding) family protein	30.5 signalling.G-proteins	0	zf-RanBP(2)	94.86	6.6	18463617(suspension cells-phosphorylated proteins);	CHLOR
AT1G55490.1	CPN60B (CHAPERONIN 60 BETA); ATP binding / protein binding / unfolded protein binding	29.6 protein.folding	0	Cpn60_TCP1(1) GTP_EFTU_D2(1)	63.81	6.21	15028209(Total chloroplast); 12938931(Total chloroplast envelope); 12766230(Total chloroplast envelope); 16207701(chloroplast stroma); 15821981(crude&pure 80S ribosome); 16923014(cold-stress responsive chloroplast); 15815986(seedling); 15815986(Leaf); 15276459(trichomes); 11402211,12068122,15047896,16679420,17028149(seed-all-Jobpapers); 17317660(Plasma Membrane proteome); 18538804(apoplast); 1853…	CHLOR
AT1G55545.1	nucleoporin-related	29.3.1 protein.targeting.nucleus	0		90.36	4.85	MitoDB(Mitochondrial proteome);	NSnoTM
AT1G55670.1	PSAG	1.1.2.2 PS.lightreaction.photosystem I.PSI polypeptide subunits	2	PSI_PSAK(1)	17.09	9.57	15028209(Total chloroplast); 12938931(Total chloroplast envelope); 12766230(Total chloroplast envelope); 14729914(thylakoid stripped); 15322131(Thylakoid-stripped); 17293592(total seedlings Ã» light and dark grown); 18633119(young leaf); 18633119(thylakoid); 18431481(chloroplast);	CHLOR
AT1G55860.1	UPL1 (UBIQUITIN-PROTEIN LIGASE 1); ubiquitin-protein ligase	29.5.11.4.1 protein.degradation.ubiquitin.E3.HECT	0	Arm(1) DUF908(1) DUF913(1) HECT(1) RGM_C(1) Tbf5(1) UBA(1) UIM(1)	428.1	5.08	MitoDB(Mitochondrial proteome); 15276459(trichomes); 17432890(leaf total membranes); 18463617(suspension cells-phosphorylated proteins);	NSnoTM
AT1G56070.1	LOS1 (Low expression of osmotically responsive genes 1); translation elongation factor/ translation factor, nucleic acid binding	29.2.4 protein.synthesis.elongation	0	ATP_bind_1(1) EFG_C(1) EFG_IV(1) GTP_EFTU(1) GTP_EFTU_D2(1) MMR_HSR1(1)	93.89	5.9	15496452(nucleolus); 16526091(Cu-binding root); 16400686(floem_sap B. napa); 15815986(seedling); 15815986(Leaf); 11402211,12068122,15047896,16679420,17028149(seed-all-Jobpapers); 15908592(Carbonylated seed protein); 16618929(UNKNOWN-LOPIT-callus); 17407188(cotyledon); 17293592(total seedlings Ã» light and dark grown); 17151019(plasma membrane suspension cell); 17644812(plasma membrane - suspensio…	NSnoTM
AT1G56110.1	NOP56 (ARABIDOPSIS HOMOLOG OF NUCLEOLAR PROTEIN NOP56)	27.3.67 RNA.regulation of transcription.putative transcription regulator	0	Nop(1) NOP5NT(1) NOSIC(1) RNA_polI_A34(1)	58.67	8.78	16287169(Cell Wall proteome); 15496452(nucleolus);	NSnoTM
AT1G56145.1	leucine-rich repeat family protein / protein kinase family protein	30.2.8.2 signalling.receptor kinases.leucine rich repeat VIII-2	1	Adeno_E3_CR2(1) DUF1191(1) LRR_1(1) Pkinase_Tyr(1)	111.79	8.43	17317660(Plasma Membrane proteome);	SM
AT1G56340.1	CRT1 (CALRETICULIN 1); calcium ion binding	30.3 signalling.calcium	1	Calreticulin(1)	48.53	4.46	15028209(Total chloroplast); MitoDB(Mitochondrial proteome); 16242667(mature Pollen); 16358359(cell suspension (Gamborg)); 16502469(cell suspension-Cd-up); 15815986(Silique); 15815986(seedling); 15815986(Leaf); 11402211,12068122,15047896,16679420,17028149(seed-all-Jobpapers); 15908592(Carbonylated seed protein); 16618929(ER-LOPIT-callus); 17293592(total seedlings Ã» light and dark grown); 1715101…	SM
AT1G56340.2	CRT1 (CALRETICULIN 1); calcium ion binding	30.3 signalling.calcium	1	Calreticulin(1)	49.14	5.58	16242667(mature Pollen); 16358359(cell suspension (Gamborg)); 16502469(cell suspension-Cd-up); 15815986(Silique); 15815986(seedling); 15815986(Leaf); 11402211,12068122,15047896,16679420,17028149(seed-all-Jobpapers); 15908592(Carbonylated seed protein); 16618929(ER-LOPIT-callus); 17293592(total seedlings Ã» light and dark grown); 17151019(plasma membrane suspension cell); 17916636(root (NaCl stres…	SM
AT1G57660.1	60S ribosomal protein L21 (RPL21E)	29.2.1.2.2.21 protein.synthesis.ribosomal protein.eukaryotic.60S subunit.L21	0	Ribosomal_L21e(1)	18.71	10.52	17934214(cytosolic ribosome); 18633119(young leaf);	MIT
AT1G57720.1	elongation factor 1B-gamma, putative / eEF-1B gamma, putative	29.2.4 protein.synthesis.elongation	0	EF1G(1) GST_C(1) GST_N(1)	46.4	5.54	16287169(Cell Wall proteome); 15539469(vacuole); 16358359(cell suspension (Gamborg)); 16502469(cell suspension-Cd-up); 16526091(Cu-binding root); 15815986(Leaf); 11402211,12068122,15047896,16679420,17028149(seed-all-Jobpapers); 15908592(Carbonylated seed protein); 15734904(S-nitrosylated suspension cells or leaf); 17317660(Plasma Membrane proteome); 17407188(cotyledon); 17848588(total seedling); …	NSnoTM
AT1G57860.1	60S ribosomal protein L21	29.2.1.2.2.21 protein.synthesis.ribosomal protein.eukaryotic.60S subunit.L21	0	Ribosomal_L21e(1)	18.71	10.52	17934214(cytosolic ribosome); 18633119(young leaf);	MIT
AT1G58270.1	ZW9	35.1 not assigned.no ontology	1	MATH(2)	45.04	5.63		SM
AT1G58290.1	HEMA1; glutamyl-tRNA reductase	19.2 tetrapyrrole synthesis.glu-tRNA reductase	0	2-Hacid_dh_C(1) ApbA(1) DapB_N(1) F420_oxidored(1) GlutR_dimer(1) GlutR_N(1) KR(	59.52	7.95	15028209(Total chloroplast);	CHLOR
AT1G58380.1	XW6; structural constituent of ribosome	29.2.1.2.1.2 protein.synthesis.ribosomal protein.eukaryotic.40S subunit.S2	0	Ribosomal_S5(1) Ribosomal_S5_C(1)	30.74	10.26	15028209(Total chloroplast); 17317660(Plasma Membrane proteome); 17934214(cytosolic ribosome); 17432890(leaf total membranes);	NSnoTM
AT1G58684.1	40S ribosomal protein S2, putative	29.2.1.2.1.2 protein.synthesis.ribosomal protein.eukaryotic.40S subunit.S2	0	Ribosomal_S5(1) Ribosomal_S5_C(1)	30.77	10.26	16287169(Cell Wall proteome); 17934214(cytosolic ribosome);	NSnoTM
AT1G58983.1	40S ribosomal protein S2, putative	29.2.1.2.1.2 protein.synthesis.ribosomal protein.eukaryotic.40S subunit.S2	0	Ribosomal_S5(1) Ribosomal_S5_C(1)	30.77	10.26	16287169(Cell Wall proteome); 17934214(cytosolic ribosome);	NSnoTM
AT1G59359.1	40S ribosomal protein S2 (RPS2B)	29.2.1.2.1.2 protein.synthesis.ribosomal protein.eukaryotic.40S subunit.S2	0	Ribosomal_S5(1) Ribosomal_S5_C(1)	30.77	10.26	16287169(Cell Wall proteome); 17934214(cytosolic ribosome); 17432890(leaf total membranes);	NSnoTM
AT1G59610.1	ADL3 (ARABIDOPSIS DYNAMIN-LIKE 3)	26.17 misc.dynamin	0	Dynamin_M(1) Dynamin_N(1) GED(1) GTP_EFTU(1) Herpes_UL95(1) Miro(1) MMR_HSR1(1)	100.23	9.1	15308754(plasma membrane (phosphorylated)); 15539469(vacuole); 17317660(Plasma Membrane proteome); 17644812(plasma membrane - suspension cells); 18463617(suspension cells-phosphorylated proteins);	NSnoTM
AT1G59870.1	PDR8/PEN3 (PLEIOTROPIC DRUG RESISTANCE8); ATPase, coupled to transmembrane movement of substances / cadmium ion transmembrane transporter	34.16 transport.ABC transporters and multidrug resistance systems	13	ABC_tran(2) ABC2_membrane(2) DUF1282(1) DUF258(1) MFS_1(1) NACHT(1) PDR_assoc(1)	165.08	8.08	15028209(Total chloroplast); 12938931(Total chloroplast envelope); 15276431(Mitochondrial proteome); 14506206(Plasma Membrane proteome); 14506206(plasma membrane (phosphorylated)); 15308754(plasma membrane (phosphorylated)); 16618929(PlasmaMembrane-LOPIT-callus); 15276431(mitochondrial membranes-suspension cells); 17317660(Plasma Membrane proteome); 17151019(plasma membrane suspension cell); 1764…	CHLOR
AT1G60030.1	xanthine/uracil permease family protein	34.99 transport.misc	11	DUF742(1) MatE(1) MFS_1(1) Xan_ur_permease(1)	58.51	9.51	14506206(Plasma Membrane proteome); 14506206(plasma membrane (phosphorylated)); 17317660(Plasma Membrane proteome);	NSTM
AT1G61520.1	LHCA3 (Photosystem I light harvesting complex gene 3); chlorophyll binding	1.1.2.1 PS.lightreaction.photosystem I.LHC-I	0	Chloroa_b-bind(1)	29.18	8.61	15028209(Total chloroplast); 14729914(thylakoid stripped); 15322131(Thylakoid-stripped); 15815986(Leaf); 17828791(total leaf); 17293592(total seedlings Ã» light and dark grown); 17432890(leaf total membranes); 18633119(young leaf); 18633119(thylakoid); 18431481(chloroplast);	CHLOR
AT1G61690.1	zinc ion binding	35.1.5 not assigned.no ontology.pentatricopeptide (PPR) repeat-containing protein	0	FYVE(1) Phage_GP20(1) TPR_1(2)	128.95	5.63	18463617(suspension cells-phosphorylated proteins);	NSnoTM
AT1G61900.1	Identical to Uncharacterized GPI-anchored protein At1g61900 precursor [Arabidopsis Thaliana] (GB:Q8GUI4;GB:O80696;GB:Q3ECK6); similar to unknown protein [Arabidopsis thaliana] (TAIR:AT2G30700.1); similar to Os07g0102300 [Oryza sativa (japonica cultiv	35.1 not assigned.no ontology	0		47.03	6.26	14517339(GPI anchored suspension cells); 17317660(Plasma Membrane proteome);	GPI
AT1G61900.2	Identical to Uncharacterized GPI-anchored protein At1g61900 precursor [Arabidopsis Thaliana] (GB:Q8GUI4;GB:O80696;GB:Q3ECK6); similar to unknown protein [Arabidopsis thaliana] (TAIR:AT2G30700.1); similar to Os07g0102300 [Oryza sativa (japonica cultiv	35.1 not assigned.no ontology	0		45.09	6.19	14517339(GPI anchored suspension cells); 17317660(Plasma Membrane proteome);	GPI
AT1G62020.1	coatomer protein complex, subunit alpha, putative	31.4 cell.vesicle transport	0	Coatomer_WDAD(1) COPI_C(1) WD40(5)	136.57	6.51	14506206(Plasma Membrane proteome); 14506206(plasma membrane (phosphorylated)); 17317660(Plasma Membrane proteome); 17432890(leaf total membranes); 18463617(suspension cells-phosphorylated proteins);	MIT
AT1G62380.1	ACO2 (ACC OXIDASE 2)	17.5.1.2 hormone metabolism.ethylene.synthesis-degradation.1-aminocyclopropane-1-carboxylate oxidase	0	2OG-FeII_Oxy(1)	36.18	4.98	16287169(Cell Wall proteome); 16055689(Glutathionylated suspension cell); 17317660(Plasma Membrane proteome); 17848588(total seedling); 17293592(total seedlings Ã» light and dark grown); 17916636(root (NaCl stress)); 17644812(plasma membrane - suspension cells);	NSnoTM
AT1G62750.1	ATSCO1/ATSCO1/CPEF-G/SCO1 (SNOWY COTYLEDON1); translation elongation factor/ translation factor, nucleic acid binding	29.2.4 protein.synthesis.elongation	0	EFG_C(1) EFG_IV(1) GTP_EFTU(1) GTP_EFTU_D2(1) Miro(1) MMR_HSR1(1)	86.06	5.43	15028209(Total chloroplast); 12938931(Total chloroplast envelope); 16207701(chloroplast stroma); 16358359(cell suspension (Gamborg)); 15815986(seedling); 15815986(Leaf); 18538804(apoplast); 18538804(total leaf); 17407188(cotyledon); 17293592(total seedlings Ã» light and dark grown); 17137349(ATP-binding-mitochondria cell suspension); 18633119(stroma); 18431481(chloroplast);	CHLOR
AT1G63000.1	NRS/ER (NUCLEOTIDE-RHAMNOSE SYNTHASE/EPIMERASE-REDUCTASE)	10.1.11 cell wall.precursor synthesis.UER	0	Epimerase(1) NAD_binding_4(1) Polysacc_synt_2(1) RmlD_sub_bind(1)	33.6	5.73	16242667(mature Pollen); 16358359(cell suspension (Gamborg)); 16358359(cell suspension (M&Skoog)); 16247729(mature Pollen); 15815986(seedling); 17828791(total leaf); 17644812(plasma membrane - suspension cells);	NSnoTM
AT1G63120.1	ATRBL2 (ARABIDOPSIS THALIANA RHOMBOID-LIKE 2); serine-type endopeptidase	35.1 not assigned.no ontology	7	DER1(1) DUF540(1) DUF81(1) DUF996(1) FtsX(1) Oxidored_q3(1) Rhomboid(1)	35.41	9.43		NSTM
AT1G63340.1	flavin-containing monooxygenase-related / FMO-related	26.7 misc.oxidases - copper, flavone etc.	0	DAO(1) FMO-like(1) HI0933_like(1) Pyr_redox(1) Pyr_redox_2(1)	45.28	5.84		CHLOR
AT1G63500.1	protein kinase-related	29.4 protein.postranslational modification	0	Pkinase(1)	47.65	7.58	17317660(Plasma Membrane proteome);	S
AT1G63660.1	GMP synthase (glutamine-hydrolyzing), putative / glutamine amidotransferase, putative	23.1.2.31 nucleotide metabolism.synthesis.purine.GMP synthetase	0	ExsB(1) GATase(1) GMP_synt_C(1) NAD_synthase(1) Peptidase_C26(1)	59.32	6.08	11402211,12068122,15047896,16679420,17028149(seed-all-Jobpapers); 18599647(seed proteome);	CHLOR
AT1G63780.1	IMP4	29.2.2.50 protein.synthesis.misc ribososomal protein.BRIX	0	Brix(1)	34.11	9.34		MIT
AT1G63940.1	monodehydroascorbate reductase, putative	21.2.1 redox.ascorbate and glutathione.ascorbate	0	Biotin_lipoyl(1) DAO(1) Pyr_redox(1) Pyr_redox_2(1)	52.5	7.06	15028209(Total chloroplast); MitoDB(Mitochondrial proteome); 16207701(chloroplast stroma); 16358359(cell suspension (Gamborg)); 16358359(cell suspension (M&Skoog)); 16502469(cell suspension-Cd-up); 16923014(cold-stress responsive chloroplast); 15815986(Silique); 15815986(seedling); 15815986(Leaf); 11402211,12068122,15047896,16679420,17028149(seed-all-Jobpapers); 18538804(total leaf); 17828791(tot…	CHLOR
AT1G64090.1	reticulon family protein (RTNLB3)	35.1 not assigned.no ontology	3	Reticulon(1)	28.7	8.44	16618929(ER-LOPIT-callus); 17660356(tonoplast (Brassica oleracea buds));	NSTM
AT1G64140.1	similar to loricrin-related [Arabidopsis thaliana] (TAIR:AT5G64550.1); similar to unknown [Populus trichocarpa x Populus deltoides] (GB:ABK96565.1); similar to unnamed protein product [Vitis vinifera] (GB:CAO65880.1)	20.1 stress.biotic	0		67.49	9.02		CHLOR
AT1G64180.1	intracellular protein transport protein USO1-related	31.4 cell.vesicle transport	0		67.94	8.95	17317660(Plasma Membrane proteome); 17407188(cotyledon);	NSnoTM
AT1G64760.1	glycosyl hydrolase family 17 protein	35.1 not assigned.no ontology	2	Glyco_hydro_17(1) X8(1)	52.28	5.01	14517339(GPI anchored suspension cells); 16602701(GPI-anchored Plasma membrane suspension cells); 17317660(Plasma Membrane proteome); 17644812(plasma membrane - suspension cells);	SM
AT1G64760.2	glycosyl hydrolase family 17 protein	35.1 not assigned.no ontology	2	Glyco_hydro_17(1) X8(1)	52.28	5.01	14517339(GPI anchored suspension cells); 16602701(GPI-anchored Plasma membrane suspension cells); 17317660(Plasma Membrane proteome); 17644812(plasma membrane - suspension cells);	GPI
AT1G64790.1	binding	35.1 not assigned.no ontology	0	Adaptin_N(1) Arm(1) DUF1627(1) HEAT(14) Med5(1) UME(1) Xpo1(1)	277.19	6.61	17432890(leaf total membranes); 17660356(tonoplast (Brassica oleracea buds)); 18463617(suspension cells-phosphorylated proteins);	CHLOR
AT1G65180.1	DC1 domain-containing protein	35.1 not assigned.no ontology	0	A2L_zn_ribbon(1) C1_1(2) C1_2(9) C1_3(9) DUF1610(1) PHD(1)	75.34	7.42		NSnoTM
AT1G65440.1	GTB1 (GLOBAL TRANSCRIPTION FACTOR GROUP B1); RNA binding / hydrolase, acting on ester bonds / transcription elongation regulator	27.3.52 RNA.regulation of transcription.Global transcription factor group	0	PRP1_N(1) S1(1) SH2(1)	185.04	5.08	18463617(suspension cells-phosphorylated proteins);	NSnoTM
AT1G65570.1	polygalacturonase, putative / pectinase, putative	10.6.3 cell wall.degradation.pectate lyases and polygalacturonases	1	Glyco_hydro_28(1)	42.72	6.11		SM
AT1G65930.1	isocitrate dehydrogenase, putative / NADP+ isocitrate dehydrogenase, putative	8.1.4 TCA / org.transformation.TCA.IDH	0	Iso_dh(1)	45.75	6.13	16242667(mature Pollen); 16358359(cell suspension (M&Skoog)); 16502469(cell suspension-Cd-up); 16502469(cell suspension-CD-down); 16247729(mature Pollen); 16526091(Cu-binding root); 15815986(Silique); 15815986(seedling); 15815986(Leaf); 15052571(soluble leaf); 11402211,12068122,15047896,16679420,17028149(seed-all-Jobpapers); 15908592(Carbonylated seed protein); 18538804(apoplast); 18538804(total …	NSnoTM
AT1G66270.1	beta-glucosidase (PSR3.2)	26.3 misc.gluco-, galacto- and mannosidases	0	Glyco_hydro_1(1)	59.66	6.55	15539469(vacuole); 16618929(UNKNOWN-LOPIT-callus); 17293592(total seedlings Ã» light and dark grown); 17916636(root (NaCl stress)); 17432890(leaf total membranes);	S
AT1G66280.1	glycosyl hydrolase family 1 protein	26.3 misc.gluco-, galacto- and mannosidases	0	Glyco_hydro_1(1)	59.78	6.74	16618929(UNKNOWN-LOPIT-callus); 17293592(total seedlings Ã» light and dark grown); 17916636(root (NaCl stress)); 17432890(leaf total membranes);	S
AT1G66430.1	pfkB-type carbohydrate kinase family protein	2.2.1.1 major CHO metabolism.degradation.sucrose.fructokinase	0	PBAN(1) PfkB(1)	41.47	5.54	16207701(chloroplast stroma); 15052571(soluble leaf); 18538804(total leaf); 17407188(cotyledon); 18633119(stroma); 18431481(chloroplast);	CHLOR
AT1G67020.1	unknown protein	35.2 not assigned.unknown	1		76.24	9.02	15815986(Leaf);	NSTM
AT1G67040.1	similar to unknown protein [Arabidopsis thaliana] (TAIR:AT5G26910.2); similar to unknown protein [Arabidopsis thaliana] (TAIR:AT5G26910.1); similar to unnamed protein product [Vitis vinifera] (GB:CAO49345.1)	35.2 not assigned.unknown	0		92.8	9.07	17407188(cotyledon);	NSnoTM
AT1G67090.1	RBCS1A; ribulose-bisphosphate carboxylase	1.3.2 PS.calvin cyle.rubisco small subunit	0	RuBisCO_small(1)	20.22	7.59	15028209(Total chloroplast); 12938931(Total chloroplast envelope); 11719511(Thylakoid lumen proteome); 12766230(Total chloroplast envelope); 11826309(thylakoid peripheral&lumen); 15322131(Thylakoid-stripped); 16207701(chloroplast stroma); 15821981(crude&pure 80S ribosome); 16358359(cell suspension (Gamborg)); 16526091(Cu-binding root); 16923014(cold-stress responsive chloroplast); 15815986(Siliqu…	CHLOR
AT1G67110.1	CYP735A2 (cytochrome P450, family 735, subfamily A, polypeptide 2); oxygen binding	26.10 misc.cytochrome P450	1	DUF333(1) p450(1)	58.46	9.11		SM
AT1G67120.1	midasin-related	35.1 not assigned.no ontology	0	AAA(1) AAA_2(1) AAA_3(2) AAA_5(5) ABC_tran(1) AIG1(1) Arch_ATPase(1) CPT(1) DUF1	603.99	5.12	12938931(Total chloroplast envelope); 18463617(suspension cells-phosphorylated proteins);	S
AT1G67320.1	DNA primase, large subunit family	28.1 DNA.synthesis/chromatin structure	0	DNA_primase_lrg(1)	51.62	8.78		NSnoTM
AT1G67430.1	60S ribosomal protein L17 (RPL17B)	29.2.1.2.2.17 protein.synthesis.ribosomal protein.eukaryotic.60S subunit.L17	0	Ribosomal_L22(1)	19.85	10.12	15215502(Vacuolar proteome); 15496452(nucleolus); 15821981(crude&pure 80S ribosome); 15734919(80S cytolic ribosomes); 18538804(total leaf); 17934214(cytosolic ribosome); 17432890(leaf total membranes);	NSnoTM
AT1G67650.1	7S RNA binding	35.2 not assigned.unknown	0	SRP72(1) TRF(1)	71.82	8.86		NSnoTM
AT1G68560.1	ATXYL1/XYL1 (ALPHA-XYLOSIDASE 1); alpha-N-arabinofuranosidase/ hydrolase, hydrolyzing O-glycosyl compounds / xylan 1,4-beta-xylosidase	26.3 misc.gluco-, galacto- and mannosidases	0	Glyco_hydro_31(1)	102.4	6.31	15028209(Total chloroplast); 15593128(Cell Wall proteome); 15815986(Leaf); 17526915(glycoproteome cell wall (stems)); 17660356(tonoplast (Brassica oleracea buds));	S
AT1G68580.2	agenet domain-containing protein / bromo-adjacent homology (BAH) domain-containing protein	27.3.67 RNA.regulation of transcription.putative transcription regulator	0	Agenet(1) BAH(1)	74.13	8.89		NSnoTM
AT1G68680.1	similar to unknown [Populus trichocarpa] (GB:ABK93653.1)	35.2 not assigned.unknown	2		8.35	9.99	17293592(total seedlings Ã» light and dark grown); 18431481(chloroplast);	CHLOR
AT1G68790.1	LINC3 (LITTLE NUCLEI3)	29.5 protein.degradation	0		127.21	5.27	15496452(nucleolus); 17272265(ubiquinated proteins (suspension cells)); 18463617(suspension cells-phosphorylated proteins);	NSnoTM
AT1G69610.1	structural constituent of ribosome	35.2 not assigned.unknown	0	DUF1666(1)	74.33	5.21		NSnoTM
AT1G69700.1	ATHVA22C (Arabidopsis thaliana HVA22 homologue C)	17.1.3 hormone metabolism.abscisic acid.induced-regulated-responsive-activated	3	TB2_DP1_HVA22(1)	22.03	6.21		SM
AT1G69790.1	protein kinase, putative	29.4.1.57 protein.postranslational modification.kinase.receptor like cytoplasmatic kinase VII	0	Pkinase(1)	42.7	9.72		CHLOR
AT1G69840.1	band 7 family protein	29.5 protein.degradation	0	Band_7(1)	31.41	5.3	15028209(Total chloroplast); 15060130(Plasma Membrane proteome); 14506206(Plasma Membrane proteome); 14506206(plasma membrane (phosphorylated)); 15539469(vacuole); 16618929(UNKNOWN-LOPIT-callus); 17317660(Plasma Membrane proteome); 17151019(plasma membrane suspension cell); 17644812(plasma membrane - suspension cells); 17660356(tonoplast (Brassica oleracea buds)); 18463617(suspension cells-phosph…	NSnoTM
AT1G69840.2	band 7 family protein	29.5 protein.degradation	0	Band_7(1)	31.41	5.3	15028209(Total chloroplast); 15060130(Plasma Membrane proteome); 14506206(Plasma Membrane proteome); 14506206(plasma membrane (phosphorylated)); 15539469(vacuole); 16618929(UNKNOWN-LOPIT-callus); 17317660(Plasma Membrane proteome); 17151019(plasma membrane suspension cell); 17644812(plasma membrane - suspension cells); 17660356(tonoplast (Brassica oleracea buds)); 18463617(suspension cells-phosph…	NSnoTM
AT1G69840.3	band 7 family protein	29.5 protein.degradation	0	Band_7(1)	31.41	5.3	14506206(plasma membrane (phosphorylated)); 15539469(vacuole); 16618929(UNKNOWN-LOPIT-callus); 17317660(Plasma Membrane proteome); 17151019(plasma membrane suspension cell); 17644812(plasma membrane - suspension cells); 17660356(tonoplast (Brassica oleracea buds)); 18463617(suspension cells-phosphorylated proteins);	NSnoTM
AT1G69840.4	band 7 family protein	29.5 protein.degradation	0	Band_7(1)	31.41	5.3	14506206(plasma membrane (phosphorylated)); 15539469(vacuole); 16618929(UNKNOWN-LOPIT-callus); 17317660(Plasma Membrane proteome); 17151019(plasma membrane suspension cell); 17644812(plasma membrane - suspension cells); 17660356(tonoplast (Brassica oleracea buds)); 18463617(suspension cells-phosphorylated proteins);	NSnoTM
AT1G69840.5	band 7 family protein	29.5 protein.degradation		Band_7(1)	31.41	5.3	17317660(Plasma Membrane proteome); 17151019(plasma membrane suspension cell); 17644812(plasma membrane - suspension cells); 17660356(tonoplast (Brassica oleracea buds)); 18463617(suspension cells-phosphorylated proteins);	NSnoTM
AT1G69840.6	band 7 family protein	29.5 protein.degradation		Band_7(1)	31.41	5.3	17317660(Plasma Membrane proteome); 17151019(plasma membrane suspension cell); 17644812(plasma membrane - suspension cells); 17660356(tonoplast (Brassica oleracea buds)); 18463617(suspension cells-phosphorylated proteins);	NSnoTM
AT1G70490.1	ATARFA1D; GTP binding / phospholipase activator/ protein binding	29.3.4.99 protein.targeting.secretory pathway.unspecified	0	Arf(1) Miro(1) MMR_HSR1(1) Ras(1)	20.59	6.43	15539469(vacuole); 17644812(plasma membrane - suspension cells); 18463617(suspension cells-phosphorylated proteins);	MIT
AT1G70490.2	ATARFA1D	29.3.4.99 protein.targeting.secretory pathway.unspecified	0	Arf(1) Miro(1) MMR_HSR1(1) Ras(1)	20.59	6.43	15539469(vacuole); 17644812(plasma membrane - suspension cells); 18463617(suspension cells-phosphorylated proteins);	MIT
AT1G70490.3	ATARFA1D	29.3.4.99 protein.targeting.secretory pathway.unspecified	0	Arf(1) Miro(1) MMR_HSR1(1) Ras(1)	20.59	6.43	15539469(vacuole); 17644812(plasma membrane - suspension cells); 18463617(suspension cells-phosphorylated proteins);	MIT
AT1G70520.1	protein kinase family protein	30.2.17 signalling.receptor kinases.DUF 26	1	DUF26(2) Pkinase_Tyr(1) RIO1(1)	72.00	8.75	17317660(Plasma Membrane proteome); 18463617(suspension cells-phosphorylated proteins);	SM
AT1G70600.1	60S ribosomal protein L27A (RPL27aC)	29.2.1.2.2.527 protein.synthesis.ribosomal protein.eukaryotic.60S subunit.L27A	0	L15(1)	16.46	10.59	15734919(80S cytolic ribosomes); 17934214(cytosolic ribosome); 17432890(leaf total membranes);	NSnoTM
AT1G70770.1	similar to unknown protein [Arabidopsis thaliana] (TAIR:AT1G23170.1); similar to hypothetical protein [Vitis vinifera] (GB:CAN67931.1); contains domain PTHR13448 (PTHR13448)	35.2 not assigned.unknown	0	GshA(1)	66.87	8.98	14506206(Plasma Membrane proteome); 14506206(plasma membrane (phosphorylated)); 15308754(plasma membrane (phosphorylated)); 16618929(ER-LOPIT-callus); 17317660(Plasma Membrane proteome); 17293592(total seedlings Ã» light and dark grown); 17151019(plasma membrane suspension cell); 17432890(leaf total membranes); 17660356(tonoplast (Brassica oleracea buds)); 18463617(suspension cells-phosphorylated…	NSnoTM
AT1G71060.1	pentatricopeptide (PPR) repeat-containing protein	35.1.5 not assigned.no ontology.pentatricopeptide (PPR) repeat-containing protein	0	PPR(9) TPR_1(1)	58.53	9.04	18463617(suspension cells-phosphorylated proteins);	MIT
AT1G71380.1	ATCEL3/ATGH9B3 (ARABIDOPSIS THALIANA GLYCOSYL HYDROLASE 9B3); hydrolase, hydrolyzing O-glycosyl compounds	26.3 misc.gluco-, galacto- and mannosidases	0	BPL_LipA_LipB(1) Glyco_hydro_9(1)	53.27	8.72	14595688(Cell Wall proteome); 17317660(Plasma Membrane proteome);	GPI
AT1G71460.1	pentatricopeptide (PPR) repeat-containing protein	26.54* misc.pentatricopeptide (PPR) repeat-containing protein	0	PPR(5)	77.49	9.46		CHLOR
AT1G71695.1	peroxidase 12 (PER12) (P12) (PRXR6)	26.12 misc.peroxidases	1	peroxidase(1)	39.56	8.58	16287169(Cell Wall proteome); 15539469(vacuole); 15815986(Leaf); 17432890(leaf total membranes);	SM
AT1G71720.1	S1 RNA-binding domain-containing protein	29.2.1.1.3.1.1 protein.synthesis.ribosomal protein.prokaryotic.unknown organellar.30S subunit.S1	0	S1(2)	54.8	5		CHLOR
AT1G71820.1	similar to hypothetical protein OsI_008770 [Oryza sativa (indica cultivar-group)] (GB:EAY87537.1); similar to exocyst complex subunit SEC6 [Carica papaya] (GB:ABS32232.1); similar to unnamed protein product [Vitis vinifera] (GB:CAO67837.1); contains	35.2 not assigned.unknown	0	DHC_N1(1) HemN_C(1) Sec6(1)	85.68	4.8	17644812(plasma membrane - suspension cells);	NSnoTM
AT1G71880.1	SUC1 (SUCROSE-PROTON SYMPORTER 1); carbohydrate transmembrane transporter/ sucrose:hydrogen symporter/ sugar:hydrogen ion symporter	34.2.1 transport.sugars.sucrose	12	BacA(1) MatE(1) MFS_1(1) PMP22_Claudin(1) PUCC(1) Sugar_tr(1)	54.86	9.04	15215502(Vacuolar proteome); 17317660(Plasma Membrane proteome);	NSTM
AT1G71890.1	ATSUC5/SUC5 (SUCROSE-PROTON SYMPORTER 5); carbohydrate transmembrane transporter/ sucrose:hydrogen symporter/ sugar:hydrogen ion symporter	34.2.1 transporter.sugars.sucrose	12	DUF368(1) LacY_symp(1) MFS_1(1) PMP22_Claudin(1) PUCC(1) Sugar_tr(1) Transp_cyt_	54.84	8.87	14506206(Plasma Membrane proteome); 14506206(plasma membrane (phosphorylated)); 15308754(plasma membrane (phosphorylated));	NSTM
AT1G72040.1	deoxynucleoside kinase family	23.3 nucleotide metabolism.salvage	0	dNK(1)	64.61	6.59	14617066(Nuclear proteome);	CHLOR
AT1G72150.1	PATL1 (PATELLIN 1); transporter	34.99 transport.misc	0	CRAL_TRIO(1) CRAL_TRIO_N(1) EMP24_GP25L(1)	64.05	4.82	15028209(Total chloroplast); 14760709(Vacuolar proteome); 15815986(seedling); 15815986(Leaf); 17317660(Plasma Membrane proteome); 18538804(apoplast); 18538804(total leaf); 17407188(cotyledon); 17848588(total seedling); 17644812(plasma membrane - suspension cells); 17432890(leaf total membranes); 17660356(tonoplast (Brassica oleracea buds));	NSnoTM
AT1G72370.1	P40 (40S ribosomal protein SA); structural constituent of ribosome	29.2.1.2.1.31 protein.synthesis.ribosomal protein.eukaryotic.40S subunit.SA	0	Ribosomal_S2(1)	32.29	5.05	15028209(Total chloroplast); 14617066(Nuclear proteome); 15821981(crude&pure 80S ribosome); 15734919(80S cytolic ribosomes); 16358359(cell suspension (Gamborg)); 11402211,12068122,15047896,16679420,17028149(seed-all-Jobpapers); 16618929(UNKNOWN-LOPIT-callus); 17317660(Plasma Membrane proteome); 18538804(total leaf); 17934214(cytosolic ribosome); 17828791(total leaf); 17293592(total seedlings Ã» l…	NSnoTM
AT1G72930.1	TIR (TOLL/INTERLEUKIN-1 RECEPTOR-LIKE); transmembrane receptor	20.1.2 stress.biotic.receptors	0	TIR(1)	20.25	6.97		NSnoTM
AT1G73080.1	PEPR1 (PEP1 RECEPTOR 1); ATP binding / kinase/ protein binding / protein serine/threonine kinase	30.2.11 signalling.receptor kinases.leucine rich repeat XI	1	DUF912(1) LRR_1(8) LRRNT_2(1) Pkinase_Tyr(1)	122.90	6.58	17317660(Plasma Membrane proteome); 17644812(plasma membrane - suspension cells);	SM
AT1G73590.1	PIN1 (PIN-FORMED 1); transporter	17.2.2 hormone metabolism.auxin.signal transduction	9	Glycos_transf_4(1) Mem_trans(1)	67.02	9.1	17317660(Plasma Membrane proteome);	GPI
AT1G73620.1	thaumatin-like protein, putative / pathogenesis-related protein, putative	20.1 stress.biotic	0	Thaumatin(1)	28.21	9.01	17432890(leaf total membranes);	NSnoTM
AT1G73650.3	oxidoreductase, acting on the CH-CH group of donors	35.2 not assigned.unknown	6	DUF1295(1) ICMT(1) Steroid_dh(1)	34.42	9.08	15539469(vacuole); 17151019(plasma membrane suspension cell); 17644812(plasma membrane - suspension cells);	SM
AT1G73960.1	TAF2 (TBP-ASSOCIATED FACTOR 2); metallopeptidase/ zinc ion binding	29.5.7 protein.degradation.metalloprotease	0	Peptidase_M1(1) RNA_polI_A34(1)	155.75	6.19		NSnoTM
AT1G74000.1	SS3 (STRICTOSIDINE SYNTHASE 3)	16.4.1 secondary metabolism.N misc.alkaloid-like	0	SGL(1) Str_synth(1)	34.67	9.66	14595688(Cell Wall proteome); 16287169(Cell Wall proteome);	CHLOR
AT1G74020.1	SS2 (STRICTOSIDINE SYNTHASE 2); strictosidine synthase	16.4.1 secondary metabolism.N misc.alkaloid-like	0	Arylesterase(1) SGL(1) Str_synth(1)	35.29	5.6	15539469(vacuole); 17151019(plasma membrane suspension cell); 17644812(plasma membrane - suspension cells);	S
AT1G74050.1	60S ribosomal protein L6 (RPL6C)	29.2.1.2.2.6 protein.synthesis.ribosomal protein.eukaryotic.60S subunit.L6	0	Ribosomal_L6e(1) Ribosomal_L6e_N(1)	26.11	10.18	17317660(Plasma Membrane proteome); 18538804(total leaf); 17934214(cytosolic ribosome); 17432890(leaf total membranes);	NSnoTM
AT1G74080.1	MYB122 (myb domain protein 122); DNA binding / transcription factor	27.3.25 RNA.regulation of transcription.MYB domain transcription factor family	0	Myb_DNA-binding(2)	37.26	6.31		NSnoTM
AT1G74120.1	mitochondrial transcription termination factor-related / mTERF-related	27.3.99 RNA.regulation of transcription.unclassified	0	mTERF(1)	51.03	9.63		MIT
AT1G74160.1	similar to unknown protein [Arabidopsis thaliana] (TAIR:AT1G18620.2); similar to unknown protein [Arabidopsis thaliana] (TAIR:AT1G18620.1); similar to unnamed protein product [Vitis vinifera] (GB:CAO49165.1)	35.2 not assigned.unknown	0	eIF3_subunit(1)	114.38	9.23		NSnoTM
AT1G74210.1	glycerophosphoryl diester phosphodiesterase family protein	11.9.3.3 lipid metabolism.lipid degradation.lysophospholipases.glycerophosphodiester phosphodiesterase	0	GDPD(1)	45.02	6.6	15539469(vacuole);	MIT
AT1G74270.1	60S ribosomal protein L35a (RPL35aC)	29.2.1.2.2.535 protein.synthesis.ribosomal protein.eukaryotic.60S subunit.L35A	0	Ribosomal_L35Ae(1)	12.92	10.68	17934214(cytosolic ribosome);	MIT
AT1G74470.1	geranylgeranyl reductase	16.1.1 secondary metabolism.isoprenoids.non-mevalonate pathway	0	DAO(1) FAD_binding_3(1) GIDA(1) Pyr_redox_2(1) Thi4(1) TrkA_N(1)	51.84	9.03	15028209(Total chloroplast); 12938931(Total chloroplast envelope); 15322131(Thylakoid-stripped); 17407188(cotyledon); 17293592(total seedlings Ã» light and dark grown); 17432890(leaf total membranes); 18431481(chloroplast);	CHLOR
AT1G74720.1	C2 domain-containing protein	35.1.19 not assigned.no ontology.C2 domain-containing protein	2	C2(4) Extensin_2(1) GRP(1) PRT_C(1)	121.42	8.28	17317660(Plasma Membrane proteome);	NSTM
AT1G75370.1	SEC14 cytosolic factor, putative / phosphatidylinositol transfer-like protein, putative	34.99 transport.misc	1	CRAL_TRIO(1) CRAL_TRIO_N(1)	69.96	8.15	17317660(Plasma Membrane proteome);	NSTM
AT1G76030.1	(VACUOLAR ATP SYNTHASE SUBUNIT B1); hydrogen ion transporting ATP synthase, rotational mechanism	34.1.1 transport.p- and v-ATPases.H+-transporting two-sector ATPase	0	ATP-synt_ab(1) ATP-synt_ab_C(1) ATP-synt_ab_N(1)	54.11	4.98	15028209(Total chloroplast); 15215502(Vacuolar proteome); 15539469(vacuole); 16358359(cell suspension (Gamborg)); 16502469(cell suspension-CD-down); 15815986(seedling); 15815986(Leaf); 18538804(total leaf); 17407188(cotyledon); 17151019(plasma membrane suspension cell); 17644812(plasma membrane - suspension cells); 17432890(leaf total membranes);	NSnoTM
AT1G76030.1	(VACUOLAR ATP SYNTHASE SUBUNIT B1); hydrogen ion transporting ATP synthase, rotational mechanism	34.1.1 transport.p- and v-ATPases.H+-transporting two-sector ATPase	0	ATP-synt_ab(1) ATP-synt_ab_C(1) ATP-synt_ab_N(1)	54.11	4.98	15028209(Total chloroplast); 15215502(Vacuolar proteome); 15539469(vacuole); 16358359(cell suspension (Gamborg)); 16502469(cell suspension-CD-down); 15815986(seedling); 15815986(Leaf); 18538804(total leaf); 17407188(cotyledon); 17151019(plasma membrane suspension cell); 17644812(plasma membrane - suspension cells); 17432890(leaf total membranes);	VACUOL
AT1G76160.1	SKS5 (SKU5 Similar 5); copper ion binding / oxidoreductase	35.1 not assigned.no ontology	1	Cu-oxidase(1) Cu-oxidase_2(1) Cu-oxidase_3(1)	60.04	8.49	14595688(Cell Wall proteome); 15593128(Cell Wall proteome); 18538804(apoplast); 18538804(total leaf); 17526915(glycoproteome cell wall (stems));	SM
AT1G76380.1	DNA-binding bromodomain-containing protein	27.3.42 RNA.regulation of transcription.Bromodomain proteins	0	Bromodomain(1) TPD52(1)	64.85	6.89	18463617(suspension cells-phosphorylated proteins);	NSnoTM
AT1G76850.1	SEC5A (EXOCYST COMPLEX COMPONENT SEC5)	35.2 not assigned.unknown	0	Dor1(1) DUF584(1) PRMT5(1) TPD52(1)	121.9	5.58	17317660(Plasma Membrane proteome); 17644812(plasma membrane - suspension cells); 18463617(suspension cells-phosphorylated proteins);	NSnoTM
AT1G77420.1	hydrolase, alpha/beta fold family protein	35.1 not assigned.no ontology	0	Abhydrolase_1(1) Abhydrolase_2(1) Peptidase_S9(1) Thioesterase(1)	42.82	7.12		MIT
AT1G77800.1	PHD finger family protein	27.3.67 RNA.regulation of transcription.putative transcription regulator	0	C1_1(1) C1_2(1) C1_3(2) PHD(2) zf-C3HC4(1) zf-Sec23_Sec24(1)	156.7	7.69		NSnoTM
AT1G78060.1	glycosyl hydrolase family 3 protein	10.6.2 cell wall.degradation.mannan-xylose-arabinose-fucose	0	Glyco_hydro_3(1) Glyco_hydro_3_C(1)	83.89	8.3	15593128(Cell Wall proteome); 15815986(Leaf); 18538804(apoplast); 18431481(chloroplast);	S
AT1G78110.1	similar to unknown protein [Arabidopsis thaliana] (TAIR:AT1G22230.1); similar to unnamed protein product [Vitis vinifera] (GB:CAO61735.1)	35.2 not assigned.unknown	0		39	5.32	17317660(Plasma Membrane proteome); 18463617(suspension cells-phosphorylated proteins);	CHLOR
AT1G78180.1	binding	34.9 transport.metabolite transporters at the mitochondrial membrane	0	Mito_carr(3)	45.82	9.65		CHLOR
AT1G78370.1	ATGSTU20 (Arabidopsis thaliana Glutathione S-transferase (class tau) 20); glutathione transferase	26.9 misc.glutathione S transferases	0	GST_C(1) GST_N(1)	25.01	5.63	15815986(seedling); 15815986(Leaf); 11402211,12068122,15047896,16679420,17028149(seed-all-Jobpapers); 18538804(apoplast); 18538804(total leaf); 17407188(cotyledon); 17828791(total leaf); 17293592(total seedlings Ã» light and dark grown); 18599647(seed proteome); 18633119(young leaf); 18431481(chloroplast);	MIT
AT1G78570.1	RHM1/ROL1 (RHAMNOSE BIOSYNTHESIS1); UDP-L-rhamnose synthase/ UDP-glucose 4,6-dehydratase/ catalytic	10.1.10 cell wall.precursor synthesis.RHM	0	3Beta_HSD(1) adh_short(1) Epimerase(1) NAD_binding_4(1) NmrA(1) Polysacc_synt_2(	75.37	6.84		NSnoTM
AT1G78610.1	mechanosensitive ion channel domain-containing protein / MS ion channel domain-containing protein	35.1 not assigned.no ontology	6	Cytochrom_B_C(1) DUF918(1) MS_channel(1) Nod_GRP(1)	96.61	8.73	14506206(Plasma Membrane proteome); 14506206(plasma membrane (phosphorylated)); 15308754(plasma membrane (phosphorylated)); 17317660(Plasma Membrane proteome); 17151019(plasma membrane suspension cell);	NSTM
AT1G78830.1	curculin-like (mannose-binding) lectin family protein	26.16 misc.myrosinases-lectin-jacalin	1	B_lectin(1) PAN_1(1) PAN_2(1)	50.34	8.74	15593128(Cell Wall proteome); 15815986(Leaf); 17317660(Plasma Membrane proteome); 18538804(apoplast); 17828791(total leaf);	SM
AT1G78900.1	VHA-A; ATP binding / hydrogen ion transporting ATP synthase, rotational mechanism	34.1 transport.p- and v-ATPases	0	ATP-synt_ab(1) ATP-synt_ab_C(1) ATP-synt_ab_N(1)	68.81	5.11	15028209(Total chloroplast); 12938931(Total chloroplast envelope); 12766230(Total chloroplast envelope); 14760709(Vacuolar proteome); 15215502(Vacuolar proteome); 16287169(Cell Wall proteome); 15539469(vacuole); 16242667(mature Pollen); 16358359(cell suspension (Gamborg)); 16247729(mature Pollen); 15815986(Silique); 15815986(seedling); 15815986(Leaf); 11402211,12068122,15047896,16679420,17028149(…	NSnoTM
AT1G79280.1	NUA (NUCLEAR PORE ANCHOR)	35.1 not assigned.no ontology	0	BUD22(1) DegS(1) DHC_N1(1) DUF1288(1) Flagellar_rod(1) K-box(1) Laminin_I(1) LMP	237.04	5.01	15028209(Total chloroplast); 15496452(nucleolus); 18463617(suspension cells-phosphorylated proteins);	NSnoTM
AT1G79340.1	ATMC4 (METACASPASE 4); caspase/ cysteine-type peptidase	29.5 protein.degradation	0	Peptidase_C14(1)	45.48	4.7	17644812(plasma membrane - suspension cells);	NSnoTM
AT1G79550.1	PGK (PHOSPHOGLYCERATE KINASE)	4.10 glycolysis.phosphoglycerate kinase	0	PGK(1) WI12(1)	42.13	5.49	14617066(Nuclear proteome); 16242667(mature Pollen); 16358359(cell suspension (M&Skoog)); 16400686(floem_sap B. napa); 15815986(Silique); 15815986(seedling); 15815986(Leaf); 15052571(soluble leaf); 15276459(trichomes); 11402211,12068122,15047896,16679420,17028149(seed-all-Jobpapers); 15734904(S-nitrosylated suspension cells or leaf); 17317660(Plasma Membrane proteome); 18538804(apoplast); 1853880…	NSnoTM
AT1G79810.1	TED3 (REVERSAL OF THE DET PHENOTYPE); protein binding / zinc ion binding	29.5.11.4.2 protein.degradation.ubiquitin.E3.RING	0	Pex2_Pex12(1) zf-C3HC4(1)	38.18	9.6		NSnoTM
AT1G79920.1	heat shock protein 70, putative / HSP70, putative	20.2.1 stress.abiotic.heat	0	HSP70(1) Ketoacyl-synt_C(1) RuvA_N(1) SDA1(1)	81.78	8.76	16287169(Cell Wall proteome); 17317660(Plasma Membrane proteome); 17644812(plasma membrane - suspension cells); 18463617(suspension cells-phosphorylated proteins);	NSnoTM
AT1G80070.1	SUS2 (ABNORMAL SUSPENSOR 2)	27.1.1 RNA.processing.splicing	0	Mov34(1) PRO8NT(1) PROCN(1) PROCT(1)	278.13	8.93	15028209(Total chloroplast); 17432890(leaf total membranes);	CHLOR
AT1G80410.1	EMB2753 (EMBRYO DEFECTIVE 2753); binding	26.5 misc.acyl transferases	0	CD225(1) TPR_2(1)	102.15	7.59	17432890(leaf total membranes);	NSnoTM
AT1G80480.1	PTAC17 (PLASTID TRANSCRIPTIONALLY ACTIVE17)	28.3* DNA.plastid nucleoid interacting	0	cobW(1) CobW_C(1) MMR_HSR1(1) MobB(1)	49.49	5.67	16326926(nucleoids); 18633119(stroma); 18431481(chloroplast);	CHLOR
AT1G80600.1	acetylornithine aminotransferase, mitochondrial, putative / acetylornithine transaminase, putative / AOTA, putative / ACOAT, putative	13.1.2.3.4 amino acid metabolism.synthesis.glutamate family.arginine.acetylornithine aminotransferase	0	Aminotran_1_2(1) Aminotran_3(1)	48.83	6.37	15028209(Total chloroplast); 16207701(chloroplast stroma); 18538804(total leaf); 18431481(chloroplast);	CHLOR
AT2G01660.1	33 kDa secretory protein-related	35.1 not assigned.no ontology	1	DUF26(2)	30.20	5.92		SM
AT2G01820.1	leucine-rich repeat protein kinase, putative	30.2.9 signalling.receptor kinases.leucine rich repeat IX	1	APH(1) LRR_1(3) LRRNT_2(2) Pkinase_Tyr(1)	101.96	5.93	15308754(plasma membrane (phosphorylated)); 17317660(Plasma Membrane proteome); 17644812(plasma membrane - suspension cells);	SM
AT2G01970.1	endomembrane protein 70, putative	35.1 not assigned.no ontology	10	DUF540(1) EMP70(1) MFS_1(1) Oxidored_q3(1) YhhN(1)	68.05	6.65	16618929(Golgi); 17151019(plasma membrane suspension cell); 17660356(tonoplast (Brassica oleracea buds));	SM
AT2G02130.1	LCR68/PDF2.3 (Low-molecular-weight cysteine-rich 68); protease inhibitor	20.1 stress.biotic	1	Gamma-thionin(1) SLR1-BP(1)	8.54	9.63		SM
AT2G03150.1	EMB1579 (EMBRYO DEFECTIVE 1579); binding	30.5 signalling.G-proteins	0	DltD_M(1) DUF1777(1) efhand(1) MAP7(1) Merozoite_SPAM(1) PPP4R2(1) S-antigen(1)	150.91	6.15	18463617(suspension cells-phosphorylated proteins);	MIT
AT2G03510.1	band 7 family protein	35.1 not assigned.no ontology	1	Band_7(1)	40.6	5.65	15496452(nucleolus); 16618929(ER-LOPIT-callus); 17151019(plasma membrane suspension cell);	NSTM
AT2G03933.1	Encodes a defensin-like (DEFL) family protein.	20.1.7.12 stress.biotic.PR-proteins.plant defensins	0		8.54	4.62		S
AT2G04030.1	CR88 (EMBRYO DEFECTIVE 1956); ATP binding	29.6 protein.folding	0	HATPase_c(1) HSP90(1)	88.66	4.93	15028209(Total chloroplast); 12938931(Total chloroplast envelope); MitoDB(Mitochondrial proteome); 16207701(chloroplast stroma); 16358359(cell suspension (Gamborg)); 16358359(cell suspension (M&Skoog)); 11402211,12068122,15047896,16679420,17028149(seed-all-Jobpapers); 18538804(total leaf); 17293592(total seedlings Ã» light and dark grown); 17137349(ATP-binding-mitochondria cell suspension); 17151…	CHLOR
AT2G04390.1	40S ribosomal protein S17 (RPS17A)	29.2.1.2.1.17 protein.synthesis.ribosomal protein.eukaryotic.40S subunit.S17	0	Ribosomal_S17e(1)	16.05	10.04	15496452(nucleolus); 17317660(Plasma Membrane proteome); 17934214(cytosolic ribosome);	MIT
AT2G04410.1	similar to NOI [Arabidopsis thaliana] (TAIR:AT5G55850.1); similar to unnamed protein product [Vitis vinifera] (GB:CAO45143.1); contains InterPro domain Nitrate-induced NOI (InterPro:IPR008700)	35.2 not assigned.unknown	0	NOI(1)	8.06	8.6	15308754(plasma membrane (phosphorylated)); 18463617(suspension cells-phosphorylated proteins);	NSnoTM
AT2G05070.1	LHCB2.2 (Photosystem II light harvesting complex gene 2.2); chlorophyll binding	1.1.1.1 PS.lightreaction.photosystem II.LHC-II	0	Chloroa_b-bind(1)	28.62	5.29	15028209(Total chloroplast); 12766230(Total chloroplast envelope); 14729914(thylakoid stripped); 15322131(Thylakoid-stripped); 17828791(total leaf); 17151019(plasma membrane suspension cell); 18633119(young leaf); 18633119(thylakoid); 18431481(chloroplast);	CHLOR
AT2G05100.1	LHCB2.1 (Photosystem II light harvesting complex gene 2.1); chlorophyll binding	1.1.1.1 PS.lightreaction.photosystem II.LHC-II	0	Chloroa_b-bind(1)	28.65	5.3	15028209(Total chloroplast); 12766230(Total chloroplast envelope); 14729914(thylakoid stripped); 15322131(Thylakoid-stripped); 17828791(total leaf); 17432890(leaf total membranes); 18633119(young leaf); 18633119(thylakoid); 18431481(chloroplast);	CHLOR
AT2G05170.1	ATVPS11 (Arabidopsis thaliana vacuolar protein sorting 11); transporter	29.3.4.3 protein.targeting.secretory pathway.vacuole	0	C1_3(1) Clathrin(1) PHD(1) zf-C3HC4(1)	105.71	5.33		VACUOL
AT2G05220.1	40S ribosomal protein S17 (RPS17B)	29.2.1.2.1.17 protein.synthesis.ribosomal protein.eukaryotic.40S subunit.S17	0	Ribosomal_S17e(1)	15.95	10.04	17934214(cytosolic ribosome);	MIT
AT2G05220.2	40S ribosomal protein S17 (RPS17B)	29.2.1.2.1.17 protein.synthesis.ribosomal protein.eukaryotic.40S subunit.S17	0	Ribosomal_S17e(1)	15.95	10.04	17934214(cytosolic ribosome);	MIT
AT2G05710.1	aconitate hydratase, cytoplasmic, putative / citrate hydro-lyase/aconitase, putative	8.2.3 TCA / org.transformation.other organic acid transformaitons.aconitase	0	Aconitase(1) Aconitase_C(1) SpoVT_AbrB(1)	108.2	6.72	15028209(Total chloroplast); MitoDB(Mitochondrial proteome); 16287169(Cell Wall proteome); 16242667(mature Pollen); 16358359(cell suspension (Gamborg)); 16358359(cell suspension (M&Skoog)); 16502469(cell suspension-Cd-up); 16502469(cell suspension-CD-down); 15815986(Silique); 15815986(seedling); 15815986(Leaf); 15052571(soluble leaf); 11402211,12068122,15047896,16679420,17028149(seed-all-Jobpaper…	CHLOR
AT2G05760.1	xanthine/uracil permease family protein	34.99 transport.misc	11	DUF81(1) MerC(1) Tetraspannin(1) Xan_ur_permease(1)	57.13	9.33		NSTM
AT2G05830.1	eukaryotic translation initiation factor 2B family protein / eIF-2B family protein	29.2.3 protein.synthesis.initiation	0	IF-2B(1)	39.61	5.88		NSnoTM
AT2G05920.1	subtilase family protein	29.5.1 protein.degradation.subtilases	1	PA(1) Peptidase_S8(1) Subtilisin_N(1)	80.02	8.58	14595688(Cell Wall proteome); 15593128(Cell Wall proteome); 17526915(glycoproteome cell wall (stems));	SM
AT2G06210.2	ELF8 (EARLY FLOWERING 8); binding	35.1 not assigned.no ontology	1	DUF1682(1) TIMELESS_C(1) TPR_1(4) TPR_2(1) U79_P34(1) Vicilin_N(1)	97.11	5.23	17432890(leaf total membranes);	NSTM
AT2G06850.1	EXGT-A1 (ENDOXYLOGLUCAN TRANSFERASE); hydrolase, acting on glycosyl bonds	10.7 cell wall.modification	1	Glyco_hydro_16(1) XET_C(1)	34.29	9.03	15028209(Total chloroplast); 16287169(Cell Wall proteome); 15593128(Cell Wall proteome); 15815986(seedling); 15815986(Leaf); 17526915(glycoproteome cell wall (stems)); 17432890(leaf total membranes);	SM
AT2G07698.1	ATP synthase alpha chain, mitochondrial, putative	9.9 mitochondrial electron transport / ATP synthesis.F1-ATPase	3	ATP-synt_ab(1) ATP-synt_ab_C(1) ATP-synt_ab_N(1) MAP7(1)	85.93	5.44	12938931(Total chloroplast envelope); 15215502(Vacuolar proteome); 15276431(Mitochondrial proteome); 15539469(vacuole); 15496452(nucleolus); 16242667(mature Pollen); 11402211,12068122,15047896,16679420,17028149(seed-all-Jobpapers); 15276431(mitochondrial membranes-suspension cells); 17293592(total seedlings Ã» light and dark grown); 17151019(plasma membrane suspension cell); 18385124(mitochondria…	MIT
AT2G09990.1	40S ribosomal protein S16 (RPS16A)	29.2.1.2.1.16 protein.synthesis.ribosomal protein.eukaryotic.40S subunit.S16	0	Ribosomal_S9(1)	16.63	10.21	15028209(Total chloroplast); 16287169(Cell Wall proteome); 15821981(crude&pure 80S ribosome); 15734919(80S cytolic ribosomes); 16618929(UNKNOWN-LOPIT-callus); 17934214(cytosolic ribosome); 17293592(total seedlings Ã» light and dark grown); 17432890(leaf total membranes); 18431481(chloroplast);	NSnoTM
AT2G10940.1	protease inhibitor/seed storage/lipid transfer protein (LTP) family protein	26.21 misc.protease inhibitor/seed storage/lipid transfer protein (LTP) family protein	0	Extensin_2(1) Tryp_alpha_amyl(1)	29.65	9.52	15028209(Total chloroplast); 15322131(Thylakoid-stripped); 18538804(apoplast); 18538804(total leaf); 17432890(leaf total membranes); 18431481(chloroplast);	S
AT2G10940.2	protease inhibitor/seed storage/lipid transfer protein (LTP) family protein	26.21 misc.protease inhibitor/seed storage/lipid transfer protein (LTP) family protein	0	Extensin_2(1) Tryp_alpha_amyl(1)	29.65	9.52	15028209(Total chloroplast); 15322131(Thylakoid-stripped); 18538804(apoplast); 18538804(total leaf); 17432890(leaf total membranes); 18431481(chloroplast);	S
AT2G12400.1	similar to unknown protein [Arabidopsis thaliana] (TAIR:AT2G25270.1); similar to hypothetical protein OsJ_008445 [Oryza sativa (japonica cultivar-group)] (GB:EAZ24962.1)	35.2 not assigned.unknown	6	DUF1129(1) HlyIII(1) Nucleos_tra2_C(1) Tetraspannin(1) Tweety(1) UPF0005(1)	60.28	7.44		SM
AT2G13370.1	CHR5 (chromatin remodeling 5); ATP binding / DNA binding / chromatin binding / helicase	28.1 DNA.synthesis/chromatin structure	0	Chromo(2) DEAD(1) Helicase_C(1) ResIII(1) SNF2_N(1)	197.27	5.5	18463617(suspension cells-phosphorylated proteins);	NSnoTM
AT2G14120.1	dynamin-like protein 2b (ADL2b)	26.17 misc.dynamin	0	Dynamin_M(1) Dynamin_N(1) GED(1) Meth_synt_1(1) Miro(1) MMR_HSR1(1)	86.65	5.95	17317660(Plasma Membrane proteome); 17644812(plasma membrane - suspension cells); 18463617(suspension cells-phosphorylated proteins);	CHLOR
AT2G14740.1	vacuolar sorting receptor, putative	29.3.4.3 protein.targeting.secretory pathway.vacuole	1	EGF_CA(1) PA(1)	69.74	5.20	16618929(UNKNOWN-LOPIT-callus); 17432890(leaf total membranes);	VACUOL
AT2G15620.1	NIR1 (NITRITE REDUCTASE); ferredoxin-nitrate reductase	12.1.2 N-metabolism.nitrate metabolism.nitrite reductase	0	NIR_SIR(2) NIR_SIR_ferr(2)	65.51	5.95	15028209(Total chloroplast); MitoDB(Mitochondrial proteome); 16207701(chloroplast stroma); 16358359(cell suspension (M&Skoog)); 15815986(seedling); 15815986(Leaf); 15052571(soluble leaf); 18538804(apoplast); 18538804(total leaf); 17272265(ubiquinated proteins (suspension cells)); 17432890(leaf total membranes); 18633119(stroma); 18431481(chloroplast);	CHLOR
AT2G15760.1	calmodulin-binding protein	30.3 signalling.calcium	0	DUF1645(1)	35.05	8.75	17317660(Plasma Membrane proteome);	CHLOR
AT2G16060.1	AHB1 (ARABIDOPSIS HEMOGLOBIN 1)	21.3 redox.heme	0	Globin(1)	18.03	8.47	16287169(Cell Wall proteome); 16618929(UNKNOWN-LOPIT-callus); 17407188(cotyledon); 17644812(plasma membrane - suspension cells);	NSnoTM
AT2G16250.1	leucine-rich repeat transmembrane protein kinase, putative	30.2.14 signalling.receptor kinases.leucine rich repeat XIV	1	LRR_1(4) LRRNT_2(1) Pkinase(1) Pkinase_Tyr(1)	99.71	8.26	14506206(Plasma Membrane proteome); 14506206(plasma membrane (phosphorylated)); 15308754(plasma membrane (phosphorylated)); 17317660(Plasma Membrane proteome);	SM
AT2G16430.2	ATPAP10/PAP10; acid phosphatase/ protein serine/threonine phosphatase	26.13 misc.acid and other phosphatases	1	Metallophos(1)	54.22	7.30	16287169(Cell Wall proteome); 17526915(glycoproteome cell wall (stems));	SM
AT2G16600.1	ROC3 (rotamase CyP 3); peptidyl-prolyl cis-trans isomerase	29.6 protein.folding	0	Pro_isomerase(1)	18.49	8.66	16358359(cell suspension (Gamborg)); 16247729(mature Pollen); 16400686(floem_sap B. napa); 15815986(Silique); 15815986(seedling); 18538804(total leaf); 17407188(cotyledon); 17293592(total seedlings Ã» light and dark grown); 17644812(plasma membrane - suspension cells); 18431481(chloroplast);	NSnoTM
AT2G16600.2	ROC3 (rotamase CyP 3)	29.6 protein.folding		Pro_isomerase(1)	15.99	6.11	18538804(total leaf); 17407188(cotyledon); 17293592(total seedlings Ã» light and dark grown); 17644812(plasma membrane - suspension cells); 18431481(chloroplast);	NSnoTM
AT2G17120.1	LYM2 (LYSM DOMAIN GPI-ANCHORED PROTEIN 2 PRECURSOR)	35.1 not assigned.no ontology	1	LysM(2)	37.74	5.93	12805588(GBI-anchored-callus); 14517339(GPI anchored suspension cells); 16602701(GPI-anchored Plasma membrane suspension cells); 17317660(Plasma Membrane proteome); 17644812(plasma membrane - suspension cells);	GPI
AT2G17360.1	40S ribosomal protein S4 (RPS4A)	29.2.1.2.1.4 protein.synthesis.ribosomal protein.eukaryotic.40S subunit.S4	0	KOW(1) Ribosomal_S4e(1) RS4NT(1) S4(1)	29.8	10.18	15028209(Total chloroplast); 17317660(Plasma Membrane proteome); 17934214(cytosolic ribosome); 17151019(plasma membrane suspension cell); 18633119(young leaf); 18463617(suspension cells-phosphorylated proteins);	MIT
AT2G17510.1	EMB2763 (EMBRYO DEFECTIVE 2763); RNA binding / ribonuclease	31.2 cell.division	0	GerE(1) OB_RNB(1) RNB(1)	105	6.02		MIT
AT2G17630.1	phosphoserine aminotransferase, putative	13.1.5.1.2 amino acid metabolism.synthesis.serine-glycine-cysteine group.serine.phosphoserine aminotransferase	0	Aminotran_5(1)	46.63	8.26	16358359(cell suspension (Gamborg)); 16502469(cell suspension-Cd-up); 16247729(mature Pollen); 18431481(chloroplast);	CHLOR
AT2G17930.1	FAT domain-containing protein / phosphatidylinositol 3- and 4-kinase family protein	30.4 signalling.phosphinositides	0	Albicidin_res(1) DHC_N1(1) FAT(1) FATC(1) PI3_PI4_kinase(1) TPR_1(1)	429.52	6.85		NSnoTM
AT2G17970.1	oxidoreductase, 2OG-Fe(II) oxygenase family protein	35.1 not assigned.no ontology	0	2OG-FeII_Oxy(1)	57.43	5.98		NSnoTM
AT2G18020.1	EMB2296 (EMBRYO DEFECTIVE 2296); structural constituent of ribosome	29.2.1.2.2.8 Protein.synthesis.ribosomal protein.eukaryotic.60S subunit.L8	0	Ribosomal_L2(1) Ribosomal_L2_C(1)	27.86	10.91	15028209(Total chloroplast); 15215502(Vacuolar proteome); 15496452(nucleolus); 15821981(crude&pure 80S ribosome); 15734919(80S cytolic ribosomes); 17317660(Plasma Membrane proteome); 17934214(cytosolic ribosome); 17151019(plasma membrane suspension cell); 18463617(suspension cells-phosphorylated proteins);	MIT
AT2G18040.1	PIN1AT (parvulin 1At)	31.3.1 cell.cycle.peptidylprolyl isomerase	0	Rotamase(1)	13.02	9.13	17317660(Plasma Membrane proteome); 18463617(suspension cells-phosphorylated proteins);	NSnoTM
AT2G18110.1	elongation factor 1-beta, putative / EF-1-beta, putative	29.2.4 protein.synthesis.elongation	0	EF1_GNE(1)	25.27	4.49		CHLOR
AT2G18470.1	protein kinase family protein	30.2.22 signalling.receptor kinases.proline extensin like	1	Adeno_E3_CR2(1) Extensin_2(1) Pkinase_Tyr(1)	66.65	7.67		CHLOR
AT2G18730.1	diacylglycerol kinase, putative	11.3.5 lipid metabolism.Phospholipid synthesis.diacylglycerol kinase	0	DAGK_acc(1) DAGK_cat(1)	53.88	7.58	17317660(Plasma Membrane proteome); 17432890(leaf total membranes);	NSnoTM
AT2G18960.1	AHA1 (ARABIDOPSIS H+ ATPASE 1); ATPase	34.1.2 transport.p- and v-ATPases.H+-exporting ATPase	10	Cation_ATPase_N(1) E1-E2_ATPase(1) Hydrolase(1)	104.23	6.25	15060130(Plasma Membrane proteome); 14506206(Plasma Membrane proteome); 14506206(plasma membrane (phosphorylated)); 15308754(plasma membrane (phosphorylated)); 15539469(vacuole); 16618929(PlasmaMembrane-LOPIT-callus); 17317660(Plasma Membrane proteome); 17407188(cotyledon); 17293592(total seedlings Ã» light and dark grown); 17644812(plasma membrane - suspension cells); 17432890(leaf total membran…	NSTM
AT2G19110.1	HMA4 (Heavy metal ATPase 4); cadmium-transporting ATPase	34.12 transport.metal	6	DUF930(1) E1-E2_ATPase(1) HMA(1) Hydrolase(1) Keratin_B2(1) Somatomedin_B(1) UPF	127.21	7.01	17317660(Plasma Membrane proteome);	NSTM
AT2G19120.1	tRNA-splicing endonuclease positive effector-related	28.1 DNA.synthesis/chromatin structure	0	DUF1770(1)	121.52	8.35		NSnoTM
AT2G19730.1	60S ribosomal protein L28 (RPL28A)	29.2.1.2.2.28 protein.synthesis.ribosomal protein.eukaryotic.60S subunit.L28	0	Ribosomal_L28e(1)	15.9	10.58	15060130(Plasma Membrane proteome); 16287169(Cell Wall proteome); 15821981(crude&pure 80S ribosome); 17317660(Plasma Membrane proteome); 17934214(cytosolic ribosome); 17293592(total seedlings Ã» light and dark grown); 18431481(chloroplast);	NSnoTM
AT2G19730.2	60S ribosomal protein L28 (RPL28A)	29.2.1.2.2.28 protein.synthesis.ribosomal protein.eukaryotic.60S subunit.L28	0	Ribosomal_L28e(1)	15.9	10.58	16287169(Cell Wall proteome); 15821981(crude&pure 80S ribosome); 17317660(Plasma Membrane proteome); 17934214(cytosolic ribosome); 17293592(total seedlings Ã» light and dark grown); 18431481(chloroplast);	NSnoTM
AT2G19730.3	60S ribosomal protein L28 (RPL28A)	29.2.1.2.2.28 protein.synthesis.ribosomal protein.eukaryotic.60S subunit.L28		Ribosomal_L28e(1)	15.9	10.58	17317660(Plasma Membrane proteome); 17934214(cytosolic ribosome); 17293592(total seedlings Ã» light and dark grown); 18431481(chloroplast);	NSnoTM
AT2G19760.1	PFN1/PRF1 (PROFILIN 1); actin binding	31.1 cell.organisation	0	Profilin(1)	14.27	4.7	16400686(floem_sap B. napa); 15815986(seedling); 17293592(total seedlings Ã» light and dark grown); 17644812(plasma membrane - suspension cells);	NSnoTM
AT2G20010.1	similar to unknown protein [Arabidopsis thaliana] (TAIR:AT2G25800.1); similar to unnamed protein product [Vitis vinifera] (GB:CAO65466.1); similar to unnamed protein product [Vitis vinifera] (GB:CAO44019.1); similar to unknown protein [Oryza sativa (	35.2 not assigned.unknown	0	DUF810(1)	94.03	6.51		MIT
AT2G20190.1	ATCLASP/CLASP; binding	35.1 not assigned.no ontology	0	Adaptin_N(1) HEAT(6) NTase_sub_bind(1)	158.95	6.72	17317660(Plasma Membrane proteome); 18463617(suspension cells-phosphorylated proteins);	NSnoTM
AT2G20260.1	PSAE-2 (photosystem I subunit E-2); catalytic	1.1.2.2 PS.lightreaction.photosystem I.PSI polypeptide subunits	0	PSI_PsaE(1)	15.19	9.94	15028209(Total chloroplast); 14729914(thylakoid stripped); 15322131(Thylakoid-stripped); 15815986(Leaf); 15276459(epidermis); 18633119(young leaf); 18633119(thylakoid); 18431481(chloroplast);	CHLOR
AT2G20420.1	succinyl-CoA ligase (GDP-forming) beta-chain, mitochondrial, putative / succinyl-CoA synthetase, beta chain, putative / SCS-beta, putative	8.1.6 TCA / org.transformation.TCA.succinyl-CoA ligase	0	ATP-grasp_2(1) GARS_A(1) Ligase_CoA(1)	45.35	6.3	MitoDB(Mitochondrial proteome); 16242667(mature Pollen); 16358359(cell suspension (Gamborg)); 16358359(cell suspension (M&Skoog)); 16502469(cell suspension-Cd-up); 15815986(Silique); 15815986(seedling); 15815986(Leaf); 18538804(total leaf); 17137349(ATP-binding-mitochondria cell suspension); 18385124(mitochondria - leaf and suspension cell); 18385124(mitochondria);	MIT
AT2G20450.1	60S ribosomal protein L14 (RPL14A)	29.2.1.2.2.14 protein.synthesis.ribosomal protein.eukaryotic.60S subunit.L14	0	KOW(1) Ribosomal_L14e(1)	15.51	10.12	15215502(Vacuolar proteome); 16247729(mature Pollen); 16618929(ER-LOPIT-callus); 17934214(cytosolic ribosome);	NSnoTM
AT2G20580.1	AtRPN1a/RPN1A (26S proteasome regulatory subunit S2 1A); binding	29.5.11.20 protein.degradation.ubiquitin.proteasom	0	PC_rep(6)	98.15	4.96	17317660(Plasma Membrane proteome); 18538804(total leaf); 18463617(suspension cells-phosphorylated proteins);	NSnoTM
AT2G20850.1	SRF1 (STRUBBELIG RECEPTOR FAMILY 1); kinase	30.2.5 signalling.receptor kinases.leucine rich repeat V	1	FNIP(1) LRR_1(1) LRRNT_2(1) Pkinase_Tyr(1)	84.83	6.71	17317660(Plasma Membrane proteome); 17644812(plasma membrane - suspension cells);	SM
AT2G20990.1	ATSYTA/NTMC2T1.1/NTMC2TYPE1.1/SYTA	35.1.19 not assigned.no ontology.C2 domain-containing protein	1	C2(2)	61.75	7.18	15539469(vacuole); 16618929(UNKNOWN-LOPIT-callus); 17317660(Plasma Membrane proteome); 17293592(total seedlings Ã» light and dark grown); 17644812(plasma membrane - suspension cells); 17432890(leaf total membranes);	SM
AT2G21300.1	kinesin motor family protein	31.1 cell.organisation	0	ERM(1) Kinesin(1)	96.67	6.9	17317660(Plasma Membrane proteome);	MIT
AT2G21330.1	fructose-bisphosphate aldolase, putative	1.3.6 PS.calvin cyle.aldolase	0	Glycolytic(1)	42.93	6.18	15028209(Total chloroplast); 12938931(Total chloroplast envelope); 11719511(Thylakoid lumen proteome); 16207701(chloroplast stroma); 16414959(plastoglubular); 16461379(plastoglubular); 15821981(crude&pure 80S ribosome); 16358359(cell suspension (M&Skoog)); 16502469(cell suspension-Cd-up); 15815986(Silique); 15815986(seedling); 15815986(Leaf); 15052571(soluble leaf); 18538804(apoplast); 18538804(t…	MIT
AT2G21330.3	fructose-bisphosphate aldolase, putative	1.3.6 PS.calvin cyle.aldolase	0	Glycolytic(1)	41.81	5.94	16414959(plastoglubular); 15821981(crude&pure 80S ribosome); 16358359(cell suspension (M&Skoog)); 16502469(cell suspension-Cd-up); 15815986(Silique); 15815986(seedling); 15815986(Leaf); 15052571(soluble leaf); 18538804(apoplast); 18538804(total leaf); 17407188(cotyledon); 17828791(total leaf); 16648217(thylakoids); 17293592(total seedlings Ã» light and dark grown); 18431481(chloroplast);	MIT
AT2G21390.1	coatomer protein complex, subunit alpha, putative	31.4 cell.vesicle transport	0	Coatomer_WDAD(1) COPI_C(1) WD40(5)	136.47	6.45	17432890(leaf total membranes); 18463617(suspension cells-phosphorylated proteins);	MIT
AT2G21410.1	VHA-A2 (VACUOLAR PROTON ATPASE A2); ATPase	34.1 transport.p- and v-ATPases	6	V_ATPase_I(1)	93.11	5.38	15028209(Total chloroplast); MitoDB(Mitochondrial proteome); 15215502(Vacuolar proteome); 15539469(vacuole); 16618929(vacuole-LOPIT-callus); 17151019(plasma membrane suspension cell); 17432890(leaf total membranes); 17660356(tonoplast (Brassica oleracea buds));	VACUOL
AT2G21470.1	SAE2 (SUMO-ACTIVATING ENZYME 2)	29.5.11.2 protein.degradation.ubiquitin.E1	0	Pyr_redox(1) ThiF(1) UBACT(1)	69.75	5.46		S
AT2G21580.1	40S ribosomal protein S25 (RPS25B)	29.2.1.2.1.25 protein.synthesis.ribosomal protein.eukaryotic.40S subunit.S25	0	Ribosomal_S25(1)	12.07	10.7	15734919(80S cytolic ribosomes); 17934214(cytosolic ribosome); 17151019(plasma membrane suspension cell);	NSnoTM
AT2G21660.2	ATGRP7 (COLD, CIRCADIAN RHYTHM, AND RNA BINDING 2); RNA binding	27.4 RNA.RNA binding	0	GRP(1) RRM_1(1)	15.55	5.44	16358359(cell suspension (Gamborg)); 16502469(cell suspension-Cd-up); 16400686(floem_sap B. napa); 15815986(Silique); 15815986(seedling); 15815986(Leaf); 15276459(trichomes); 18538804(total leaf); 17293592(total seedlings Ã» light and dark grown); 17916636(root (NaCl stress)); 17951448(peroxisome (leaves)); 18633119(young leaf); 18431481(chloroplast);	NSnoTM
AT2G21710.1	EMB2219 (EMBRYO DEFECTIVE 2219)	27.3.99 RNA.regulation of transcription.unclassified	0	mTERF(1) RNase_P_pop3(1)	74.75	8.67	18463617(suspension cells-phosphorylated proteins);	NSnoTM
AT2G21930.1	F-box family protein	29.5.11.4.3.2 protein.degradation.ubiquitin.E3.SCF.FBOX	0	FBA_3(1)	38.13	8.44		NSnoTM
AT2G22125.1	binding	35.1.19 not assigned.no ontology.C2 domain-containing protein	0	Adaptin_N(1) Arm(15) C2(1) Chordopox_L2(1) DUF112(1) GatB_Yqey(1) HEAT(2) Med5(1	230.71	5.21	17644812(plasma membrane - suspension cells);	NSnoTM
AT2G22230.1	beta-hydroxyacyl-ACP dehydratase, putative	11.1.5 lipid metabolism.FA synthesis and FA elongation.beta hydroxyacyl ACP dehydratase	0	4HBT(1) FabA(1) MaoC_dehydratas(1)	24.24	8.61	15028209(Total chloroplast); 16287169(Cell Wall proteome); 18538804(total leaf); 18431481(chloroplast);	CHLOR
AT2G22560.1	kinase interacting protein-related	29.4.1 protein.postranslational modification.kinase	0	DUF827(1) Halo_GVPC(1) KIP1(1) MAP7(1) MCPsignal(1) Rb_C(1) Seryl_tRNA_N(1)	108.17	5	17317660(Plasma Membrane proteome); 18463617(suspension cells-phosphorylated proteins);	MIT
AT2G22720.2	similar to unknown protein [Arabidopsis thaliana] (TAIR:AT4G37860.1); similar to unnamed protein product [Vitis vinifera] (GB:CAO41059.1); contains InterPro domain Chromatin SPT2 (InterPro:IPR013256)	35.2 not assigned.unknown	0	DUF963(1) HPC2(1) S-antigen(1) SPT2(1)	75.12	10.3		CHLOR
AT2G23150.1	NRAMP3 (NRAMP metal ion transporter 3); manganese ion transmembrane transporter/ metal ion transmembrane transporter	34.12 transport.metal	11	7TMR-DISM_7TM(1) BPD_transp_2(1) GntP_permease(1) LrgB(1) Nramp(1) PMT(1) SCFA_t	56.14	5.11	15215502(Vacuolar proteome); 17151019(plasma membrane suspension cell);	NSTM
AT2G23810.1	TET8 (TETRASPANIN8)	33.99 development.unspecified	4	Tetraspannin(1)	30.66	8.86	15060130(Plasma Membrane proteome); 16618929(PlasmaMembrane-LOPIT-callus); 17317660(Plasma Membrane proteome); 17432890(leaf total membranes);	SM
AT2G25060.1	plastocyanin-like domain-containing protein	26.19 misc.plastocyanin-like	0	Cu_bind_like(1)	19.48	6.82	12805588(GBI-anchored-callus); 16602701(GPI-anchored Plasma membrane suspension cells); 17317660(Plasma Membrane proteome); 17644812(plasma membrane - suspension cells);	GPI
AT2G25270.1	similar to unknown protein [Arabidopsis thaliana] (TAIR:AT2G12400.1); similar to Os02g0799300 [Oryza sativa (japonica cultivar-group)] (GB:NP_001048408.1); similar to hypothetical protein OsJ_008445 [Oryza sativa (japonica cultivar-group)] (GB:EAZ249	35.2 not assigned.unknown	5	Cation_efflux(1) DUF571(1) IncA(1) Tetraspannin(1) Tweety(1)	59.91	6.18	17317660(Plasma Membrane proteome); 17644812(plasma membrane - suspension cells); 18463617(suspension cells-phosphorylated proteins);	SM
AT2G25320.1	similar to meprin and TRAF homology domain-containing protein / MATH domain-containing protein [Arabidopsis thaliana] (TAIR:AT2G25330.1); similar to unnamed protein product [Vitis vinifera] (GB:CAO44257.1); similar to unknown [Populus trichocarpa] (G	35.1 not assigned.no ontology	0	BDV_P24(1) bZIP_1(1) DUF1635(1) DUF812(1) Erp_C(1) HAP1_N(1) MATH(3) Prefoldin_2	187.68	5.47		CHLOR
AT2G25450.1	2-oxoglutarate-dependent dioxygenase, putative	17.5.1 hormone metabolism.ethylene.synthesis-degradation	0	2OG-FeII_Oxy(1) RNA_pol_Rpb1_1(1)	40.35	5.86		NSnoTM
AT2G25800.1	similar to unknown protein [Arabidopsis thaliana] (TAIR:AT2G20010.2); similar to unknown protein [Arabidopsis thaliana] (TAIR:AT2G20010.1); similar to unknown protein [Arabidopsis thaliana] (TAIR:AT2G33420.1); similar to unnamed protein product [Viti	35.2 not assigned.unknown	0	DUF810(1)	109.97	8.38		CHLOR
AT2G25980.1	jacalin lectin family protein	17.7.3 hormone metabolism.jasmonate.induced-regulated-responsive-activated	0	Jacalin(3)	48.98	6.08		NSnoTM
AT2G26120.1	glycine-rich protein	35.1.40 not assigned.no ontology.glycine rich proteins	0		10.41	11.14		NSnoTM
AT2G26300.1	GPA1 (G PROTEIN ALPHA SUBUNIT 1); signal transducer	30.5 signalling.G-proteins	0	Arf(1) ELMO_CED12(1) G-alpha(1)	44.55	5.96	16618929(PlasmaMembrane-LOPIT-callus); 17317660(Plasma Membrane proteome); 17644812(plasma membrane - suspension cells);	NSnoTM
AT2G26430.1	RCY1 (ARGININE-RICH CYCLIN 1); cyclin-dependent protein kinase regulator	31.3 cell.cycle	0	Cyclin_N(1)	47.56	9.07		NSnoTM
AT2G26510.1	PDE135 (PIGMENT DEFECTIVE EMBRYO 135); transmembrane transporter	34.99 transport.misc	10	7TM-7TMR_HD(1) 7tm_4(1) Adeno_E3B(1) BenE(1) Branch_AA_trans(1) DUF81(1) MFS_1(1	60.17	9.59	17317660(Plasma Membrane proteome);	NSTM
AT2G27080.1	harpin-induced protein-related / HIN1-related / harpin-responsive protein-related	35.1 not assigned.no ontology	1	Hin1(1)	28.98	9.59		NSTM
AT2G27090.1	similar to unknown protein [Arabidopsis thaliana] (TAIR:AT4G39790.1); similar to unnamed protein product [Vitis vinifera] (GB:CAO67364.1); contains InterPro domain Protein of unknown function DUF632 (InterPro:IPR006867); contains InterPro domain Prot	35.2 not assigned.unknown	0	DUF630(1) DUF632(1) Extensin_2(1)	83.74	6.01	14506206(Plasma Membrane proteome); 14506206(plasma membrane (phosphorylated)); 15308754(plasma membrane (phosphorylated)); 18463617(suspension cells-phosphorylated proteins);	NSnoTM
AT2G27110.1	FRS3 (FAR1-RELATED SEQUENCE 3); zinc ion binding	28.99 DNA.unspecified	0	FAR1(1) SWIM(1)	96.26	5.97		NSnoTM
AT2G27170.1	TTN7 (TITAN7); ATP binding	31.2 cell.division	0	ABC_tran(1) DUF869(1) Filament(1) Myosin_tail_1(1) SMC_hinge(1) SMC_N(1)	139.37	6.05		NSnoTM
AT2G27260.1	similar to hypothetical protein [Vitis vinifera] (GB:CAN79941.1); contains InterPro domain Harpin-induced 1 (InterPro:IPR010847)	35.2 not assigned.unknown	1	Hin1(1)	27.58	9.59		NSTM
AT2G27600.1	SKD1/VPS4; ATP binding	29.5.9 protein.degradation.AAA type	0	AAA(1) AAA_2(1) AAA_3(1) AAA_5(1) ART(1) Mg_chelatase(1) MIT(1) Vps4_C(1) Zot(1)	48.59	6.5		NSnoTM
AT2G27730.1	Identical to Uncharacterized mitochondrial protein At2g27730 [Arabidopsis Thaliana] (GB:Q9ZUX4;GB:Q8LBD1); similar to hypothetical protein [Vitis vinifera] (GB:CAN62125.1); similar to unnamed protein product [Vitis vinifera] (GB:CAO48731.1); contains	9.1.1 mitochondrial electron transport / ATP synthesis.NADH-DH.complex I	1		11.95	9.64	MitoDB(Mitochondrial proteome); 15276431(Mitochondrial proteome); 15539469(vacuole); 15496452(nucleolus); 16618929(UNKNOWN-LOPIT-callus); 15276431(mitochondrial membranes-suspension cells); 12837548(mitochondria-complex_I); 18385124(mitochondria - leaf and suspension cell); 17660356(tonoplast (Brassica oleracea buds)); 18385124(mitochondria);	MIT
AT2G27810.1	xanthine/uracil permease family protein	34.99 transport.misc	11	CTP_transf_1(1) MFS_1(1) OPT(1) TatC(1) UbiA(1) Xan_ur_permease(1)	76.68	9.47	14506206(Plasma Membrane proteome); 14506206(plasma membrane (phosphorylated)); 15308754(plasma membrane (phosphorylated)); 17317660(Plasma Membrane proteome);	CHLOR
AT2G27980.1	protein binding / zinc ion binding	35.2 not assigned.unknown	0	Acetyltransf_1(1) PHD(1)	114.18	5.84		CHLOR
AT2G28000.1	CPN60A (chloroplast / 60 kDa chaperonin alpha subunit); ATP binding / protein binding / unfolded protein binding	29.6 protein.folding	0	Cpn60_TCP1(1) NAD_binding_3(1) zf-ZPR1(1)	62.07	5.09	15028209(Total chloroplast); 12938931(Total chloroplast envelope); MitoDB(Mitochondrial proteome); 11826309(thylakoid peripheral&lumen); 16207701(chloroplast stroma); 15821981(crude&pure 80S ribosome); 16358359(cell suspension (Gamborg)); 16358359(cell suspension (M&Skoog)); 16055689(Glutathionylated suspension cell); 15815986(Silique); 15815986(seedling); 15815986(Leaf); 18538804(apoplast); 1853…	CHLOR
AT2G28490.1	cupin family protein	33.1 development.storage proteins	1	Cupin_1(2) Cupin_2(2) GRP(1)	55.71	5.83	11402211,12068122,15047896,16679420,17028149(seed-all-Jobpapers); 17293592(total seedlings Ã» light and dark grown); 18599647(seed proteome);	SM
AT2G28660.1	copper-binding family protein	15.2 metal handling.binding, chelation and storage	0	HMA(1)	29	10.11		CHLOR
AT2G28790.1	osmotin-like protein, putative	20.2 stress.abiotic	0	Thaumatin(1)	27.02	7.61	17660356(tonoplast (Brassica oleracea buds));	S
AT2G29450.1	ATGSTU5 (Arabidopsis thaliana Glutathione S-transferase (class tau) 5); glutathione transferase	26.9 misc.glutathione S transferases	0	Glutaredoxin(1) GST_C(1) GST_N(1)	26	5.44	15159623(GSTs-suspension cells); 18538804(total leaf); 17644812(plasma membrane - suspension cells);	NSnoTM
AT2G29510.1	similar to unknown protein [Arabidopsis thaliana] (TAIR:AT5G59020.1); similar to unnamed protein product [Vitis vinifera] (GB:CAO21541.1); contains InterPro domain Tubby, C-terminal (InterPro:IPR000007)	35.2 not assigned.unknown	0		93.32	9.68		NSnoTM
AT2G29550.1	TUB7 (tubulin beta-7 chain)	31.1 cell.organisation	0	Tubulin(1) Tubulin_C(1)	50.75	4.74	14760709(Vacuolar proteome); 16287169(Cell Wall proteome); 16358359(cell suspension (Gamborg)); 16502469(cell suspension-Cd-up); 17317660(Plasma Membrane proteome); 17916636(root (NaCl stress)); 18633119(young leaf);	NSnoTM
AT2G29940.1	ATPDR3/PDR3 (PLEIOTROPIC DRUG RESISTANCE 3); ATPase, coupled to transmembrane movement of substances	34.16 transport.ABC transporters and multidrug resistance systems	11	AAA(1) ABC_tran(2) ABC2_membrane(2) DUF258(1) Dynamin_N(1) MMR_HSR1(1) PDR_assoc	159.87	8.74		NSTM
AT2G30110.1	ATUBA1 (ARABIDOPSIS THALIANA UBIQUITIN-ACTIVATING ENZYME 1); ubiquitin activating enzyme	29.5.11.2 protein.degradation.ubiquitin.E1	0	IRK_N(1) Parvo_coat_N(1) ThiF(2) UBACT(2)	120.25	5.11	16358359(cell suspension (Gamborg)); 16502469(cell suspension-Cd-up); 16502469(cell suspension-CD-down); 17317660(Plasma Membrane proteome); 18538804(total leaf);	NSnoTM
AT2G30490.1	ATC4H/C4H/CYP73A5 (CINNAMATE 4-HYDROXYLASE, CINNAMATE-4-HYDROXYLASE); trans-cinnamate 4-monooxygenase	16.2.1.2 secondary metabolism.phenylpropanoids.lignin biosynthesis.C4H	0	p450(1)	57.79	8.89	16618929(ER-LOPIT-callus); 17317660(Plasma Membrane proteome); 17293592(total seedlings Ã» light and dark grown); 17151019(plasma membrane suspension cell); 17644812(plasma membrane - suspension cells); 17432890(leaf total membranes);	S
AT2G30740.1	serine/threonine protein kinase, putative	29.4.1.58 protein.postranslational modification.kinase.receptor like cytoplasmatic kinase VIII	0	Pkinase(1) Pkinase_Tyr(1)	40.5	7.12	17317660(Plasma Membrane proteome);	NSnoTM
AT2G30860.1	ATGSTF9 (Arabidopsis thaliana Glutathione S-transferase (class phi) 9); glutathione transferase	26.9 misc.glutathione S transferases	0	Glutaredoxin(1) GST_C(1) GST_N(1)	24.15	6.17	11826309(thylakoid peripheral&lumen); 15539469(vacuole); 16358359(cell suspension (M&Skoog)); 16526091(Cu-binding root); 16400686(floem_sap B. napa); 15815986(Silique); 15815986(seedling); 15815986(Leaf); 16618929(UNKNOWN-LOPIT-callus); 15159623(GSTs-suspension cells); 18538804(apoplast); 18538804(total leaf); 17407188(cotyledon); 17848588(total seedling); 17828791(total leaf); 16648217(thylakoid…	NSnoTM
AT2G30880.1	pleckstrin homology (PH) domain-containing protein	35.1 not assigned.no ontology	0	ERM(1) PH(1) TolA(1) Tropomyosin(1)	56.02	5.67	17526915(glycoproteome cell wall (stems));	CHLOR
AT2G30950.1	VAR2 (VARIEGATED 2); ATP-dependent peptidase/ ATPase/ metallopeptidase/ zinc ion binding	29.5.7 protein.degradation.metalloprotease	1	AAA(1) AAA_2(1) AAA_3(1) AAA_5(1) ABC_tran(1) Bac_DnaA(1) FtsH_ext(1) MMR_HSR1(1	74.16	5.99	15028209(Total chloroplast); 12938931(Total chloroplast envelope); 11719511(Thylakoid lumen proteome); 14729914(thylakoid-pheripheral&lumen); 14729914(thylakoid stripped); 15322131(Thylakoid-stripped); 15815986(Silique); 15815986(seedling); 15815986(Leaf); 16648217(thylakoids); 17432890(leaf total membranes); 18633119(thylakoid); 18431481(chloroplast);	CHLOR
AT2G30970.1	ASP1 (ASPARTATE AMINOTRANSFERASE 1)	13.1.1.2.1 amino acid metabolism.synthesis.central amino acid metabolism.aspartate.aspartate aminotransferase	0	Aminotran_1_2(1)	47.76	8.36	MitoDB(Mitochondrial proteome); 16242667(mature Pollen); 16358359(cell suspension (Gamborg)); 16502469(cell suspension-Cd-up); 15815986(Silique); 11402211,12068122,15047896,16679420,17028149(seed-all-Jobpapers); 18385124(mitochondria - leaf and suspension cell); 18385124(mitochondria);	MIT
AT2G31610.1	40S ribosomal protein S3 (RPS3A)	29.2.1.2.1.3 protein.synthesis.ribosomal protein.eukaryotic.40S subunit.S3	0	KH_2(1) Ribosomal_S3_C(1)	27.52	9.57	15028209(Total chloroplast); 15539469(vacuole); 15821981(crude&pure 80S ribosome); 16400686(floem_sap B. napa); 17934214(cytosolic ribosome); 17151019(plasma membrane suspension cell); 17916636(root (NaCl stress)); 17432890(leaf total membranes); 18431481(chloroplast);	NSnoTM
AT2G31670.1	similar to unknown protein [Arabidopsis thaliana] (TAIR:AT1G51360.1); similar to unknown [Populus trichocarpa] (GB:ABK93857.1); contains InterPro domain Dimeric alpha-beta barrel (InterPro:IPR011008); contains InterPro domain Stress responsive alpha-	35.2 not assigned.unknown	0	Dabb(2)	28.87	6.45	15028209(Total chloroplast); 16207701(chloroplast stroma); 15815986(seedling); 15815986(Leaf); 17951448(peroxisome (leaves)); 18633119(stroma); 18431481(chloroplast);	MIT
AT2G31810.1	acetolactate synthase small subunit, putative	13.1.4.1.1 amino acid metabolism.synthesis.branched chain group.common.acetolactate synthase	0	ACT(2) HTH_10(1)	53.87	9.07	17407188(cotyledon); 18431481(chloroplast);	CHLOR
AT2G31960.1	ATGSL03 (GLUCAN SYNTHASE-LIKE 3); 1,3-beta-glucan synthase/ transferase, transferring glycosyl groups	3.6 minor CHO metabolism.callose	16	BTP(1) DUF605(1) Glucan_synthase(1) Gly_acyl_tr_C(1) Mad3_BUB1_I(1) MFS_1(1) Tat	227.08	9.23	17317660(Plasma Membrane proteome);	MIT
AT2G32400.1	GLR5 (Glutamate receptor 5)	30.1.1 signalling.in sugar and nutrient physiology	3	ANF_receptor(1) DUF1291(1) Lig_chan(1) SBP_bac_3(1)	103.52	7.66		SM
AT2G33040.1	ATP synthase gamma chain, mitochondrial (ATPC)	9.9 mitochondrial electron transport / ATP synthesis.F1-ATPase	0	ATP-synt(1)	35.45	9.01	15028209(Total chloroplast); MitoDB(Mitochondrial proteome); 15276431(Mitochondrial proteome); 16287169(Cell Wall proteome); 15496452(nucleolus); 16618929(MITO/PLASTID-LOPIT-callus); 15276431(mitochondrial membranes-suspension cells); 17293592(total seedlings Ã» light and dark grown); 17660356(tonoplast (Brassica oleracea buds)); 18431481(chloroplast);	MIT
AT2G33120.1	SAR1 (SYNAPTOBREVIN-RELATED PROTEIN 1)	31.4 cell.vesicle transport	1	Synaptobrevin(1)	24.93	9.07	15060130(Plasma Membrane proteome); 14506206(Plasma Membrane proteome); 14506206(plasma membrane (phosphorylated)); 17151019(plasma membrane suspension cell); 17660356(tonoplast (Brassica oleracea buds));	SM
AT2G33120.2	SAR1 (SYNAPTOBREVIN-RELATED PROTEIN 1)	31.4 cell.vesicle transport	1	Synaptobrevin(1)	25.81	9.00	14506206(plasma membrane (phosphorylated)); 17151019(plasma membrane suspension cell); 17660356(tonoplast (Brassica oleracea buds));	SM
AT2G33210.1	chaperonin, putative	29.6 protein.folding	0	Cpn60_TCP1(1)	61.98	6.37	15028209(Total chloroplast); MitoDB(Mitochondrial proteome); 15276431(Mitochondrial proteome); 16242667(mature Pollen); 16358359(cell suspension (Gamborg)); 16055689(Glutathionylated suspension cell); 15815986(seedling); 15815986(Leaf); 11402211,12068122,15047896,16679420,17028149(seed-all-Jobpapers); 15276431(mitochondrial membranes-suspension cells); 17317660(Plasma Membrane proteome); 18538804…	MIT
AT2G33450.1	50S ribosomal protein L28, chloroplast (CL28)	29.2.1.1.1.2.28 protein.synthesis.ribosomal protein.prokaryotic.chloroplast.50S subunit.L28	0	Ribosomal_L28(1)	16.03	11.18	17432890(leaf total membranes); 18431481(chloroplast);	CHLOR
AT2G33530.1	SCPL46 (serine carboxypeptidase-like 46); serine carboxypeptidase	29.5.5 protein.degradation.serine protease	0	Peptidase_S10(1)	51.88	8.66		S
AT2G34040.1	apoptosis inhibitory 5 (API5) family protein	33.99 development.unspecified	0	API5(1) DUF965(1)	61.65	8.05		NSnoTM
AT2G34300.1	dehydration-responsive protein-related	20.2.3 stress.abiotic.drought/salt	1	DUF248(1) Methyltransf_11(1) Methyltransf_12(1) TolA(1)	86.88	5.27	16618929(Golgi);	SM
AT2G34420.1	LHB1B2 (Photosystem II light harvesting complex gene 1.5); chlorophyll binding	1.1.1.1 PS.lightreaction.photosystem II.LHC-II	0	Chloroa_b-bind(1)	28.05	5.29	14729914(thylakoid stripped); 15322131(Thylakoid-stripped); 17407188(cotyledon); 17828791(total leaf); 17432890(leaf total membranes); 18633119(young leaf); 18633119(thylakoid); 18463617(suspension cells-phosphorylated proteins); 18431481(chloroplast);	CHLOR
AT2G34480.1	60S ribosomal protein L18A (RPL18aB)	29.2.1.2.2.518 protein.synthesis.ribosomal protein.eukaryotic.60S subunit.L18A	0	Ribosomal_L18ae(1)	21.31	10.49	15821981(crude&pure 80S ribosome); 15734919(80S cytolic ribosomes); 17317660(Plasma Membrane proteome); 17934214(cytosolic ribosome); 17151019(plasma membrane suspension cell);	MIT
AT2G34680.1	AIR9 (Auxin-Induced in Root cultures 9); protein binding	35.1 not assigned.no ontology	0		183.47	6	17317660(Plasma Membrane proteome); 17644812(plasma membrane - suspension cells); 18463617(suspension cells-phosphorylated proteins);	NSnoTM
AT2G34790.1	EDA28/MEE23 (MATERNAL EFFECT EMBRYO ARREST 23); electron carrier	26.8 misc.nitrilases, *nitrile lyases, berberine bridge enzymes, reticuline oxidases, troponine reductases	0	BBE(1) FAD_binding_4(1)	59.65	6.01	14595688(Cell Wall proteome); 15593128(Cell Wall proteome);	S
AT2G35030.1	pentatricopeptide (PPR) repeat-containing protein	35.1.5 not assigned.no ontology.pentatricopeptide (PPR) repeat-containing protein	0	PPR(7)	71.41	8.57	18463617(suspension cells-phosphorylated proteins);	MIT
AT2G35630.1	MOR1 (MICROTUBULE ORGANIZATION 1)	31.1 cell.organisation	0	DUF1135(1) HEAT(3)	217.55	7.6		NSnoTM
AT2G35840.1	sucrose-phosphatase 1 (SPP1)	2.1.1.2 major CHO metabolism.synthesis.sucrose.SPP	0	Hydrolase_3(1) S6PP(1) S6PP_C(1)	47.86	6.13	16242667(mature Pollen); 16358359(cell suspension (Gamborg)); 16358359(cell suspension (M&Skoog)); 16502469(cell suspension-Cd-up); 15052571(soluble leaf);	NSnoTM
AT2G36160.1	40S ribosomal protein S14 (RPS14A)	29.2.1.2.1.14 protein.synthesis.ribosomal protein.eukaryotic.40S subunit.S14	0	Ribosomal_S11(1)	16.26	10.6	15028209(Total chloroplast); 15734919(80S cytolic ribosomes); 16247729(mature Pollen); 16618929(UNKNOWN-LOPIT-callus); 17317660(Plasma Membrane proteome); 18538804(total leaf); 17934214(cytosolic ribosome); 17151019(plasma membrane suspension cell); 17432890(leaf total membranes);	NSnoTM
AT2G36250.1	FTSZ2-1 (FtsZ homolog 2-1); structural molecule	31.2.5 cell.division.plastid	0	Tubulin(1) Tubulin_C(1)	50.72	5.56	15815986(Leaf); 18431481(chloroplast);	CHLOR
AT2G36460.1	fructose-bisphosphate aldolase, putative	4.7 glycolysis.aldolase	0	Glycolytic(1)	38.39	7.01	16502469(cell suspension-Cd-up); 15815986(seedling); 15815986(Leaf); 15052571(soluble leaf); 11402211,12068122,15047896,16679420,17028149(seed-all-Jobpapers); 15908592(Carbonylated seed protein); 12953116(Mitochondria-suspension cells); 18538804(total leaf); 17828791(total leaf); 17916636(root (NaCl stress)); 17644812(plasma membrane - suspension cells); 17432890(leaf total membranes); 18599647(s…	NSnoTM
AT2G36530.1	LOS2 (Low expression of osmotically responsive genes 1); phosphopyruvate hydratase	4.12 glycolysis.enolase	0	Enolase_C(1) Enolase_N(1)	47.72	5.54	16242667(mature Pollen); 16358359(cell suspension (Gamborg)); 16358359(cell suspension (M&Skoog)); 16502469(cell suspension-Cd-up); 16247729(mature Pollen); 16526091(Cu-binding root); 16055689(Glutathionylated suspension cell); 16400686(floem_sap B. napa); 15815986(Silique); 15815986(seedling); 15815986(Leaf); 15052571(soluble leaf); 15276459(trichomes); 11402211,12068122,15047896,16679420,170281…	NSnoTM
AT2G36620.1	RPL24A (RIBOSOMAL PROTEIN L24); structural constituent of ribosome	29.2.1.2.2.24 protein.synthesis.ribosomal protein.eukaryotic.60S subunit.L24	0	Ribosomal_L24e(1)	18.85	10.7	15028209(Total chloroplast); 17317660(Plasma Membrane proteome); 17934214(cytosolic ribosome); 17432890(leaf total membranes); 18463617(suspension cells-phosphorylated proteins);	MIT
AT2G36850.1	ATGSL08 (GLUCAN SYNTHASE-LIKE 8); 1,3-beta-glucan synthase/ transferase, transferring glycosyl groups	3.6 minor CHO metabolism.callose	10	DIE2_ALG10(1) F-box(1) FxsA(1) Glucan_synthase(1) MFS_1(1)	191.64	7.01	17317660(Plasma Membrane proteome); 17644812(plasma membrane - suspension cells);	NSTM
AT2G36880.1	MAT3 (METHIONINE ADENOSYLTRANSFERASE 3); methionine adenosyltransferase	13.1.3.4 amino acid metabolism.synthesis.aspartate family.methionine	0	S-AdoMet_synt_C(1) S-AdoMet_synt_M(1) S-AdoMet_synt_N(1)	42.5	5.76	16242667(mature Pollen); 16358359(cell suspension (M&Skoog)); 16247729(mature Pollen); 16526091(Cu-binding root); 15815986(Silique); 15815986(seedling); 15815986(Leaf); 17317660(Plasma Membrane proteome);	NSnoTM
AT2G36880.2	MAT3 (METHIONINE ADENOSYLTRANSFERASE 3)	13.1.3.4 amino acid metabolism.synthesis.aspartate family.methionine		S-AdoMet_synt_C(1) S-AdoMet_synt_M(1) S-AdoMet_synt_N(1)	42.5	5.76	17317660(Plasma Membrane proteome);	NSnoTM
AT2G36910.1	ATPGP1 (ARABIDOPSIS THALIANA P GLYCOPROTEIN1); calmodulin binding	34.16 transport.ABC transporters and multidrug resistance systems	12	AAA(1) ABC_membrane(2) ABC_tran(2) AIG1(1) DctM(1) Dynamin_N(1) SMC_N(1)	140.57	8.46	15308754(plasma membrane (phosphorylated)); 16618929(PlasmaMembrane-LOPIT-callus); 17317660(Plasma Membrane proteome); 18463617(suspension cells-phosphorylated proteins);	NSTM
AT2G37010.1	ATNAP12 (Arabidopsis thaliana non-intrinsic ABC protein 12)	34.16 transport.ABC transporters and multidrug resistance systems	6	ABC_tran(1) ABC2_membrane(1) MMR_HSR1(1)	118.61	9.02		GPI
AT2G37050.1	kinase	30.2.1 signalling.receptor kinases.leucine rich repeat I	1	LRR_1(3) Pkinase(1) Pkinase_Tyr(1)	103.49	6.17	14506206(Plasma Membrane proteome); 14506206(plasma membrane (phosphorylated)); 15308754(plasma membrane (phosphorylated)); 16618929(PlasmaMembrane-LOPIT-callus); 17317660(Plasma Membrane proteome); 18463617(suspension cells-phosphorylated proteins);	SM
AT2G37050.2	similar to leucine-rich repeat family protein / protein kinase family protein [Arabidopsis thaliana] (TAIR:AT1G67720.1); similar to leucine-rich repeat family protein, putative, expressed [Oryza sativa (japonica cultivar-group)] (GB:ABA95578.2); simi	30.2.1 signalling.receptor kinases.leucine rich repeat I	1	LRR_1(3) Pkinase_Tyr(1)	79.35	7.11	14506206(plasma membrane (phosphorylated)); 15308754(plasma membrane (phosphorylated)); 16618929(PlasmaMembrane-LOPIT-callus); 17317660(Plasma Membrane proteome); 18463617(suspension cells-phosphorylated proteins);	SM
AT2G37050.3	similar to leucine-rich repeat family protein / protein kinase family protein [Arabidopsis thaliana] (TAIR:AT1G67720.1); similar to leucine-rich repeat family protein, putative, expressed [Oryza sativa (japonica cultivar-group)] (GB:ABA95578.2); simi	30.2.1 signalling.receptor kinases.leucine rich repeat I	1	LRR_1(3) Pkinase(1) Pkinase_Tyr(1)	103.56	6.17	14506206(plasma membrane (phosphorylated)); 15308754(plasma membrane (phosphorylated)); 16618929(PlasmaMembrane-LOPIT-callus); 17317660(Plasma Membrane proteome); 18463617(suspension cells-phosphorylated proteins);	SM
AT2G37170.1	PIP2B (plasma membrane intrinsic protein 2;2); water channel	34.19.1 transport.Major Intrinsic Proteins.PIP	6	MIP(1)	30.45	7.67	15028209(Total chloroplast); 16618929(PlasmaMembrane-LOPIT-callus); 17293592(total seedlings Ã» light and dark grown); 18463617(suspension cells-phosphorylated proteins);	NSTM
AT2G37190.1	60S ribosomal protein L12 (RPL12A)	29.2.1.2.2.12 protein.synthesis.ribosomal protein.eukaryotic.60S subunit.L12	0	Ribosomal_L11(1) Ribosomal_L11_N(1)	17.94	9.06	14617066(Nuclear proteome); 15539469(vacuole); 15496452(nucleolus); 15821981(crude&pure 80S ribosome); 16358359(cell suspension (Gamborg)); 16247729(mature Pollen); 16400686(floem_sap B. napa); 15815986(Silique); 18538804(total leaf); 17934214(cytosolic ribosome); 18431481(chloroplast);	NSnoTM
AT2G37220.1	29 kDa ribonucleoprotein, chloroplast, putative / RNA-binding protein cp29, putative	27.4 RNA.RNA binding	0	RRM_1(2)	30.72	5.06	12938931(Total chloroplast envelope); 14729914(thylakoid-pheripheral&lumen); 14729914(thylakoid stripped); 11826309(thylakoid peripheral&lumen); 16207701(chloroplast stroma); 16923014(cold-stress responsive chloroplast); 15815986(Silique); 15815986(seedling); 15815986(Leaf); 11402211,12068122,15047896,16679420,17028149(seed-all-Jobpapers); 18538804(total leaf); 17407188(cotyledon); 17828791(total…	CHLOR
AT2G37230.1	pentatricopeptide (PPR) repeat-containing protein	26.54* misc.pentatricopeptide (PPR) repeat-containing protein	0	PPR(11)	85.71	8.89	15322131(Thylakoid-stripped); 17293592(total seedlings Ã» light and dark grown);	MIT
AT2G37270.1	ATRPS5B (RIBOSOMAL PROTEIN 5B); structural constituent of ribosome	29.2.1.2.1.5 protein.synthesis.ribosomal protein.eukaryotic.40S subunit.S5	0	Ribosomal_S7(1)	22.99	9.69	16287169(Cell Wall proteome); 15821981(crude&pure 80S ribosome); 15734919(80S cytolic ribosomes); 15815986(Silique); 17317660(Plasma Membrane proteome); 17934214(cytosolic ribosome); 17293592(total seedlings Ã» light and dark grown); 17151019(plasma membrane suspension cell); 17432890(leaf total membranes); 18431481(chloroplast);	MIT
AT2G37270.2	ATRPS5B (RIBOSOMAL PROTEIN 5B); structural constituent of ribosome	29.2.1.2.1.5 protein.synthesis.ribosomal protein.eukaryotic.40S subunit.S5	0	Ribosomal_S7(1)	22.99	9.69	16287169(Cell Wall proteome); 15821981(crude&pure 80S ribosome); 15734919(80S cytolic ribosomes); 15815986(Silique); 17317660(Plasma Membrane proteome); 17934214(cytosolic ribosome); 17293592(total seedlings Ã» light and dark grown); 17151019(plasma membrane suspension cell); 17432890(leaf total membranes); 18431481(chloroplast);	NSnoTM
AT2G37620.1	ACT1 (ACTIN 1); structural constituent of cytoskeleton	31.1 cell.organisation	0	Actin(1)	41.8	5.31	16287169(Cell Wall proteome); 16242667(mature Pollen); 16247729(mature Pollen); 17317660(Plasma Membrane proteome); 17644812(plasma membrane - suspension cells);	NSnoTM
AT2G37620.2	ACT1 (ACTIN 1); structural constituent of cytoskeleton	31.1 cell.organisation	0	Actin(1)	41.8	5.31	16287169(Cell Wall proteome); 16242667(mature Pollen); 16247729(mature Pollen); 17317660(Plasma Membrane proteome); 17644812(plasma membrane - suspension cells);	NSnoTM
AT2G37870.1	protease inhibitor/seed storage/lipid transfer protein (LTP) family protein	26.21 misc.protease inhibitor/seed storage/lipid transfer protein (LTP) family protein	0	Tryp_alpha_amyl(1)	11.99	10.11		S
AT2G38010.1	ceramidase family protein	11.8.1.1 lipid metabolism.exotics (steroids, squalene etc).sphingolipids.ceramidase	1	Ceramidase_alk(1)	83.27	8.74		GPI
AT2G38290.1	ATAMT2 (AMMONIUM TRANSPORTER 2); ammonium transmembrane transporter	34.5 transport.ammonium	11	7TMR-DISM_7TM(1) Ammonium_transp(1) DUF81(1) MFS_1(1) Oxidored_q1(1)	50.77	7.08	17317660(Plasma Membrane proteome);	NSTM
AT2G38720.1	microtubule associated protein (MAP65/ASE1) family protein	31.1 cell.organisation	0	MAP65_ASE1(1) Sigma70_ner(1)	67.14	7.55		NSnoTM
AT2G38750.1	ANNAT4 (ANNEXIN ARABIDOPSIS 4); calcium ion binding / calcium-dependent phospholipid binding	31.1 cell.organisation	0	Annexin(3)	36.22	6.88	17293592(total seedlings Ã» light and dark grown);	NSnoTM
AT2G38940.1	ATPT2 (PHOSPHATE TRANSPORTER 2); carbohydrate transmembrane transporter/ phosphate transmembrane transporter/ sugar:hydrogen ion symporter	34.7 transport.phosphate	11	DUF112(1) MFS_1(1) Sugar_tr(1)	58.6	8.35	14760709(Vacuolar proteome); 15060130(Plasma Membrane proteome); 14506206(Plasma Membrane proteome); 14506206(plasma membrane (phosphorylated)); 15308754(plasma membrane (phosphorylated)); 17317660(Plasma Membrane proteome); 17644812(plasma membrane - suspension cells); 17432890(leaf total membranes); 18463617(suspension cells-phosphorylated proteins);	NSTM
AT2G39210.1	nodulin family protein	33.99 development.unspecified	12	C4dic_mal_tran(1) Competence(1) DctM(1) DUF1035(1) DUF112(1) DUF606(1) Glyco_tra	66.05	8.98		NSTM
AT2G39330.1	jacalin lectin family protein	26.16 misc.myrosinases-lectin-jacalin	0	Jacalin(3)	50.44	6.78	15539469(vacuole); 15815986(Silique);	NSnoTM
AT2G39370.1	similar to unknown protein [Arabidopsis thaliana] (TAIR:AT2G37380.1); similar to unnamed protein product [Vitis vinifera] (GB:CAO41570.1)	35.2 not assigned.unknown	0		37.14	8.31		NSnoTM
AT2G39460.1	ATRPL23A (RIBOSOMAL PROTEIN L23A); RNA binding / structural constituent of ribosome	29.2.1.2.2.523 protein.synthesis.ribosomal protein.eukaryotic.60S subunit.L23A	0	Ribosomal_L23(1) Ribosomal_L23eN(1)	17.44	10.2	16287169(Cell Wall proteome); 15496452(nucleolus); 15821981(crude&pure 80S ribosome); 15815986(Leaf); 18538804(total leaf); 17934214(cytosolic ribosome);	NSnoTM
AT2G39480.1	PGP6; ATPase, coupled to transmembrane movement of substances	34.16 transport.ABC transporters and multidrug resistance systems	13	ABC_membrane(2) ABC_tran(2) DUF1558(1) Dynamin_N(1) FUN14(1) Viral_helicase1(1)	155.88	5.74	16618929(PlasmaMembrane-LOPIT-callus); 17317660(Plasma Membrane proteome); 18463617(suspension cells-phosphorylated proteins);	NSTM
AT2G39700.1	ATEXPA4 (ARABIDOPSIS THALIANA EXPANSIN A4)	10.7 cell wall.modification	0	DPBB_1(1) Pollen_allerg_1(1)	27.85	9.76		S
AT2G39730.1	RCA (RUBISCO ACTIVASE)	1.3.13 PS.calvin cyle.rubisco interacting	0	AAA(1)	51.98	5.87	15028209(Total chloroplast); 12938931(Total chloroplast envelope); 12766230(Total chloroplast envelope); 14617066(Nuclear proteome); 14729914(thylakoid stripped); 15322131(Thylakoid-stripped); 16207701(chloroplast stroma); 16287169(Cell Wall proteome); 16358359(cell suspension (Gamborg)); 16923014(cold-stress responsive chloroplast); 16400686(floem_sap B. napa); 15815986(Silique); 15815986(seedli…	CHLOR
AT2G40510.1	40S ribosomal protein S26 (RPS26A)	29.2.1.2.1.26 protein.synthesis.ribosomal protein.eukaryotic.40S subunit.S26	0	Ribosomal_S26e(1)	14.84	11.09	15028209(Total chloroplast); 17934214(cytosolic ribosome);	NSnoTM
AT2G40660.1	tRNA-binding region domain-containing protein	29.1 protein.aa activation	0	DUF809(1) tRNA_bind(1)	42.09	6.98		NSnoTM
AT2G41100.1	TCH3 (TOUCH 3)	30.3 signalling.calcium	0	efhand(6)	36.81	4.85	17848588(total seedling); 17151019(plasma membrane suspension cell);	NSnoTM
AT2G41475.1	similar to embryo-specific protein-related [Arabidopsis thaliana] (TAIR:AT5G62200.1); similar to Embryo-specific 3 [Medicago truncatula] (GB:ABD28725.1); contains InterPro domain Embryo-specific 3 (InterPro:IPR010417); contains InterPro domain Lipase			ATS3(1)	19.95	9.06		S
AT2G41520.1	DNAJ heat shock N-terminal domain-containing protein	20.2.1 stress.abiotic.heat	0	DnaJ(1) EB1(1) TPR_1(4) TPR_2(2)	122.78	8.4		CHLOR
AT2G41620.1	nucleoporin interacting component family protein	29.3.1 protein.targeting.nucleus	0	DnaD(1) NIC(1)	96.62	6.73	15496452(nucleolus);	NSnoTM
AT2G41800.1	similar to unknown protein [Arabidopsis thaliana] (TAIR:AT2G41810.1); similar to unnamed protein product [Vitis vinifera] (GB:CAO23583.1); similar to hypothetical protein [Vitis vinifera] (GB:CAN80832.1); contains InterPro domain Protein of unknown f	35.2 not assigned.unknown	0	DUF642(1)	40.37	9.22	14595688(Cell Wall proteome); 16287169(Cell Wall proteome);	GPI
AT2G41840.1	40S ribosomal protein S2 (RPS2C)	29.2.1.2.1.2 protein.synthesis.ribosomal protein.eukaryotic.40S subunit.S2	0	Ribosomal_S5(1) Ribosomal_S5_C(1)	30.88	10.3	15496452(nucleolus); 15821981(crude&pure 80S ribosome); 15734919(80S cytolic ribosomes); 16247729(mature Pollen); 15815986(Silique); 17934214(cytosolic ribosome); 17828791(total leaf); 17432890(leaf total membranes); 18463617(suspension cells-phosphorylated proteins);	NSnoTM
AT2G41960.1	similar to unknown protein [Arabidopsis thaliana] (TAIR:AT3G58050.1); similar to unnamed protein product [Vitis vinifera] (GB:CAO23422.1)	35.2 not assigned.unknown	0		137.91	5.95		NSnoTM
AT2G42010.1	PLDBETA1 (PHOSPHOLIPASE D BETA 1); phospholipase D	11.9.3.1 lipid metabolism.lipid degradation.lysophospholipases.phospholipase D	0	C2(1) Peptidase_C32(1) PLDc(2)	121.1	7.04	16358359(cell suspension (Gamborg)); 16502469(cell suspension-Cd-up); 18463617(suspension cells-phosphorylated proteins);	NSnoTM
AT2G42270.1	U5 small nuclear ribonucleoprotein helicase, putative	27.5* RNA.DEAD/DEAH BOX helicase	0	DEAD(2) EMP24_GP25L(1) Flavi_DEAD(1) Helicase_C(2) ResIII(1) Sec63(2) SNF2_N(1)	247.39	5.65		NSnoTM
AT2G42520.1	DEAD box RNA helicase, putative	27.5* RNA.DEAD/DEAH BOX helicase	0	DEAD(1) GRP(1) Helicase_C(1) ResIII(1)	67.63	6.63	15815986(Leaf); 17407188(cotyledon); 17951448(peroxisome (leaves));	CHLOR
AT2G42570.1	similar to unknown protein [Arabidopsis thaliana] (TAIR:AT2G31110.2); similar to unknown [Pisum sativum] (GB:ABA29158.1); contains InterPro domain Protein of unknown function DUF231, plant (InterPro:IPR004253)	35.2 not assigned.unknown	1	DUF231(1)	43.17	9.51	14760709(Vacuolar proteome);	SM
AT2G42600.2	ATPPC2 (PHOSPHOENOLPYRUVATE CARBOXYLASE 2); phosphoenolpyruvate carboxylase	4.14 glycolysis.PEPCase	0	PEPcase(1)	90.2	5.28	17317660(Plasma Membrane proteome); 18538804(apoplast); 18538804(total leaf); 18463617(suspension cells-phosphorylated proteins); 18431481(chloroplast);	NSnoTM
AT2G42740.1	RPL16A (ribosomal protein large subunit 16A); structural constituent of ribosome	29.2.1.2.2.11 protein.synthesis.ribosomal protein.eukaryotic.60S subunit.L11	0	Ribosomal_L5(1) Ribosomal_L5_C(1)	20.83	9.94	15028209(Total chloroplast); 15215502(Vacuolar proteome); 15496452(nucleolus); 15276459(trichomes); 17934214(cytosolic ribosome);	NSnoTM
AT2G42810.1	PAPP5/PP5 (PROTEIN PHOSPHATASE 5); phosphoprotein phosphatase/ protein binding / protein serine/threonine phosphatase	29.4 protein.postranslational modification	0	Metallophos(1) PPP5(1) TPR_1(1) TPR_2(2)	54.7	5.88	16502469(cell suspension-CD-down);	NSnoTM
AT2G42910.1	ribose-phosphate pyrophosphokinase 4 / phosphoribosyl diphosphate synthetase 4 (PRS4)	23.1.3 nucleotide metabolism.synthesis.PRS-PP	0	Pribosyltran(1)	37.56	6.01	17317660(Plasma Membrane proteome); 17293592(total seedlings Ã» light and dark grown); 17644812(plasma membrane - suspension cells);	NSnoTM
AT2G43030.1	ribosomal protein L3 family protein	29.2.1.1.1.2.3 protein.synthesis.ribosomal protein.prokaryotic.chloroplast.50S subunit.L3	0	Ribosomal_L3(1)	29.36	10.43	15028209(Total chloroplast); 16207701(chloroplast stroma); 18538804(total leaf); 17432890(leaf total membranes); 18633119(stroma); 18431481(chloroplast);	CHLOR
AT2G43420.1	3-beta hydroxysteroid dehydrogenase/isomerase family protein	11.8.4 lipid metabolism.exotics (steroids, squalene etc).3-beta hydroxysteroid dehydrogenase/isomerase	3	3Beta_HSD(1) adh_short(1) Epimerase(1) NAD_binding_4(1) NmrA(1) Polysacc_synt_2(	63.03	7.6	17317660(Plasma Membrane proteome);	NSTM
AT2G43795.1	similar to unknown protein [Arabidopsis thaliana] (TAIR:AT3G59800.1); similar to hypothetical protein [Vitis vinifera] (GB:CAN75110.1); similar to unnamed protein product [Vitis vinifera] (GB:CAO46318.1)	35.2 not assigned.unknown	0	DUF755(1)	18.04	10.28		NSnoTM
AT2G43945.1	similar to unknown protein [Arabidopsis thaliana] (TAIR:AT3G59870.1); similar to hypothetical protein [Vitis vinifera] (GB:CAN60471.1); contains InterPro domain Gamma thionin; (InterPro:IPR008176)	34.8 transport.metabolite transporters at the envelope membrane	0	Conotoxin(1)	32.17	6.25	18431481(chloroplast);	CHLOR
AT2G44060.1	late embryogenesis abundant family protein / LEA family protein	33.2 development.late embryogenesis abundant	0	DUF1511(1) LEA_2(1)	36.04	4.69	16358359(cell suspension (Gamborg)); 16358359(cell suspension (M&Skoog)); 16502469(cell suspension-CD-down); 17317660(Plasma Membrane proteome); 17644812(plasma membrane - suspension cells); 17432890(leaf total membranes);	NSnoTM
AT2G44120.1	60S ribosomal protein L7 (RPL7C)	29.2.1.2.2.7 protein.synthesis.ribosomal protein.eukaryotic.60S subunit.L7	0	Ribosomal_L30(1) Ribosomal_L30_N(1)	27.94	9.94	15028209(Total chloroplast); 15215502(Vacuolar proteome); 15496452(nucleolus); 15821981(crude&pure 80S ribosome); 15734919(80S cytolic ribosomes); 18538804(total leaf); 17934214(cytosolic ribosome); 17432890(leaf total membranes); 18431481(chloroplast);	NSnoTM
AT2G44150.1	ASHH3 (HISTONE-LYSINE N-METHYLTRANSFERASE ASHH3)	27.3.69 RNA.regulation of transcription.SET-domain transcriptional regulator family	0	Pre-SET(1) SET(1)	41.29	8.2		NSnoTM
AT2G44350.1	ATCS (CITRATE SYNTHASE 4); citrate (SI)-synthase	8.1.2 TCA / org.transformation.TCA.CS	0	Citrate_synt(1)	52.66	6.41	MitoDB(Mitochondrial proteome); 16287169(Cell Wall proteome); 16358359(cell suspension (Gamborg)); 16358359(cell suspension (M&Skoog)); 16502469(cell suspension-Cd-up); 16247729(mature Pollen); 15815986(Leaf); 11402211,12068122,15047896,16679420,17028149(seed-all-Jobpapers); 17137349(ATP-binding-mitochondria cell suspension); 18385124(mitochondria - leaf and suspension cell); 18431481(chloroplast…	MIT
AT2G44450.1	glycosyl hydrolase family 1 protein	26.3 misc.gluco-, galacto- and mannosidases	0	AntA(1) Glyco_hydro_1(1)	56.91	7.56	14595688(Cell Wall proteome); 16287169(Cell Wall proteome); 17526915(glycoproteome cell wall (stems));	S
AT2G44500.1	similar to unknown protein [Arabidopsis thaliana] (TAIR:AT3G07900.1); similar to unnamed protein product [Vitis vinifera] (GB:CAO15104.1); contains InterPro domain Protein of unknown function DUF246, plant (InterPro:IPR004348)	35.1 not assigned.no ontology	1	DUF246(1)	64.59	9.26		CHLOR
AT2G44610.1	RAB6; GTP binding	30.5 signalling.G-proteins	0	Arf(1) ATP_bind_1(1) GTP_EFTU(1) Miro(1) MMR_HSR1(1) Ras(1)	23.13	7.67	17151019(plasma membrane suspension cell); 17644812(plasma membrane - suspension cells);	NSnoTM
AT2G44790.1	UCC2 (UCLACYANIN 2); copper ion binding	35.1 not assigned.no ontology	2	Cu_bind_like(1)	20.35	5.83	12805588(GBI-anchored-callus); 16602701(GPI-anchored Plasma membrane suspension cells);	GPI
AT2G44910.1	homeobox-leucine zipper protein 4 (HB-4) / HD-ZIP protein 4	27.3.22 RNA.regulation of transcription.HB,Homeobox transcription factor family	0	HALZ(1) HD-ZIP_N(1) Homeobox(1)	34.82	9.28		NSnoTM
AT2G45250.1	similar to unknown protein [Arabidopsis thaliana] (TAIR:AT4G38280.1); similar to unknown [Populus trichocarpa] (GB:ABK93717.1)	35.2 not assigned.unknown	0		22.3	6.12	MitoDB(Mitochondrial proteome);	CHLOR
AT2G45290.1	transketolase, putative	1.3.8 PS.calvin cyle.transketolase	0	E1_dh(1) TPP_enzyme_C(1) Transket_pyr(1) Transketolase_C(1) Transketolase_N(1)	79.92	6.12	15028209(Total chloroplast); 16242667(mature Pollen); 16358359(cell suspension (M&Skoog)); 16502469(cell suspension-Cd-up); 15052571(soluble leaf); 18633119(stroma); 18463617(suspension cells-phosphorylated proteins); 18431481(chloroplast);	CHLOR
AT2G45440.1	DHDPS2 (DIHYDRODIPICOLINATE SYNTHASE); dihydrodipicolinate synthase	13.1.3.5.1 amino acid metabolism.synthesis.aspartate family.lysine.dihydrodipicolinate synthase	0	DHDPS(1)	40.29	7.17	18431481(chloroplast);	CHLOR
AT2G45710.1	40S ribosomal protein S27 (RPS27A)	29.2.1.2.1.27 protein.synthesis.ribosomal protein.eukaryotic.40S subunit.S27	0	Ribosomal_S27e(1)	9.41	9.22	15496452(nucleolus); 15821981(crude&pure 80S ribosome); 17317660(Plasma Membrane proteome); 17934214(cytosolic ribosome);	NSnoTM
AT2G45900.1	similar to unknown protein [Arabidopsis thaliana] (TAIR:AT3G61380.1); similar to {, related [Medicago truncatula] (GB:ABD32828.1); contains domain PTHR21726:SF4 (PTHR21726:SF4); contains domain PTHR21726 (PTHR21726)	35.2 not assigned.unknown	0		81.67	4.62		NSnoTM
AT2G46020.2	ATBRM/BRM/CHR2 (ARABIDOPSIS THALIANA BRAHMA); ATP binding / DNA binding / helicase/ transcription regulator	27.3.44 RNA.regulation of transcription.Chromatin Remodeling Factors	0	Bromodomain(1) DEAD(1) Helicase_C(1) Pro-kuma_activ(1) PspA_IM30(1) QLQ(1) ResII	245.47	8.95	18463617(suspension cells-phosphorylated proteins);	CHLOR
AT2G46240.1	BAG6 (ARABIDOPSIS THALIANA BCL-2-ASSOCIATED ATHANOGENE 6); calmodulin binding / protein binding	35.1 not assigned.no ontology	0	BAG(1) GBP_C(1) IQ(1) Myosin_tail_1(1)	116.76	5.2		NSnoTM
AT2G46280.1	TRIP-1 (TGF-BETA RECEPTOR INTERACTING PROTEIN 1); nucleotide binding / protein binding	17.3.2.99 hormone metabolism.brassinosteroid.signal transduction.other	0	WD40(4)	36.39	6.5	16358359(cell suspension (Gamborg)); 16358359(cell suspension (M&Skoog)); 16502469(cell suspension-Cd-up); 11402211,12068122,15047896,16679420,17028149(seed-all-Jobpapers); 17916636(root (NaCl stress));	MIT
AT2G46280.2	TRIP-1 (TGF-BETA RECEPTOR INTERACTING PROTEIN 1); nucleotide binding	17.3.2.99 hormone metabolism.brassinosteroid.signal transduction.other	0	WD40(4)	36.39	6.5	16358359(cell suspension (Gamborg)); 16358359(cell suspension (M&Skoog)); 16502469(cell suspension-Cd-up); 11402211,12068122,15047896,16679420,17028149(seed-all-Jobpapers); 17916636(root (NaCl stress));	MIT
AT2G46290.1	eukaryotic translation initiation factor 3 subunit 2, putative / eIF-3 beta, putative / eIF3i, putative	29.2.3 protein.synthesis.initiation	0	WD40(4)	39	6.43		NSnoTM
AT2G46520.1	cellular apoptosis susceptibility protein, putative / importin-alpha re-exporter, putative	29.3.1 protein.targeting.nucleus	0	Adaptin_N(1) CAS_CSE1(1) Cse1(1) DUF577(1) IBN_N(1) Xpo1(1)	108.66	5.43	17432890(leaf total membranes);	NSnoTM
AT2G46530.1	ARF11 (AUXIN RESPONSE FACTOR 11); transcription factor	27.3.4 RNA.regulation of transcription.ARF, Auxin Response Factor family	0	AUX_IAA(1) Auxin_resp(1) B3(1)	67.23	6.63		NSnoTM
AT2G46880.1	ATPAP14/PAP14; acid phosphatase/ protein serine/threonine phosphatase	26.27 misc.calcineurin-like phosphoesterase family protein	1	Metallophos(1)	45.58	5.96		SM
AT2G47000.1	MDR4/PGP4 (P-GLYCOPROTEIN4); ATPase, coupled to transmembrane movement of substances / xenobiotic-transporting ATPase	34.16 transport.ABC transporters and multidrug resistance systems	9	ABC_membrane(2) ABC_tran(2) DctM(1) DUF1558(1) Dynamin_N(1) SMC_N(1)	139.03	6.15	14506206(Plasma Membrane proteome); 14506206(plasma membrane (phosphorylated)); 15308754(plasma membrane (phosphorylated)); 16618929(PlasmaMembrane-LOPIT-callus); 17317660(Plasma Membrane proteome);	NSTM
AT2G47030.1	VGDH1; pectinesterase	10.8.1 cell wall.pectin*esterases.PME	1	Decorin_bind(1) Pectinesterase(1) PMEI(1)	64.14	9.17		SM
AT2G47170.1	ARF1A1c (ADP-RIBOSYLATION FACTOR 1); GTP binding / phospholipase activator/ protein binding	29.3.4.99 protein.targeting.secretory pathway.unspecified	0	Arf(1) Miro(1) MMR_HSR1(1) Ras(1)	20.61	6.43	18538804(total leaf); 18463617(suspension cells-phosphorylated proteins);	MIT
AT2G47430.1	CKI1 (CYTOKININ-INDEPENDENT 1); protein histidine kinase/ two-component response regulator	17.4.2 hormone metabolism.cytokinin.signal transduction	1	HATPase_c(1) HisKA(1) Response_reg(1)	125.03	7.75		SM
AT2G47610.1	60S ribosomal protein L7A (RPL7aA)	29.2.1.2.2.57 protein.synthesis.ribosomal protein.eukaryotic.60S subunit.L7A	0	Ribosomal_L7Ae(1)	29.13	10.14	15028209(Total chloroplast); 15496452(nucleolus); 15734919(80S cytolic ribosomes); 17934214(cytosolic ribosome); 17151019(plasma membrane suspension cell);	NSnoTM
AT2G47730.1	ATGSTF8 (GLUTATHIONE S-TRANSFERASE 8); glutathione transferase	26.9 misc.glutathione S transferases	0	Glutaredoxin(1) GST_C(1) GST_N(1)	29.23	8.5	12938931(Total chloroplast envelope); 14617066(Nuclear proteome); 16242667(mature Pollen); 16247729(mature Pollen); 16923014(cold-stress responsive chloroplast); 16400686(floem_sap B. napa); 15815986(Silique); 15815986(seedling); 15815986(Leaf); 11402211,12068122,15047896,16679420,17028149(seed-all-Jobpapers); 15159623(GSTs-suspension cells); 17407188(cotyledon); 17848588(total seedling); 1782879…	CHLOR
AT2G47800.1	ATMRP4 (Arabidopsis thaliana multidrug resistance-associated protein 4)	34.16 transport.ABC transporters and multidrug resistance systems	15	ABC_membrane(2) ABC_tran(2) AIG1(1) BPD_transp_1(1) Cytochrom_C_asm(1) DEAD(1) D	169.08	7.57	14760709(Vacuolar proteome); 15215502(Vacuolar proteome); 15539469(vacuole); 16618929(vacuole-LOPIT-callus); 17151019(plasma membrane suspension cell); 17660356(tonoplast (Brassica oleracea buds)); 18463617(suspension cells-phosphorylated proteins);	GPI
AT2G47840.1	tic20 protein-related	29.3.3 protein.targeting.chloroplast	4		22.91	10.28	15028209(Total chloroplast); 12938931(Total chloroplast envelope); 12766230(Total chloroplast envelope); 16618929(MITO/PLASTID-LOPIT-callus); 18431481(chloroplast);	CHLOR
AT3G01200.1	similar to phosphoprotein phosphatase/ protein kinase [Arabidopsis thaliana] (TAIR:AT4G21210.1); similar to unnamed protein product [Vitis vinifera] (GB:CAO69694.1); contains InterPro domain Protein of unknown function DUF299 (InterPro:IPR005177); co	35.2 not assigned.unknown	0	DUF299(1)	41.39	9.12		CHLOR
AT3G01280.1	porin, putative	34.20 transport.porins	0	Porin_3(1)	29.43	8.77	15028209(Total chloroplast); 12938931(Total chloroplast envelope); MitoDB(Mitochondrial proteome); 15215502(Vacuolar proteome); 15060130(Plasma Membrane proteome); 15276431(Mitochondrial proteome); 15539469(vacuole); 16247729(mature Pollen); 15815986(Silique); 15815986(seedling); 15815986(Leaf); 16618929(MITO/PLASTID-LOPIT-callus); 15276431(mitochondrial membranes-suspension cells); 17293592(tota…	VACUOL
AT3G01290.1	band 7 family protein	35.1 not assigned.no ontology	0	Band_7(1)	31.32	5.67	15060130(Plasma Membrane proteome); 15276431(Mitochondrial proteome); 15539469(vacuole); 16618929(UNKNOWN-LOPIT-callus); 15276431(mitochondrial membranes-suspension cells); 17317660(Plasma Membrane proteome); 17151019(plasma membrane suspension cell); 17644812(plasma membrane - suspension cells); 17432890(leaf total membranes); 17660356(tonoplast (Brassica oleracea buds));	NSnoTM
AT3G01390.1	VMA10 (VACUOLAR MEMBRANE ATPASE 10)	34.1 transport.p- and v-ATPases	0	V-ATPase_G(1)	12.40	5.77	15215502(Vacuolar proteome); 15060130(Plasma Membrane proteome); 15539469(vacuole); 17151019(plasma membrane suspension cell); 17660356(tonoplast (Brassica oleracea buds));	VACUOL
AT3G01390.2	VMA10 (VACUOLAR MEMBRANE ATPASE 10)	34.1 transport.p- and v-ATPases	0	V-ATPase_G(1)	12.40	5.77	15215502(Vacuolar proteome); 15060130(Plasma Membrane proteome); 15539469(vacuole); 17151019(plasma membrane suspension cell); 17660356(tonoplast (Brassica oleracea buds));	VACUOL
AT3G01460.1	MBD9 (METHYL-CPG-BINDING DOMAIN 9); DNA binding	27.3.59 RNA.regulation of transcription.Methyl binding domain proteins	0	C1_2(1) C1_3(2) ERM(1) FYRC(1) FYRN(1) MBD(1) PHD(2) zf-C2H2(1)	240.43	5.34		NSnoTM
AT3G01780.1	TPLATE; binding	35.2 not assigned.unknown	0	Adaptin_N(1) Merozoite_SPAM(1) RNA_polI_A34(1)	130.91	5.67	17317660(Plasma Membrane proteome);	NSnoTM
AT3G02080.1	40S ribosomal protein S19 (RPS19A)	29.2.1.2.1.19 protein.synthesis.ribosomal protein.eukaryotic.40S subunit.S19	0	Ribosomal_S19e(1)	15.83	10.09	16287169(Cell Wall proteome); 15821981(crude&pure 80S ribosome); 15734919(80S cytolic ribosomes); 15815986(Silique); 17934214(cytosolic ribosome);	NSnoTM
AT3G02090.1	MPPBETA; metalloendopeptidase	29.5 protein.degradation	0	Peptidase_M16(1) Peptidase_M16_C(1)	59.16	6.3	15028209(Total chloroplast); MitoDB(Mitochondrial proteome); 15276431(Mitochondrial proteome); 16287169(Cell Wall proteome); 15496452(nucleolus); 16242667(mature Pollen); 15815986(seedling); 15815986(Leaf); 11402211,12068122,15047896,16679420,17028149(seed-all-Jobpapers); 16618929(MITO/PLASTID-LOPIT-callus); 15276431(mitochondrial membranes-suspension cells); 17293592(total seedlings Ã» light and…	MIT
AT3G02260.1	BIG (DARK OVER-EXPRESSION OF CAB 1); binding / ubiquitin-protein ligase/ zinc ion binding	17.2.2 hormone metabolism.auxin.signal transduction	0	C1_3(1) DHC_N1(1) Drf_FH3(1) DUF1610(1) DUF371(1) GATA(1) PolC_DP2(1) zf-UBR(1)	567.9	5.65	15276459(trichomes); 17432890(leaf total membranes); 18463617(suspension cells-phosphorylated proteins);	NSnoTM
AT3G02420.1	similar to hypothetical protein [Cleome spinosa] (GB:ABD96906.1)	35.2 not assigned.unknown	4	UPF0121(1)	39.61	9.68	17432890(leaf total membranes);	NSTM
AT3G02520.1	GRF7 (GENERAL REGULATORY FACTOR 7); protein phosphorylated amino acid binding	30.7 signalling.14-3-3 proteins	0	14-3-3(1)	29.83	4.74	15028209(Total chloroplast); 16358359(cell suspension (Gamborg)); 16619310(14-3-3 proteins); 17317660(Plasma Membrane proteome); 18538804(total leaf); 17644812(plasma membrane - suspension cells);	NSnoTM
AT3G02740.1	aspartyl protease family protein	29.5.4 protein.degradation.aspartate protease	0	Asp(1)	52.81	5.7	17317660(Plasma Membrane proteome);	GPI
AT3G02880.1	leucine-rich repeat transmembrane protein kinase, putative	30.2.3 signalling.receptor kinases.leucine rich repeat III	1	DUF1191(1) Glycophorin_A(1) LRR_1(1) LRRNT_2(1) Pkinase(1) Pkinase_Tyr(1)	67.75	8.61	15060130(Plasma Membrane proteome); 14506206(Plasma Membrane proteome); 16287169(Cell Wall proteome); 14506206(plasma membrane (phosphorylated)); 15308754(plasma membrane (phosphorylated)); 16602701(GPI-anchored Plasma membrane suspension cells); 16618929(PlasmaMembrane-LOPIT-callus); 17317660(Plasma Membrane proteome); 17293592(total seedlings Ã» light and dark grown); 17644812(plasma membrane -…	SM
AT3G02885.1	GASA5 (GAST1 PROTEIN HOMOLOG 5)	17.6.3 hormone metabolism.gibberelin.induced-regulated-responsive-activated	1	GASA(1) SLR1-BP(1)	10.85	9.68		SM
AT3G02890.1	PHD finger protein-related	27.3.99 RNA.regulation of transcription.unclassified	0	C1_3(1) PHD(1)	105.39	8.21		CHLOR
AT3G03110.1	XPO1B (exportin 1B); protein transporter	29.3.1 protein.targeting.nucleus	0	CRM1_C(1) DHC_N1(1) HEAT(1) IBN_N(1) Xpo1(1)	123.2	5.56		NSnoTM
AT3G03140.1	similar to unknown protein [Arabidopsis thaliana] (TAIR:AT3G21295.1); similar to hypothetical protein [Vitis vinifera] (GB:CAN77845.1); similar to unnamed protein product [Vitis vinifera] (GB:CAO62215.1); contains InterPro domain PWWP (InterPro:IPR00	35.2 not assigned.unknown	0	PWWP(1)	87.39	7.07		NSnoTM
AT3G03520.1	phosphoesterase family protein	35.1 not assigned.no ontology	0	Phosphoesterase(1) Sulfatase(1)	59.1	5.27	15539469(vacuole); 16618929(UNKNOWN-LOPIT-callus); 17432890(leaf total membranes); 17660356(tonoplast (Brassica oleracea buds));	NSnoTM
AT3G03650.1	EDA5 (embryo sac development arrest 5); catalytic	26.2 misc.UDP glucosyl and glucoronyl transferases	1	Exostosin(1)	57.15	9.33		SM
AT3G03780.1	AtMS2 (Arabidopsis thaliana methionine synthase 2); 5-methyltetrahydropteroyltriglutamate-homocysteine S-methyltransferase	13.1.3.4.3 amino acid metabolism.synthesis.aspartate family.methionine.methionine synthase	0	Meth_synt_1(1) Meth_synt_2(1) Occludin_ELL(1)	84.59	6.08	15028209(Total chloroplast); 12938931(Total chloroplast envelope); 16358359(cell suspension (M&Skoog)); 16502469(cell suspension-CD-down); 16247729(mature Pollen); 15815986(Leaf); 18538804(apoplast); 18538804(total leaf); 17293592(total seedlings Ã» light and dark grown); 17916636(root (NaCl stress)); 17644812(plasma membrane - suspension cells); 18633119(young leaf); 18463617(suspension cells-ph…	NSnoTM
AT3G03960.1	chaperonin, putative	29.6 protein.folding	0	Cpn60_TCP1(1) Dak1(1)	58.94	5.25	11402211,12068122,15047896,16679420,17028149(seed-all-Jobpapers); 18538804(total leaf); 17432890(leaf total membranes); 18599647(seed proteome);	NSnoTM
AT3G04340.1	EMB2458 (EMBRYO DEFECTIVE 2458); ATPase	29.5.7 protein.degradation.metalloprotease	0	AAA(1) AAA_5(1) NACHT(1) Peptidase_M41(1)	111.01	8.01	12938931(Total chloroplast envelope); 18431481(chloroplast);	NSnoTM
AT3G04380.1	SUVR4; histone-lysine N-methyltransferase	27.3.69 RNA.regulation of transcription.SET-domain transcriptional regulator family	0	Pre-SET(1) SET(1)	55.86	8.06		NSnoTM
AT3G04740.1	SWP (STRUWWELPETER)	27.3 RNA.regulation of transcription	0	MED14(1) Toxin_25(1)	185.51	7.1		NSnoTM
AT3G04840.1	40S ribosomal protein S3A (RPS3aA)	29.2.1.2.1.53 protein.synthesis.ribosomal protein.eukaryotic.40S subunit.S3A	0	Ribosomal_S3Ae(1)	29.85	9.78	15028209(Total chloroplast); 15821981(crude&pure 80S ribosome); 15734919(80S cytolic ribosomes); 17317660(Plasma Membrane proteome); 17934214(cytosolic ribosome); 17293592(total seedlings Ã» light and dark grown); 18463617(suspension cells-phosphorylated proteins);	NSnoTM
AT3G04920.1	40S ribosomal protein S24 (RPS24A)	29.2.1.2.1.24 protein.synthesis.ribosomal protein.eukaryotic.40S subunit.S24	0	Ribosomal_S24e(1)	15.37	10.7	15496452(nucleolus); 15734919(80S cytolic ribosomes); 16618929(UNKNOWN-LOPIT-callus); 17317660(Plasma Membrane proteome); 18538804(total leaf); 17934214(cytosolic ribosome); 17151019(plasma membrane suspension cell); 17432890(leaf total membranes); 18431481(chloroplast);	MIT
AT3G05220.1	heavy-metal-associated domain-containing protein	35.1 not assigned.no ontology	0	Collagen(1) HMA(1) MSSP(1)	58.88	8.71		NSnoTM
AT3G05230.1	signal peptidase subunit family protein	29.5 protein.degradation	1	SPC22(1)	19.02	9.21	15593128(Cell Wall proteome); 16618929(ER-LOPIT-callus);	SM
AT3G05490.1	RALFL22 (RALF-LIKE 22)	35.1 not assigned.no ontology	1	RALF(1)	13.03	8.60		SM
AT3G05560.1	60S ribosomal protein L22-2 (RPL22B)	29.2.1.2.2.22 protein.synthesis.ribosomal protein.eukaryotic.60S subunit.L22	0	Ribosomal_L22e(1)	14.02	9.57	15496452(nucleolus); 15821981(crude&pure 80S ribosome); 15734919(80S cytolic ribosomes); 17317660(Plasma Membrane proteome); 17934214(cytosolic ribosome); 17660356(tonoplast (Brassica oleracea buds));	NSnoTM
AT3G06860.1	MFP2 (MULTIFUNCTIONAL PROTEIN); enoyl-CoA hydratase	11.9.4.9 lipid metabolism.lipid degradation.beta-oxidation.mutifunctional	0	3HCDH(1) 3HCDH_N(1) ECH(1) Ldh_1_N(1) NAD_binding_2(1)	78.84	9.24	16287169(Cell Wall proteome); 15496452(nucleolus); 17951448(peroxisome (leaves));	NSnoTM
AT3G06910.1	Ulp1 protease family protein	29.5.3 protein.degradation.cysteine protease	0	Peptidase_C48(1)	58.17	8.59		NSnoTM
AT3G07050.1	GTP-binding family protein	30.5 signalling.G-proteins	0	GN3L_Grn1(1) MMR_HSR1(1)	65.79	8.67	15496452(nucleolus);	NSnoTM
AT3G07110.1	60S ribosomal protein L13A (RPL13aA)	29.2.1.2.2.513 protein.synthesis.ribosomal protein.eukaryotic.60S subunit.L13A	0	Ribosomal_L13(1)	23.47	10.41	15028209(Total chloroplast); 15496452(nucleolus); 15821981(crude&pure 80S ribosome); 16618929(UNKNOWN-LOPIT-callus); 17934214(cytosolic ribosome); 17432890(leaf total membranes);	NSnoTM
AT3G07110.2	60S ribosomal protein L13A (RPL13aA)	29.2.1.2.2.513 protein.synthesis.ribosomal protein.eukaryotic.60S subunit.L13A	0	Ribosomal_L13(1)	23.59	10.41	15496452(nucleolus); 15821981(crude&pure 80S ribosome); 16618929(UNKNOWN-LOPIT-callus); 17934214(cytosolic ribosome); 17432890(leaf total membranes);	NSnoTM
AT3G07160.1	ATGSL10 (GLUCAN SYNTHASE-LIKE 10); 1,3-beta-glucan synthase	3.6 minor CHO metabolism.callose	16	DUF1576(1) DUF1656(1) Glucan_synthase(1) HalX(1) Herpes_BMRF2(1)	222.09	8.63	16618929(PlasmaMembrane-LOPIT-callus); 17317660(Plasma Membrane proteome); 17644812(plasma membrane - suspension cells); 17660356(tonoplast (Brassica oleracea buds));	MIT
AT3G07210.1	catalytic	35.2 not assigned.unknown	0		59.8	8.04		CHLOR
AT3G07250.1	nuclear transport factor 2 (NTF2) family protein / RNA recognition motif (RRM)-containing protein	29.3.1 protein.targeting.nucleus	0	DUF1675(1) NTF2(2) RRM_1(5)	144.59	5.4	15815986(Leaf);	NSnoTM
AT3G07320.1	glycosyl hydrolase family 17 protein	26.4 misc.beta 1,3 glucan hydrolases	0	Glyco_hydro_17(1) X8(1)	50.6	8.78	17526915(glycoproteome cell wall (stems));	S
AT3G07390.1	AIR12 (Auxin-Induced in Root cultures 12); extracellular matrix structural constituent	17.2.3 hormone metabolism.auxin.induced-regulated-responsive-activated	0	DUF568(1)	27.93	8.37	14506206(Plasma Membrane proteome); 14506206(plasma membrane (phosphorylated)); 12805588(GBI-anchored-callus); 14517339(GPI anchored suspension cells); 16602701(GPI-anchored Plasma membrane suspension cells); 16618929(PlasmaMembrane-LOPIT-callus); 17317660(Plasma Membrane proteome);	CHLOR
AT3G07870.1	F-box family protein	29.5.11.4.3.2 protein.degradation.ubiquitin.E3.SCF.FBOX	0	F-box(1) FBA_1(1) FBA_3(1)	47.68	9.15		NSnoTM
AT3G08510.1	ATPLC2 (PHOSPHOLIPASE C 2); phospholipase C	30.4.4 signalling.phosphinositides.phosphoinositide phospholipase C	0	C2(1) efhand_like(1) PI-PLC-X(1) PI-PLC-Y(1)	66.12	6.08	14506206(Plasma Membrane proteome); 14506206(plasma membrane (phosphorylated)); 15308754(plasma membrane (phosphorylated)); 16618929(UNKNOWN-LOPIT-callus); 17317660(Plasma Membrane proteome); 17644812(plasma membrane - suspension cells); 18463617(suspension cells-phosphorylated proteins);	MIT
AT3G08530.1	clathrin heavy chain, putative	31.4 cell.vesicle transport	0	Clathrin(7) Clathrin-link(1) Clathrin_propel(7)	193.27	5.25	15028209(Total chloroplast); 17317660(Plasma Membrane proteome); 18538804(total leaf); 17293592(total seedlings Ã» light and dark grown); 17432890(leaf total membranes); 17660356(tonoplast (Brassica oleracea buds)); 18431481(chloroplast);	NSnoTM
AT3G08580.1	AAC1 (ADP/ATP CARRIER 1); ATP:ADP antiporter/ binding	34.9 transport.metabolite transporters at the mitochondrial membrane	3	Mito_carr(3)	41.48	9.84	15028209(Total chloroplast); 12938931(Total chloroplast envelope); MitoDB(Mitochondrial proteome); 15215502(Vacuolar proteome); 15276431(Mitochondrial proteome); 16287169(Cell Wall proteome); 15496452(nucleolus); 16618929(MITO/PLASTID-LOPIT-callus); 15276431(mitochondrial membranes-suspension cells); 12586869(mitochondrial-membrane); 17407188(cotyledon); 17293592(total seedlings Ã» light and dark…	MIT
AT3G08580.2	AAC1 (ADP/ATP CARRIER 1); binding	34.9 transport.metabolite transporters at the mitochondrial membrane	3	Mito_carr(3)	41.48	9.84	15028209(Total chloroplast); 12938931(Total chloroplast envelope); 15215502(Vacuolar proteome); 15276431(Mitochondrial proteome); 16287169(Cell Wall proteome); 15496452(nucleolus); 16618929(MITO/PLASTID-LOPIT-callus); 15276431(mitochondrial membranes-suspension cells); 12586869(mitochondrial-membrane); 17407188(cotyledon); 17293592(total seedlings Ã» light and dark grown); 17151019(plasma membran…	MIT
AT3G08590.1	2,3-biphosphoglycerate-independent phosphoglycerate mutase, putative / phosphoglyceromutase, putative	4.11 glycolysis.phosphoglycerate mutase	0	DUF437(1) iPGM_N(1) Metalloenzyme(1)	60.76	5.53	16242667(mature Pollen); 16358359(cell suspension (Gamborg)); 16358359(cell suspension (M&Skoog)); 16502469(cell suspension-Cd-up); 16502469(cell suspension-CD-down); 16400686(floem_sap B. napa); 15815986(Silique); 15815986(seedling); 15815986(Leaf); 18538804(apoplast); 18538804(total leaf);	NSnoTM
AT3G08600.1	similar to unknown protein [Arabidopsis thaliana] (TAIR:AT4G22900.1); similar to unnamed protein product [Vitis vinifera] (GB:CAO45372.1); contains InterPro domain Protein of unknown function DUF1191 (InterPro:IPR010605)	35.2 not assigned.unknown	1	Adeno_GP19K(1) DUF1191(1) GPS(1)	34.73	9.58	17317660(Plasma Membrane proteome); 17644812(plasma membrane - suspension cells);	MIT
AT3G08680.1	leucine-rich repeat transmembrane protein kinase, putative	30.2.3 signalling.receptor kinases.leucine rich repeat III	1	LRR_1(2) LRRNT_2(1) Pkinase(1) Pkinase_Tyr(1)	69.41	7.62	15308754(plasma membrane (phosphorylated)); 17317660(Plasma Membrane proteome); 18463617(suspension cells-phosphorylated proteins);	SM
AT3G08740.1	elongation factor P (EF-P) family protein	29.2.4 protein.synthesis.elongation	0	EFP(1) EFP_N(1) Elong-fact-P_C(1)	26.23	8.61	16207701(chloroplast stroma); 15815986(seedling); 15815986(Leaf); 18538804(total leaf); 17407188(cotyledon); 17828791(total leaf); 18633119(stroma); 18431481(chloroplast);	CHLOR
AT3G08900.1	RGP3 (REVERSIBLY GLYCOSYLATED POLYPEPTIDE 3); alpha-1,4-glucan-protein synthase (UDP-forming)	10.5.5 cell wall.cell wall proteins.RGP	0	Glycos_transf_2(1) RGP(1)	41.28	5.39	16055689(Glutathionylated suspension cell);	NSnoTM
AT3G08930.1	similar to LMBR1 integral membrane family protein [Arabidopsis thaliana] (TAIR:AT5G01460.1); similar to unnamed protein product [Vitis vinifera] (GB:CAO15819.1); similar to Os06g0128200 [Oryza sativa (japonica cultivar-group)] (GB:NP_001056670.1); co	35.1 not assigned.no ontology	5	ABC-3(1) ABC2_membrane(1) Ammonium_transp(1) Cation_efflux(1) Ctr(1) DUF1467(1)	56.55	9.06		SM
AT3G08940.2	LHCB4.2 (LIGHT HARVESTING COMPLEX PSII)	1.1.1.1 PS.lightreaction.photosystem II.LHC-II	0	Chloroa_b-bind(1)	31.19	5.85	15028209(Total chloroplast); 12938931(Total chloroplast envelope); 14729914(thylakoid stripped); 15322131(Thylakoid-stripped); 17293592(total seedlings Ã» light and dark grown); 17432890(leaf total membranes); 18633119(young leaf); 18633119(thylakoid); 18431481(chloroplast);	CHLOR
AT3G08970.1	DNAJ heat shock N-terminal domain-containing protein	20.2.1 stress.abiotic.heat	0	DnaJ(1)	62.57	9.52		S
AT3G09100.1	mRNA capping enzyme family protein	28.1 DNA.synthesis/chromatin structure	0	DSPc(1) mRNA_cap_enzyme(1) Y_phosphatase2(1)	54.58	6.48		NSnoTM
AT3G09200.1	60S acidic ribosomal protein P0 (RPP0B)	29.2.1.2.2.80 protein.synthesis.ribosomal protein.eukaryotic.60S subunit.P0	0	Ribosomal_60s(1) Ribosomal_L10(1)	34.13	4.99	15028209(Total chloroplast); 14617066(Nuclear proteome); 15496452(nucleolus); 15821981(crude&pure 80S ribosome); 15734919(80S cytolic ribosomes); 16358359(cell suspension (M&Skoog)); 16247729(mature Pollen); 15815986(seedling); 15815986(Leaf); 11402211,12068122,15047896,16679420,17028149(seed-all-Jobpapers); 17317660(Plasma Membrane proteome); 17934214(cytosolic ribosome); 17828791(total leaf); 1…	NSnoTM
AT3G09200.2	60S acidic ribosomal protein P0 (RPP0B)	29.2.1.2.2.80 protein.synthesis.ribosomal protein.eukaryotic.60S subunit.P0		Ribosomal_60s(1) Ribosomal_L10(1)	30.62	4.78	17317660(Plasma Membrane proteome); 17934214(cytosolic ribosome); 17828791(total leaf); 17293592(total seedlings Ã» light and dark grown); 17916636(root (NaCl stress)); 18599647(seed proteome);	NSnoTM
AT3G09260.1	PYK10 (phosphate starvation-response 3.1); hydrolase, hydrolyzing O-glycosyl compounds	35.1 not assigned.no ontology	0	Glyco_hydro_1(1)	59.72	6.45	14617066(Nuclear proteome); 15539469(vacuole); 16526091(Cu-binding root); 15815986(seedling); 15815986(Leaf); 11402211,12068122,15047896,16679420,17028149(seed-all-Jobpapers); 15908592(Carbonylated seed protein); 17828791(total leaf); 17293592(total seedlings Ã» light and dark grown); 17916636(root (NaCl stress)); 17432890(leaf total membranes); 18599647(seed proteome); 17951448(peroxisome (leave…	S
AT3G09440.1	heat shock cognate 70 kDa protein 3 (HSC70-3) (HSP70-3)	20.2.1 stress.abiotic.heat	0	HSP70(1) MreB_Mbl(1)	71.15	4.97	14760709(Vacuolar proteome); 16287169(Cell Wall proteome); 15821981(crude&pure 80S ribosome); 16358359(cell suspension (Gamborg)); 16502469(cell suspension-Cd-up); 16247729(mature Pollen); 15815986(seedling); 15815986(Leaf); 11402211,12068122,15047896,16679420,17028149(seed-all-Jobpapers); 15908592(Carbonylated seed protein); 17317660(Plasma Membrane proteome); 18538804(apoplast); 18538804(total …	NSnoTM
AT3G09500.1	60S ribosomal protein L35 (RPL35A)	29.2.1.2.2.35 protein.synthesis.ribosomal protein.eukaryotic.60S subunit.L35	0	Ribosomal_L29(1)	14.29	10.92	15496452(nucleolus); 17934214(cytosolic ribosome);	NSnoTM
AT3G09630.1	60S ribosomal protein L4/L1 (RPL4A)	29.2.1.2.2.141 protein.synthesis.ribosomal protein.eukaryotic.60S subunit.L4/L1	0	Ribosomal_L4(1)	44.7	10.34	15028209(Total chloroplast); 15215502(Vacuolar proteome); 16287169(Cell Wall proteome); 15496452(nucleolus); 15821981(crude&pure 80S ribosome); 15734919(80S cytolic ribosomes); 16618929(UNKNOWN-LOPIT-callus); 17317660(Plasma Membrane proteome); 17934214(cytosolic ribosome); 17293592(total seedlings Ã» light and dark grown); 17432890(leaf total membranes); 18463617(suspension cells-phosphorylated …	NSnoTM
AT3G09740.1	SYP71 (SYNTAXIN OF PLANTS 71)	31.4 cell.vesicle transport	1	SNARE(1)	29.98	5.09	15060130(Plasma Membrane proteome); 16618929(PlasmaMembrane-LOPIT-callus); 17317660(Plasma Membrane proteome); 17644812(plasma membrane - suspension cells); 17660356(tonoplast (Brassica oleracea buds));	NSTM
AT3G09820.1	ADK1 (ADENOSINE KINASE 1)	23.3.2.1 nucleotide metabolism.salvage.nucleoside kinases.adenosine kinase	0	PfkB(1)	37.84	5.29	15028209(Total chloroplast); 16242667(mature Pollen); 16358359(cell suspension (Gamborg)); 16358359(cell suspension (M&Skoog)); 16502469(cell suspension-Cd-up); 16526091(Cu-binding root); 15815986(Silique); 15815986(seedling); 15815986(Leaf); 17317660(Plasma Membrane proteome); 18538804(apoplast); 18538804(total leaf); 17293592(total seedlings Ã» light and dark grown); 17644812(plasma membrane - …	MIT
AT3G09820.2	ADK1 (ADENOSINE KINASE 1)	23.3.2.1 nucleotide metabolism.salvage.nucleoside kinases.adenosine kinase	0	PfkB(1)	33.33	6.02	16242667(mature Pollen); 16358359(cell suspension (Gamborg)); 16358359(cell suspension (M&Skoog)); 16502469(cell suspension-Cd-up); 16526091(Cu-binding root); 15815986(Silique); 15815986(seedling); 15815986(Leaf); 17317660(Plasma Membrane proteome); 18538804(apoplast); 18538804(total leaf); 17293592(total seedlings Ã» light and dark grown); 17644812(plasma membrane - suspension cells); 17432890(l…	NSnoTM
AT3G09840.1	CDC48 (CELL DIVISION CYCLE 48); ATPase	31.2 cell.division	0	AAA(2) AAA_2(1) AAA_3(1) AAA_5(1) Arch_ATPase(1) CDC48_2(1) CDC48_N(1) NACHT(1)	89.39	5.13	16287169(Cell Wall proteome); 15821981(crude&pure 80S ribosome); 16242667(mature Pollen); 16358359(cell suspension (Gamborg)); 16358359(cell suspension (M&Skoog)); 16502469(cell suspension-Cd-up); 16247729(mature Pollen); 16055689(Glutathionylated suspension cell); 15815986(Silique); 15815986(Leaf); 11402211,12068122,15047896,16679420,17028149(seed-all-Jobpapers); 15908592(Carbonylated seed prote…	NSnoTM
AT3G10040.1	transcription factor	27.3.30 RNA.regulation of transcription.Trihelix, Triple-Helix transcription factor family	0		48.87	8.03		CHLOR
AT3G10380.1	SEC8 (secretion 8)	31.4 cell.vesicle transport	0	DUF783(1) Erp_C(1) Sec8_exocyst(1)	116.61	5.61	17317660(Plasma Membrane proteome); 17644812(plasma membrane - suspension cells);	NSnoTM
AT3G10610.1	40S ribosomal protein S17 (RPS17C)	29.2.1.2.1.17 protein.synthesis.ribosomal protein.eukaryotic.40S subunit.S17	0	Ribosomal_S17e(1)	16.04	10.04	15821981(crude&pure 80S ribosome); 17934214(cytosolic ribosome);	MIT
AT3G11130.1	clathrin heavy chain, putative	31.4 cell.vesicle transport	0	Clathrin(7) Clathrin-link(1) Clathrin_propel(7)	193.25	5.26	14760709(Vacuolar proteome); 17317660(Plasma Membrane proteome); 17151019(plasma membrane suspension cell); 17644812(plasma membrane - suspension cells); 17660356(tonoplast (Brassica oleracea buds));	S
AT3G11650.1	NHL2 (NDR1/HIN1-like 2)	35.1 not assigned.no ontology	1	Hin1(1)	26.77	9.11		NSTM
AT3G11660.1	NHL1 (NDR1/HIN1-like 1)	35.1 not assigned.no ontology	1	Hin1(1)	23.67	9.65		MIT
AT3G11710.1	lysyl-tRNA synthetase, putative / lysine--tRNA ligase, putative	29.1.6 protein.aa activation.lysine-tRNA ligase	0	tRNA-synt_2(1) tRNA-synt_2b(1) tRNA_anti(1)	70.89	5.9	16358359(cell suspension (Gamborg)); 16358359(cell suspension (M&Skoog));	NSnoTM
AT3G11820.2	SYP121 (syntaxin 121); SNAP receptor	31.4 cell.vesicle transport	1	DUF837(1) Geminin(1) GRP(1) SNARE(1) Syntaxin(1)	34.66	9.06	16618929(UNKNOWN-LOPIT-callus); 17317660(Plasma Membrane proteome); 17644812(plasma membrane - suspension cells); 17660356(tonoplast (Brassica oleracea buds));	NSTM
AT3G11910.1	ubiquitin-specific protease, putative	29.5.11 protein.degradation.ubiquitin	0	MATH(1) RA(1) UCH(1)	130.65	5.38		NSnoTM
AT3G11940.1	ATRPS5A (RIBOSOMAL PROTEIN 5A); structural constituent of ribosome	29.2.1.2.1.5 protein.synthesis.ribosomal protein.eukaryotic.40S subunit.S5	0	Ribosomal_S7(1)	22.92	9.65	15028209(Total chloroplast); 16287169(Cell Wall proteome); 15539469(vacuole); 15821981(crude&pure 80S ribosome); 17317660(Plasma Membrane proteome); 18538804(total leaf); 17934214(cytosolic ribosome); 17407188(cotyledon); 17293592(total seedlings Ã» light and dark grown);	NSnoTM
AT3G11940.2	ATRPS5A (RIBOSOMAL PROTEIN 5A); structural constituent of ribosome	29.2.1.2.1.5 protein.synthesis.ribosomal protein.eukaryotic.40S subunit.S5	0	Ribosomal_S7(1)	22.92	9.65	15028209(Total chloroplast); 16287169(Cell Wall proteome); 15539469(vacuole); 15821981(crude&pure 80S ribosome); 17317660(Plasma Membrane proteome); 18538804(total leaf); 17934214(cytosolic ribosome); 17407188(cotyledon); 17293592(total seedlings Ã» light and dark grown);	NSnoTM
AT3G12110.1	ACT11 (ACTIN-11); structural constituent of cytoskeleton	31.1 cell.organisation	0	Actin(1)	41.68	5.23	MitoDB(Mitochondrial proteome); 17317660(Plasma Membrane proteome);	NSnoTM
AT3G12390.1	nascent polypeptide associated complex alpha chain protein, putative / alpha-NAC, putative	29.2.4 protein.synthesis.elongation	0	FliG_C(1) NAC(1) UBA(1)	21.98	4.3	15821981(crude&pure 80S ribosome); 16358359(cell suspension (M&Skoog)); 17407188(cotyledon); 17916636(root (NaCl stress));	NSnoTM
AT3G12780.1	PGK1 (PHOSPHOGLYCERATE KINASE 1); phosphoglycerate kinase	1.3.3 PS.calvin cyle.phosphoglycerate kinase	0	PGK(1) Pterin_bind(1)	50.11	5.91	15028209(Total chloroplast); 12766230(Total chloroplast envelope); MitoDB(Mitochondrial proteome); 14617066(Nuclear proteome); 16207701(chloroplast stroma); 16287169(Cell Wall proteome); 16358359(cell suspension (Gamborg)); 16358359(cell suspension (M&Skoog)); 16502469(cell suspension-Cd-up); 16923014(cold-stress responsive chloroplast); 15815986(Silique); 15815986(seedling); 15815986(Leaf); 1505…	CHLOR
AT3G12870.1	similar to unknown protein [Arabidopsis thaliana] (TAIR:AT5G56120.1); similar to unnamed protein product [Vitis vinifera] (GB:CAO47924.1)	35.2 not assigned.unknown	3		23.7	9.21		NSTM
AT3G12980.1	ATHPCAT4/HAC5 (HISTONE ACETYLTRANSFERASE OF THE CBP FAMILY 5); H3/H4 histone acetyltransferase/ histone acetyltransferase	27.3.54 RNA.regulation of transcription.Histone acetyltransferases	0	C1_1(1) C1_3(1) C1_4(1) DUF902(1) DUF906(1) FeS(1) PHD(1) zf-CW(1) zf-GRF(1) zf-	188.19	8.8	18463617(suspension cells-phosphorylated proteins);	MIT
AT3G13080.2	ATMRP3 (Arabidopsis thaliana multidrug resistance-associated protein 3)	34.16 transport.ABC transporters and multidrug resistance systems	14	7TM-7TMR_HD(1) ABC_membrane(2) ABC_tran(2) Dynamin_N(1) EI24(1) FtsK_SpoIIIE(1)	166.11	6.28	16618929(vacuole-LOPIT-callus); 18538804(apoplast); 17151019(plasma membrane suspension cell);	NSTM
AT3G13090.1	ATMRP8 (Arabidopsis thaliana multidrug resistance-associated protein 8)	34.16 transport.ABC transporters and multidrug resistance systems	12	ABC_membrane(2) ABC_tran(2) Dynamin_N(1) EI24(1) MMR_HSR1(1) SMC_N(1)	164.37	6.46	17151019(plasma membrane suspension cell);	SM
AT3G13750.1	BGAL1 (BETA GALACTOSIDASE 1); beta-galactosidase	10.6.2 cell wall.degradation.mannan-xylose-arabinose-fucose	1	Gal_Lectin(1) Glyco_hydro_35(1) Glyco_hydro_42(1)	93.66	8.80	15593128(Cell Wall proteome); 17526915(glycoproteome cell wall (stems));	SM
AT3G13920.1	EIF4A1 (eukaryotic translation initiation factor 4A-1); ATP-dependent helicase	29.2.3 protein.synthesis.initiation	0	DEAD(1) Helicase_C(1) ResIII(1)	46.71	5.47	16287169(Cell Wall proteome); 15496452(nucleolus); 16242667(mature Pollen); 16358359(cell suspension (Gamborg)); 16502469(cell suspension-Cd-up); 11402211,12068122,15047896,16679420,17028149(seed-all-Jobpapers); 15908592(Carbonylated seed protein); 15734904(S-nitrosylated suspension cells or leaf); 18538804(total leaf); 17407188(cotyledon); 17828791(total leaf); 17432890(leaf total membranes); 18…	NSnoTM
AT3G13920.3	EIF4A1 (eukaryotic translation initiation factor 4A-1)	29.2.3 protein.synthesis.initiation		DEAD(1) Helicase_C(1) ResIII(1)	45.7	5.9	18538804(total leaf); 17407188(cotyledon); 17828791(total leaf); 17432890(leaf total membranes); 18599647(seed proteome); 18463617(suspension cells-phosphorylated proteins);	NSnoTM
AT3G13930.1	dihydrolipoamide S-acetyltransferase, putative	8.1.1.2 TCA / org.transformation.TCA.pyruvate DH.E2	0	2-oxoacid_dh(1) Agenet(1) Biotin_lipoyl(1) E3_binding(1) GCV_H(1)	58.47	7.55	15028209(Total chloroplast); 12938931(Total chloroplast envelope); MitoDB(Mitochondrial proteome); 15276431(Mitochondrial proteome); 16242667(mature Pollen); 15052571(soluble leaf); 15276431(mitochondrial membranes-suspension cells); 14764908(mitochondria-suspension cells);	MIT
AT3G14210.1	ESM1 (EPITHIOSPECIFIER MODIFIER 1); carboxylesterase	26.28 misc.GDSL-motif lipase	1	Lipase_GDSL(1)	44.06	7.59	15028209(Total chloroplast); 12938931(Total chloroplast envelope); 14617066(Nuclear proteome); 15539469(vacuole); 15821981(crude&pure 80S ribosome); 15815986(seedling); 15815986(Leaf); 18538804(apoplast); 18538804(total leaf); 17293592(total seedlings Ã» light and dark grown); 17028151(leaf defense proteome); 17432890(leaf total membranes); 17951448(peroxisome (leaves)); 18431481(chloroplast);	SM
AT3G14300.1	ATPMEPCRC; pectinesterase	10.8.1 cell wall.pectin*esterases.PME	1	Pectinesterase(1) PMEI(3)	105.63	8.38		SM
AT3G14420.1	(S)-2-hydroxy-acid oxidase, peroxisomal, putative / glycolate oxidase, putative / short chain alpha-hydroxy acid oxidase, putative	1.2.2 PS.photorespiration.glycolate oxydase	0	DeoC(1) DHO_dh(1) DUF561(1) FMN_dh(1) Glu_synthase(1) IMPDH(1) ThiG(1)	40.34	9.16	15028209(Total chloroplast); 14617066(Nuclear proteome); 15821981(crude&pure 80S ribosome); 15815986(Silique); 15815986(seedling); 15815986(Leaf); 18538804(apoplast); 18538804(total leaf); 17407188(cotyledon); 17293592(total seedlings Ã» light and dark grown); 17432890(leaf total membranes); 17951448(peroxisome (leaves)); 18633119(young leaf); 18633119(stroma); 18431481(chloroplast);	NSnoTM
AT3G14600.1	60S ribosomal protein L18A (RPL18aC)	29.2.1.2.2.518 protein.synthesis.ribosomal protein.eukaryotic.60S subunit.L18A	0	Ribosomal_L18ae(1)	21.31	10.35	15821981(crude&pure 80S ribosome); 15734919(80S cytolic ribosomes); 17934214(cytosolic ribosome); 17432890(leaf total membranes);	NSnoTM
AT3G14790.1	RHM3 (RHAMNOSE BIOSYNTHESIS 3); catalytic	10.1.10 cell wall.precursor synthesis.RHM	0	3Beta_HSD(1) Abhydrolase_4(1) adh_short(1) Epimerase(1) NAD_binding_4(1) NmrA(1)	74.92	6.11		NSnoTM
AT3G14840.2	leucine-rich repeat family protein / protein kinase family protein	30.2.8.2 signalling.receptor kinases.leucine rich repeat VIII-2	1	LRR_1(2) LRRNT_2(1) Pkinase(1) Pkinase_Tyr(1)	108.85	5.73	16618929(PlasmaMembrane-LOPIT-callus); 17317660(Plasma Membrane proteome); 17644812(plasma membrane - suspension cells);	SM
AT3G14980.1	PHD finger transcription factor, putative	27.3.63 RNA.regulation of transcription.PHD finger transcription factor	0	Acetyltransf_1(1) C1_3(1) PHD(1) zf-C3HC4(1)	131.33	6.69		NSnoTM
AT3G14990.1	4-methyl-5(b-hydroxyethyl)-thiazole monophosphate biosynthesis protein, putative	35.1 not assigned.no ontology	0	DJ-1_PfpI(2)	41.86	5.31	15539469(vacuole); 16358359(cell suspension (Gamborg)); 16358359(cell suspension (M&Skoog)); 16502469(cell suspension-CD-down); 11402211,12068122,15047896,16679420,17028149(seed-all-Jobpapers); 17293592(total seedlings Ã» light and dark grown); 17151019(plasma membrane suspension cell); 17644812(plasma membrane - suspension cells); 18599647(seed proteome);	NSnoTM
AT3G15000.1	Identical to Uncharacterized mitochondrial protein At3g15000 [Arabidopsis Thaliana] (GB:Q9LKA5); similar to plastid developmental protein DAG, putative [Arabidopsis thaliana] (TAIR:AT3G06790.2); similar to unnamed protein product [Vitis vinifera] (GB	35.1 not assigned.no ontology	0	Cytadhesin_P30(1) Drf_FH1(1) Extensin_2(1)	42.87	9.38	MitoDB(Mitochondrial proteome); 15276431(Mitochondrial proteome); 15276431(mitochondrial membranes-suspension cells);	CHLOR
AT3G15120.1	AAA-type ATPase family protein	29.6 protein.folding	0	AAA(1) AAA_2(1) AAA_3(1) AAA_5(1) NACHT(1) RCSD(1)	214.64	5.36		NSnoTM
AT3G15180.1	proteasome-related	29.5.11.20 protein.degradation.ubiquitin.proteasom	0	Arm(1)	56.69	5.23	17151019(plasma membrane suspension cell);	NSnoTM
AT3G15380.1	choline transporter-related	34.99 transport.misc	10	DUF580(1)	78.74	8.55	17317660(Plasma Membrane proteome);	NSTM
AT3G15480.1	similar to unknown protein [Arabidopsis thaliana] (TAIR:AT1G52910.1); similar to fiber protein Fb34 [Gossypium barbadense] (GB:AAR07596.1); contains InterPro domain Protein of unknown function DUF1218 (InterPro:IPR009606)	35.2 not assigned.unknown	4	Clc-like(1) DiS_P_DiS(1) DUF1218(1)	19.42	8.72	17317660(Plasma Membrane proteome);	SM
AT3G15730.1	PLDALPHA1 (PHOSPHOLIPASE D ALPHA 1); phospholipase D	11.9.3.1 lipid metabolism.lipid degradation.lysophospholipases.phospholipase D	0	C2(1) PLDc(2)	91.85	5.53	15028209(Total chloroplast); 16358359(cell suspension (Gamborg)); 16358359(cell suspension (M&Skoog)); 16502469(cell suspension-CD-down); 18538804(total leaf); 17293592(total seedlings Ã» light and dark grown); 17432890(leaf total membranes); 18431481(chloroplast);	NSnoTM
AT3G15950.1	(TSA1-LIKE); protein binding	28.99 DNA.unspecified	0	DUF1978(1) DUF869(1) HR1(1) MAP7(1) Prefoldin_2(1) Prosystemin(1) STAT_alpha(1)	85.02	4.61	16618929(UNKNOWN-LOPIT-callus); 17407188(cotyledon); 17916636(root (NaCl stress)); 17432890(leaf total membranes); 17951448(peroxisome (leaves));	S
AT3G15980.1	coatomer protein complex, subunit beta 2 (beta prime), putative	31.4 cell.vesicle transport	0	Clathrin(1) Coatomer_WDAD(1) WD40(6)	102.48	4.84	18463617(suspension cells-phosphorylated proteins);	MIT
AT3G15990.1	SULTR3;4; sulfate transmembrane transporter	34.6 transport.sulphate	11	Branch_AA_trans(1) C4dic_mal_tran(1) DUF1035(1) Glyco_transf_22(1) MFS_1(1) PHO4	71.18	9.61		NSTM
AT3G16240.1	DELTA-TIP (delta tonoplast integral protein); water channel	34.19.2 transport.Major Intrinsic Proteins.TIP	6	MadM(1) MIP(1)	25.03	5.3	15028209(Total chloroplast); 12766230(Total chloroplast envelope); 15060130(Plasma Membrane proteome); 16287169(Cell Wall proteome); 15539469(vacuole); 17293592(total seedlings Ã» light and dark grown); 17151019(plasma membrane suspension cell); 17644812(plasma membrane - suspension cells);	GPI
AT3G16290.1	EMB2083 (EMBRYO DEFECTIVE 2083); ATPase/ metallopeptidase	29.5.7 protein.degradation.metalloprotease	0	AAA(1) AAA_2(1) AAA_3(1) AAA_5(1) ERM(1) Peptidase_M41(1)	99.87	9.27	12938931(Total chloroplast envelope); 18431481(chloroplast);	CHLOR
AT3G16410.1	jacalin lectin family protein	26.16 misc.myrosinases-lectin-jacalin	0	Jacalin(2) Kelch_1(2)	67.61	4.99		NSnoTM
AT3G16420.1	PBP1 (PYK10-BINDING PROTEIN 1)	26.16 misc.myrosinases-lectin-jacalin	0	Jacalin(2)	32.16	5.46	14617066(Nuclear proteome); 16526091(Cu-binding root); 15815986(seedling); 15815986(Leaf); 11402211,12068122,15047896,16679420,17028149(seed-all-Jobpapers); 17828791(total leaf); 17293592(total seedlings Ã» light and dark grown); 18599647(seed proteome); 17660356(tonoplast (Brassica oleracea buds));	NSnoTM
AT3G16420.2	PBP1 (PYK10-BINDING PROTEIN 1)	26.16 misc.myrosinases-lectin-jacalin	0	Jacalin(2)	32.16	5.46	14617066(Nuclear proteome); 16526091(Cu-binding root); 15815986(seedling); 15815986(Leaf); 11402211,12068122,15047896,16679420,17028149(seed-all-Jobpapers); 17828791(total leaf); 17293592(total seedlings Ã» light and dark grown); 18599647(seed proteome); 17660356(tonoplast (Brassica oleracea buds));	NSnoTM
AT3G16420.3	PBP1 (PYK10-BINDING PROTEIN 1)	26.16 misc.myrosinases-lectin-jacalin	0	Jacalin(2)	32.16	5.46	16526091(Cu-binding root); 15815986(seedling); 15815986(Leaf); 11402211,12068122,15047896,16679420,17028149(seed-all-Jobpapers); 17828791(total leaf); 17293592(total seedlings Ã» light and dark grown); 18599647(seed proteome); 17660356(tonoplast (Brassica oleracea buds));	NSnoTM
AT3G16450.1	jacalin lectin family protein	26.16 misc.myrosinases-lectin-jacalin	0	Jacalin(2)	32.02	5.06	14617066(Nuclear proteome); 17828791(total leaf); 17293592(total seedlings Ã» light and dark grown);	NSnoTM
AT3G16460.1	jacalin lectin family protein	26.16 misc.myrosinases-lectin-jacalin	0	Jacalin(4)	72.47	5.31	14617066(Nuclear proteome); 16526091(Cu-binding root); 15815986(seedling); 15815986(Leaf); 11402211,12068122,15047896,16679420,17028149(seed-all-Jobpapers); 16618929(UNKNOWN-LOPIT-callus); 17407188(cotyledon); 17293592(total seedlings Ã» light and dark grown); 17432890(leaf total membranes); 18599647(seed proteome);	NSnoTM
AT3G16460.2	jacalin lectin family protein	26.16 misc.myrosinases-lectin-jacalin	0	Jacalin(4)	72.47	5.31	16526091(Cu-binding root); 15815986(seedling); 15815986(Leaf); 11402211,12068122,15047896,16679420,17028149(seed-all-Jobpapers); 16618929(UNKNOWN-LOPIT-callus); 17407188(cotyledon); 17293592(total seedlings Ã» light and dark grown); 17432890(leaf total membranes); 18599647(seed proteome);	NSnoTM
AT3G16470.1	JR1 (Jacalin lectin family protein)	26.16 misc.myrosinases-lectin-jacalin	0	Jacalin(3)	48.5	5.12	14617066(Nuclear proteome); 15539469(vacuole); 15815986(Silique); 15815986(seedling); 15815986(Leaf); 17293592(total seedlings Ã» light and dark grown); 17916636(root (NaCl stress)); 17432890(leaf total membranes); 17660356(tonoplast (Brassica oleracea buds)); 18431481(chloroplast);	NSnoTM
AT3G16640.1	TCTP (TRANSLATIONALLY CONTROLLED TUMOR PROTEIN)	35.2 not assigned.unknown	0	TCTP(1)	18.91	4.52	14617066(Nuclear proteome); 11826309(thylakoid peripheral&lumen); 16358359(cell suspension (M&Skoog)); 16502469(cell suspension-Cd-up); 16247729(mature Pollen); 15815986(seedling); 15815986(Leaf); 18538804(apoplast); 18538804(total leaf); 17407188(cotyledon); 17828791(total leaf); 17293592(total seedlings Ã» light and dark grown); 17151019(plasma membrane suspension cell); 17028151(leaf defense p…	NSnoTM
AT3G17390.1	MTO3 (S-adenosylmethionine synthase 3); methionine adenosyltransferase	13.1.3.4.11 amino acid metabolism.synthesis.aspartate family.methionine.S-adenosylmethionine synthetase	0	S-AdoMet_synt_C(1) S-AdoMet_synt_M(1) S-AdoMet_synt_N(1)	42.8	5.51	16287169(Cell Wall proteome); 15496452(nucleolus); 16358359(cell suspension (Gamborg)); 16358359(cell suspension (M&Skoog)); 16400686(floem_sap B. napa); 15815986(Silique); 15815986(seedling); 15815986(Leaf); 15276459(trichomes); 11402211,12068122,15047896,16679420,17028149(seed-all-Jobpapers); 15734904(S-nitrosylated suspension cells or leaf); 17317660(Plasma Membrane proteome); 18538804(total l…	NSnoTM
AT3G17420.1	GPK1 (Glyoxysomal protein kinase 1); kinase	29.4.1.55 protein.postranslational modification.kinase.receptor like cytoplasmatic kinase V	1	APH(1) Pkinase(1)	52.81	6.78	14506206(Plasma Membrane proteome); 14506206(plasma membrane (phosphorylated)); 15308754(plasma membrane (phosphorylated)); 17317660(Plasma Membrane proteome); 18463617(suspension cells-phosphorylated proteins);	SM
AT3G17760.1	GAD5 (GLUTAMATE DECARBOXYLASE 5); calmodulin binding	13.1.1.1.1 amino acid metabolism.synthesis.central amino acid metabolism.GABA.Glutamate decarboxylase	0	Aminotran_5(1) Pyridoxal_deC(1)	55.77	5.43		NSnoTM
AT3G17840.1	RLK902 (receptor-like kinase 902); ATP binding / kinase/ protein serine/threonine kinase	30.2.3 signalling.receptor kinases.leucine rich repeat III	1	DUF1191(1) LRR_1(3) LRRNT_2(1) Pkinase(1) Pkinase_Tyr(1)	70.41	6.15	14506206(Plasma Membrane proteome); 14506206(plasma membrane (phosphorylated)); 15308754(plasma membrane (phosphorylated)); 16618929(PlasmaMembrane-LOPIT-callus); 17317660(Plasma Membrane proteome); 17644812(plasma membrane - suspension cells); 17660356(tonoplast (Brassica oleracea buds)); 18463617(suspension cells-phosphorylated proteins);	SM
AT3G18110.1	EMB1270 (EMBRYO DEFECTIVE 1270)	33.99 development.unspecified	0	Mad3_BUB1_I(1) NTR(1) PPR(21)	161.03	7.05		CHLOR
AT3G18190.1	chaperonin, putative	29.6 protein.folding	0	Cpn60_TCP1(1)	57.78	7.58	16242667(mature Pollen); 16358359(cell suspension (M&Skoog)); 16502469(cell suspension-Cd-up); 17407188(cotyledon); 17293592(total seedlings Ã» light and dark grown);	CHLOR
AT3G18710.1	U-box domain-containing protein	27.3.64 RNA.regulation of transcription.PHOR1	0	Orthopox_F6(1) U-box(1)	46.56	8.92		NSnoTM
AT3G18740.1	60S ribosomal protein L30 (RPL30C)	29.2.1.2.2.30 protein.synthesis.ribosomal protein.eukaryotic.60S subunit.L30	0	Ribosomal_L7Ae(1)	12.28	9.71	15734919(80S cytolic ribosomes); 17934214(cytosolic ribosome);	NSnoTM
AT3G18820.1	AtRABG3f/AtRab7B (Arabidopsis Rab GTPase homolog G3f); GTP binding	30.5 signalling.G-proteins	0	Arf(1) ATP_bind_1(1) GTP_EFTU(1) Miro(1) MMR_HSR1(1) Ras(1)	23.1	4.98	14617066(Nuclear proteome); 16618929(UNKNOWN-LOPIT-callus); 17644812(plasma membrane - suspension cells);	MIT
AT3G18860.1	transducin family protein / WD-40 repeat family protein	11.9.3 lipid metabolism.lipid degradation.lysophospholipases	0	PFU(1) PUL(1) WD40(7)	84.28	5.31		NSnoTM
AT3G19080.1	SWIB complex BAF60b domain-containing protein	35.1 not assigned.no ontology	0	DEK_C(1) Nucleoplasmin(1) SWIB(3)	52.25	5.07		NSnoTM
AT3G19820.1	DWF1 (DIMINUTO 1); catalytic	17.3.1.2.8 hormone metabolism.brassinosteroid.synthesis-degradation.sterols.DWF1	1	FAD_binding_4(1)	65.4	7.99	15215502(Vacuolar proteome); 15539469(vacuole); 16618929(UNKNOWN-LOPIT-callus); 17317660(Plasma Membrane proteome); 17293592(total seedlings Ã» light and dark grown); 17151019(plasma membrane suspension cell); 17432890(leaf total membranes); 17660356(tonoplast (Brassica oleracea buds)); 18463617(suspension cells-phosphorylated proteins);	MIT
AT3G19840.1	FF domain-containing protein / WW domain-containing protein	35.1 not assigned.no ontology	0	AIP3(1) FF(4) WW(2)	83.19	8.9		MIT
AT3G20000.1	TOM40 (translocase of the outer mitochondrial membrane 40); voltage-gated anion channel	29.3.2 protein.targeting.mitochondria	0	Porin_3(1)	34.25	6.32	MitoDB(Mitochondrial proteome); 15276431(Mitochondrial proteome); 15815986(seedling); 15815986(Leaf); 16618929(MITO/PLASTID-LOPIT-callus); 15276431(mitochondrial membranes-suspension cells); 17293592(total seedlings Ã» light and dark grown); 17151019(plasma membrane suspension cell); 17660356(tonoplast (Brassica oleracea buds));	MIT
AT3G20140.1	CYP705A23 (cytochrome P450, family 705, subfamily A, polypeptide 23); oxygen binding	26.10 misc.cytochrome P450	3	p450(1)	57.53	8.88		SM
AT3G20290.1	calcium-binding EF hand family protein	30.3 signalling.calcium	0	Dynamin_N(1) efhand(2) GTP_EFTU(1) Miro(1) MMR_HSR1(1)	61.23	6.96		NSnoTM
AT3G20370.1	meprin and TRAF homology domain-containing protein / MATH domain-containing protein	35.1 not assigned.no ontology	1	MATH(2)	43.45	6.17	17407188(cotyledon); 17293592(total seedlings Ã» light and dark grown); 17432890(leaf total membranes); 17660356(tonoplast (Brassica oleracea buds));	SM
AT3G20410.1	CPK9 (CALMODULIN-DOMAIN PROTEIN KINASE 9); calmodulin-dependent protein kinase/ kinase	30.3 signalling.calcium	0	efhand(4) Kdo(1) Pkinase(1) Pkinase_Tyr(1) SLA_LP_auto_ag(1)	60.36	5.83	14506206(Plasma Membrane proteome); 14506206(plasma membrane (phosphorylated)); 15308754(plasma membrane (phosphorylated)); 17317660(Plasma Membrane proteome); 18463617(suspension cells-phosphorylated proteins);	CHLOR
AT3G20650.1	mRNA capping enzyme family protein	27.1 RNA.processing	0	Methyltransf_11(1) Methyltransf_12(1) Pox_MCEL(1)	42.24	5.87		CHLOR
AT3G20820.1	leucine-rich repeat family protein	35.1 not assigned.no ontology	0	Conotoxin(1) LRR_1(2) LRRNT_2(1)	39.86	8.77	15028209(Total chloroplast); 15593128(Cell Wall proteome); 15815986(Silique); 15815986(Leaf); 18538804(apoplast); 17407188(cotyledon); 17432890(leaf total membranes);	S
AT3G21500.2	DXPS1; 1-deoxy-D-xylulose-5-phosphate synthase	16.1.1.1 secondary metabolism.isoprenoids.non-mevalonate pathway.DXS	0	E1_dh(1) TPP_enzyme_C(1) Transket_pyr(1) Transketolase_C(1) Transketolase_N(1)	69.77	8.17		CHLOR
AT3G21770.1	peroxidase 30 (PER30) (P30) (PRXR9)	26.12 misc.peroxidases	1	peroxidase(1)	35.79	9.71	14595688(Cell Wall proteome); 16287169(Cell Wall proteome);	SM
AT3G22220.1	hAT dimerisation domain-containing protein	27.3.67 RNA.regulation of transcription.putative transcription regulator	0	DUF659(1) hATC(1) zf-C2HC_plant(1)	86.39	5.48		NSnoTM
AT3G22230.1	60S ribosomal protein L27 (RPL27B)	29.2.1.2.2.27 protein.synthesis.ribosomal protein.eukaryotic.60S subunit.L27	0	KOW(1) Ribosomal_L27e(1)	15.62	10.28	15734919(80S cytolic ribosomes); 17934214(cytosolic ribosome);	MIT
AT3G22310.1	PMH1 (PUTATIVE MITOCHONDRIAL RNA HELICASE 1); ATP-dependent helicase	27.1.2 RNA.processing.RNA helicase	0	DEAD(1) DUF1253(1) Helicase_C(1) ResIII(1)	63.61	9.44		MIT
AT3G22890.1	APS1 (ATP sulfurylase 3)	14.1 S-assimilation.APS	0	ATP-sulfurylase(1)	51.46	6.34	16207701(chloroplast stroma); 16358359(cell suspension (Gamborg)); 15815986(seedling); 15815986(Leaf); 17317660(Plasma Membrane proteome); 17075075(Cd2+-response proteins root); 18633119(stroma); 18431481(chloroplast);	CHLOR
AT3G23160.1	similar to unknown protein [Arabidopsis thaliana] (TAIR:AT5G04550.1); similar to unnamed protein product [Vitis vinifera] (GB:CAO71334.1); contains InterPro domain Protein of unknown function DUF668 (InterPro:IPR007700)	35.2 not assigned.unknown	0	DUF668(1)	60.38	7.19		CHLOR
AT3G23750.1	leucine-rich repeat family protein / protein kinase family protein	30.2.9 signalling.receptor kinases.leucine rich repeat IX	1	APH(1) LRR_1(2) LRRNT_2(2) Pkinase(1)	99.97	5.46	16618929(PlasmaMembrane-LOPIT-callus); 17317660(Plasma Membrane proteome); 17644812(plasma membrane - suspension cells);	SM
AT3G24480.1	leucine-rich repeat family protein / extensin family protein	10.5.3 cell wall.cell wall proteins.LRR	1	Extensin_2(1) LRRNT_2(1)	54.70	6.46	16287169(Cell Wall proteome);	SM
AT3G24550.1	ATPERK1 (PROLINE EXTENSIN-LIKE RECEPTOR KINASE 1); ATP binding / protein kinase	30.2.22 signalling.receptor kinases.proline extensin like	1	Extensin_2(1) Pkinase_Tyr(1) TMEM9(1) TPP_enzyme_C(1)	69.27	8.51	16618929(PlasmaMembrane-LOPIT-callus); 17317660(Plasma Membrane proteome); 17644812(plasma membrane - suspension cells);	CHLOR
AT3G24600.1	similar to unknown protein [Arabidopsis thaliana] (TAIR:AT4G35170.1); similar to unnamed protein product [Vitis vinifera] (GB:CAO65514.1); contains InterPro domain MHC class I, alpha chain, C-terminal; (InterPro:IPR010579); contains InterPro domain H	35.2 not assigned.unknown	3	Hin1(2) MHC_I_C(1)	55.18	9.64		CHLOR
AT3G24660.1	TMKL1 (TRANSMEMBRANE KINASE-LIKE 1); ATP binding / kinase/ protein serine/threonine kinase	30.2.3 signalling.receptor kinases.leucine rich repeat III	1	LRR_1(2) LRRNT_2(1) Pkinase(1) Pkinase_Tyr(1)	73.35	5.87	16618929(PlasmaMembrane-LOPIT-callus); 17317660(Plasma Membrane proteome);	SM
AT3G24830.1	60S ribosomal protein L13A (RPL13aB)	29.2.1.2.2.513 protein.synthesis.ribosomal protein.eukaryotic.60S subunit.L13A	0	Prp19(1) Ribosomal_L13(1)	23.46	10.35	15734919(80S cytolic ribosomes); 17934214(cytosolic ribosome); 17407188(cotyledon); 17432890(leaf total membranes);	NSnoTM
AT3G25290.1	auxin-responsive family protein	17.2.3 hormone metabolism.auxin.induced-regulated-responsive-activated	6	Cytochrom_B561(1) DUF568(1)	42.56	9.67	16618929(PlasmaMembrane-LOPIT-callus); 17317660(Plasma Membrane proteome);	SM
AT3G25520.1	ATL5 (A. THALIANA RIBOSOMAL PROTEIN L5); structural constituent of ribosome	29.2.1.2.2.5 protein.synthesis.ribosomal protein.eukaryotic.60S subunit.L5	0	Ribosomal_L18p(1)	34.36	9.32	15028209(Total chloroplast); 15215502(Vacuolar proteome); 15821981(crude&pure 80S ribosome); 15734919(80S cytolic ribosomes); 17317660(Plasma Membrane proteome); 17934214(cytosolic ribosome); 17407188(cotyledon); 17432890(leaf total membranes); 18431481(chloroplast);	MIT
AT3G25640.1	similar to unknown protein [Arabidopsis thaliana] (TAIR:AT5G23100.1); similar to unnamed protein product [Vitis vinifera] (GB:CAO42071.1); contains InterPro domain Protein of unknown function DUF617, plant (InterPro:IPR006460)	35.2 not assigned.unknown	0	DUF617(1)	30.09	8.76		NSnoTM
AT3G25920.1	RPL15 (ribosomal protein L15)	29.2.1.1.1.2.15 protein.synthesis.ribosomal protein.prokaryotic.chloroplast.50S subunit.L15	0	L15(1) Ribosomal_L15(1)	29.71	10.77	15028209(Total chloroplast); 16207701(chloroplast stroma); 18538804(total leaf); 18633119(stroma); 18431481(chloroplast);	CHLOR
AT3G26115.1	catalytic/ pyridoxal phosphate binding	35.2 not assigned.unknown	0	PALP(1)	47.43	8.7		MIT
AT3G26560.1	ATP-dependent RNA helicase, putative	27.1 RNA.processing	0	ABC_tran(1) DEAD(1) DUF1605(1) DUF1777(1) HA2(1) Helicase_C(1) S1(1)	134.16	6.4	MitoDB(Mitochondrial proteome); 18463617(suspension cells-phosphorylated proteins);	NSnoTM
AT3G26600.1	armadillo/beta-catenin repeat family protein	35.1.3 not assigned.no ontology.armadillo/beta-catenin repeat family protein	0	Adaptin_N(1) Arm(3) DNA_binding_1(1)	67.81	7.94		NSnoTM
AT3G26650.1	GAPA (GLYCERALDEHYDE 3-PHOSPHATE DEHYDROGENASE A SUBUNIT); glyceraldehyde-3-phosphate dehydrogenase	1.3.4 PS.calvin cyle.GAP	0	Gp_dh_C(1) Gp_dh_N(1)	42.49	7.62	15322131(Thylakoid-stripped); 16207701(chloroplast stroma); 16358359(cell suspension (Gamborg)); 16923014(cold-stress responsive chloroplast); 15815986(Silique); 15815986(Leaf); 15052571(soluble leaf); 11402211,12068122,15047896,16679420,17028149(seed-all-Jobpapers); 18538804(apoplast); 18538804(total leaf); 17407188(cotyledon); 17828791(total leaf); 17432890(leaf total membranes); 18633119(young…	CHLOR
AT3G27240.1	cytochrome c1, putative	9.6 mitochondrial electron transport / ATP synthesis.cytochrome c	0	Cytochrom_C1(1)	33.65	5.74	MitoDB(Mitochondrial proteome); 15215502(Vacuolar proteome); 15276431(Mitochondrial proteome); 15276431(mitochondrial membranes-suspension cells); 17317660(Plasma Membrane proteome); 17293592(total seedlings Ã» light and dark grown); 17151019(plasma membrane suspension cell); 17432890(leaf total membranes); 17660356(tonoplast (Brassica oleracea buds));	MIT
AT3G27620.1	AOX1C (alternative oxidase 1C); alternative oxidase	9.4 mitochondrial electron transport / ATP synthesis.alternative oxidase	0	AOX(1)	37.82	6.91	MitoDB(Mitochondrial proteome);	MIT
AT3G27670.1	RST1 (RESURRECTION1); binding	35.2 not assigned.unknown	0	LANC_like(1) MotA_ExbB(1)	203.75	6.16		MIT
AT3G27690.1	LHCB2:4 (Photosystem II light harvesting complex gene 2.3); chlorophyll binding	1.1.1.1 PS.lightreaction.photosystem II.LHC-II	0	Chloroa_b-bind(1)	28.8	5.62	12766230(Total chloroplast envelope); 14729914(thylakoid stripped); 15322131(Thylakoid-stripped); 17828791(total leaf); 18633119(young leaf); 18633119(thylakoid);	CHLOR
AT3G27830.1	RPL12-A (RIBOSOMAL PROTEIN L12-A); structural constituent of ribosome	29.2.1.1.1.2.12 protein.synthesis.ribosomal protein.prokaryotic.chloroplast.50S subunit.L12	0	Ribosomal_L12(1)	20.08	5.51	15028209(Total chloroplast); 14729914(thylakoid-pheripheral&lumen); 14729914(thylakoid stripped); 15322131(Thylakoid-stripped); 16326926(nucleoids); 18538804(total leaf); 17407188(cotyledon); 16648217(thylakoids); 18633119(young leaf); 18633119(stroma); 18431481(chloroplast);	NSnoTM
AT3G27850.1	RPL12-C (RIBOSOMAL PROTEIN L12-C); structural constituent of ribosome	29.2.1.1.1.2.12 protein.synthesis.ribosomal protein.prokaryotic.chloroplast.50S subunit.L12	0	Ribosomal_L12(1)	19.68	5.51	15028209(Total chloroplast); 14729914(thylakoid-pheripheral&lumen); 14729914(thylakoid stripped); 11826309(thylakoid peripheral&lumen); 15322131(Thylakoid-stripped); 16648217(thylakoids); 17028151(leaf defense proteome); 18633119(young leaf); 18633119(stroma);	CHLOR
AT3G27910.1	kelch repeat-containing protein	35.1 not assigned.no ontology	0	Kelch_1(1) Kelch_2(1)	33.38	8.3		GPI
AT3G28380.1	PGP17 (P-GLYCOPROTEIN 17); ATP binding / ATPase/ ATPase, coupled to transmembrane movement of substances / nucleoside-triphosphatase/ nucleotide binding	34.16 transport.ABC transporters and multidrug resistance systems	9	ABC_membrane(2) ABC_membrane_2(1) ABC_tran(2) DUF1545(1) DUF1558(1) Dynamin_N(1)	136.06	8.6	17317660(Plasma Membrane proteome);	NSTM
AT3G28520.1	AAA-type ATPase family protein	29.5.9 protein.degradation.AAA type	0	AAA(1) AAA_5(1) MMR_HSR1(1)	55.58	6.25	MitoDB(Mitochondrial proteome);	NSnoTM
AT3G28710.1	H+-transporting two-sector ATPase, putative	34.1.1 transport.p- and v-ATPases.H+-transporting two-sector ATPase	0	vATP-synt_AC39(1)	40.79	5.04	15215502(Vacuolar proteome); 15539469(vacuole); 16618929(vacuole-LOPIT-callus); 17151019(plasma membrane suspension cell); 17644812(plasma membrane - suspension cells); 17660356(tonoplast (Brassica oleracea buds));	NSnoTM
AT3G28715.1	H+-transporting two-sector ATPase, putative	34.1.1 transport.p- and v-ATPases.H+-transporting two-sector ATPase	0	vATP-synt_AC39(1)	40.79	4.99	15215502(Vacuolar proteome); 15539469(vacuole); 17151019(plasma membrane suspension cell); 17660356(tonoplast (Brassica oleracea buds));	NSnoTM
AT3G28900.1	60S ribosomal protein L34 (RPL34C)	29.2.1.2.2.34 protein.synthesis.ribosomal protein.eukaryotic.60S subunit.L34	0	Ribosomal_L34e(1)	13.65	11.37	15734919(80S cytolic ribosomes); 17934214(cytosolic ribosome);	MIT
AT3G29310.1	calmodulin-binding protein-related	30.3 signalling.calcium	0	IQ(1)	61.5	6.46	14506206(Plasma Membrane proteome); 14506206(plasma membrane (phosphorylated)); 15308754(plasma membrane (phosphorylated)); 17317660(Plasma Membrane proteome);	CHLOR
AT3G32330.1	DNA repair protein-related	28.2 DNA.repair	0	ResIII(1) SNF2_N(1)	37.19	8.63		NSnoTM
AT3G42050.1	vacuolar ATP synthase subunit H family protein	34.1.1 transport.p- and v-ATPases.H+-transporting two-sector ATPase	0	Arm(2) V-ATPase_H(1)	50.29	6.58	14760709(Vacuolar proteome); 15215502(Vacuolar proteome); 15539469(vacuole); 16618929(vacuole-LOPIT-callus); 17317660(Plasma Membrane proteome); 17151019(plasma membrane suspension cell); 17644812(plasma membrane - suspension cells); 17660356(tonoplast (Brassica oleracea buds)); 18431481(chloroplast);	VACUOL
AT3G42723.1	ATP binding / aminoacyl-tRNA ligase/ nucleotide binding	35.2 not assigned.unknown	0	Retrotrans_gag(1)	93.06	6.4		NSnoTM
AT3G42880.1	leucine-rich repeat transmembrane protein kinase, putative	30.2.3 signalling.receptor kinases.leucine rich repeat III	1	LRR_1(1) LRRNT_2(1) Pkinase(1)	70.25	8.41		SM
AT3G43210.1	TES (TETRASPORE); microtubule motor	31.1 cell.organisation	0	DUF1090(1) FH2(1) HSF_DNA-bind(1) Kinesin(1)	106.52	8.58		NSnoTM
AT3G43980.1	40S ribosomal protein S29 (RPS29A)	29.2.1.2.1.29 protein.synthesis.ribosomal protein.eukaryotic.40S subunit.S29	0	Ribosomal_S14(1)	6.43	10.07	17934214(cytosolic ribosome); 18463617(suspension cells-phosphorylated proteins);	MIT
AT3G44010.1	40S ribosomal protein S29 (RPS29B)	29.2.1.2.1.29 protein.synthesis.ribosomal protein.eukaryotic.40S subunit.S29	0	Ribosomal_S14(1)	6.43	10.07	17934214(cytosolic ribosome); 18463617(suspension cells-phosphorylated proteins);	MIT
AT3G44050.1	kinesin motor protein-related	31.1 cell.organisation	0	HAP1_N(1) Kinesin(1) PspA_IM30(1) Spc24(1) T4SS(1) TolA(1)	138.63	5.42	18463617(suspension cells-phosphorylated proteins);	CHLOR
AT3G44110.1	ATJ3 (Arabidopsis thaliana DnaJ homologue 3)	20.2.1 stress.abiotic.heat	0	DnaJ(1) DnaJ_C(1) DnaJ_CXXCXGXG(1)	46.45	5.76	16287169(Cell Wall proteome); 15496452(nucleolus); 17317660(Plasma Membrane proteome); 17644812(plasma membrane - suspension cells);	NSnoTM
AT3G44310.1	ATNIT1/NIT1/NITI (NITRILASE 1); nitrilase	17.2.1 hormone metabolism.auxin.synthesis-degradation	0	CN_hydrolase(1)	38.15	5.85	16358359(cell suspension (M&Skoog)); 16055689(Glutathionylated suspension cell); 15815986(Leaf); 17317660(Plasma Membrane proteome); 18538804(apoplast); 18538804(total leaf); 17828791(total leaf); 17293592(total seedlings Ã» light and dark grown); 18431481(chloroplast);	NSnoTM
AT3G44310.3	ATNIT1/NIT1/NITI (NITRILASE 1)	17.2.1 hormone metabolism.auxin.synthesis-degradation		CN_hydrolase(1)	38.15	5.85	17317660(Plasma Membrane proteome); 18538804(apoplast); 18538804(total leaf); 17828791(total leaf); 17293592(total seedlings Ã» light and dark grown); 18431481(chloroplast);	NSnoTM
AT3G44330.1	similar to hypothetical protein OsJ_024705 [Oryza sativa (japonica cultivar-group)] (GB:EAZ41222.1); similar to Os08g0102100 [Oryza sativa (japonica cultivar-group)] (GB:NP_001060766.1); similar to unnamed protein product [Vitis vinifera] (GB:CAO4870	35.2 not assigned.unknown	2	Ham1p_like(1) Nicastrin(1) Peptidase_M28(1)	62.20	5.99	15276431(Mitochondrial proteome); 15539469(vacuole); 16618929(ER-LOPIT-callus); 15276431(mitochondrial membranes-suspension cells); 17317660(Plasma Membrane proteome); 17151019(plasma membrane suspension cell);	SM
AT3G44850.1	protein kinase-related	29.4 protein.postranslational modification	0	Pkinase(1) Pkinase_Tyr(1)	60.75	6.44		NSnoTM
AT3G44890.1	RPL9 (ribosomal protein L9); structural constituent of ribosome	29.2.1.1.1.2.9 protein.synthesis.ribosomal protein.prokaryotic.chloroplast.50S subunit.L9	0	Ribosomal_L9_C(1) Ribosomal_L9_N(1)	22.13	9.68	15028209(Total chloroplast); 16207701(chloroplast stroma); 18538804(total leaf); 17293592(total seedlings Ã» light and dark grown); 18431481(chloroplast);	CHLOR
AT3G45093.1	endopeptidase inhibitor	35.2 not assigned.unknown	0		9.28	8.57		S
AT3G45600.1	TET3 (TETRASPANIN3)	33.99 development.unspecified	4	Gemini_mov(1) Tetraspannin(1)	31.89	8.93	15060130(Plasma Membrane proteome); 17317660(Plasma Membrane proteome); 17660356(tonoplast (Brassica oleracea buds));	SM
AT3G45630.1	RNA recognition motif (RRM)-containing protein	29.5.11.4.2 protein.degradation.ubiquitin.E3.RING	0	MPPN(1) RRM_1(1) zf-C3HC4(1) zf-CCCH(1)	108.44	5.85		NSnoTM
AT3G45940.1	alpha-xylosidase, putative	26.3 misc.gluco-, galacto- and mannosidases	0	Glyco_hydro_31(1)	97.45	6.17		S
AT3G45960.1	ATEXLA3 (ARABIDOPSIS THALIANA EXPANSIN-LIKE A3)	10.7 cell wall.modification	0	DPBB_1(1) Pollen_allerg_1(1)	23.39	9.14	17432890(leaf total membranes);	CHLOR
AT3G45960.2	ATEXLA3 (ARABIDOPSIS THALIANA EXPANSIN-LIKE A3)	10.7 cell wall.modification	0	Barwin(1) DPBB_1(1) Pollen_allerg_1(1)	28.56	9.2	17432890(leaf total membranes);	NSnoTM
AT3G45970.1	ATEXLA1 (ARABIDOPSIS THALIANA EXPANSIN-LIKE A1)	10.7 cell wall.modification	2	DPBB_1(1) Pollen_allerg_1(1)	28.70	8.28	14595688(Cell Wall proteome);	SM
AT3G46030.1	HTB11; DNA binding	28.1.3 DNA.synthesis/chromatin structure.histone	0	CBFD_NFYB_HMF(1) Histone(1)	15.91	10.02		NSnoTM
AT3G46290.1	protein kinase, putative	30.2.16 signalling.receptor kinases.Catharanthus roseus-like RLK1	1	APH(1) Pkinase_Tyr(1)	91.47	5.91	14506206(Plasma Membrane proteome); 14506206(plasma membrane (phosphorylated)); 15308754(plasma membrane (phosphorylated)); 16618929(UNKNOWN-LOPIT-callus); 17317660(Plasma Membrane proteome); 17644812(plasma membrane - suspension cells); 18463617(suspension cells-phosphorylated proteins);	SM
AT3G46650.1	UDP-glucoronosyl/UDP-glucosyl transferase family protein	26.2 misc.UDP glucosyl and glucoronyl transferases	0	UDPGT(1)	48.67	6		NSnoTM
AT3G46740.1	TOC75-III (translocon outer membrane complex 75-III); P-P-bond-hydrolysis-driven protein transmembrane transporter	29.3.3 protein.targeting.chloroplast	0	Bac_surface_Ag(1) POTRA_2(1) Surf_Ag_VNR(2)	89.19	8.93	15028209(Total chloroplast); 12938931(Total chloroplast envelope); 12766230(Total chloroplast envelope); 15815986(Leaf); 16618929(MITO/PLASTID-LOPIT-callus); 17151019(plasma membrane suspension cell); 17432890(leaf total membranes); 17660356(tonoplast (Brassica oleracea buds)); 18431481(chloroplast);	CHLOR
AT3G46780.1	PTAC16 (PLASTID TRANSCRIPTIONALLY ACTIVE18); binding / catalytic	28.3* DNA.plastid nucleoid interacting	0	adh_short(1) Epimerase(1) NmrA(1) SPT2(1)	54.36	8.9	15028209(Total chloroplast); 12938931(Total chloroplast envelope); 15322131(Thylakoid-stripped); 16326926(nucleoids); 15815986(seedling); 15815986(Leaf); 17293592(total seedlings Ã» light and dark grown); 17432890(leaf total membranes); 18431481(chloroplast);	CHLOR
AT3G46830.1	AtRABA2c/AtRab11A (Arabidopsis Rab GTPase homolog A2c); GTP binding	30.5 signalling.G-proteins	0	AIG1(1) Arf(1) GTP_EFTU(1) Miro(1) MMR_HSR1(1) Ras(1)	23.85	5.86	16618929(UNKNOWN-LOPIT-callus); 17317660(Plasma Membrane proteome);	NSnoTM
AT3G47370.2	40S ribosomal protein S20 (RPS20B)	29.2.1.2.1.20 protein.synthesis.ribosomal protein.eukaryotic.40S subunit.S20	0	Ribosomal_S10(1)	13.69	9.73	16287169(Cell Wall proteome); 15496452(nucleolus); 15821981(crude&pure 80S ribosome); 15734919(80S cytolic ribosomes); 17934214(cytosolic ribosome); 17432890(leaf total membranes);	NSnoTM
AT3G47470.1	LHCA4 (Photosystem I light harvesting complex gene 4); chlorophyll binding	1.1.2.1 PS.lightreaction.photosystem I.LHC-I	0	Chloroa_b-bind(1)	27.73	6.22	15028209(Total chloroplast); 12766230(Total chloroplast envelope); 14729914(thylakoid stripped); 15322131(Thylakoid-stripped); 17293592(total seedlings Ã» light and dark grown); 17432890(leaf total membranes); 18633119(young leaf); 18633119(thylakoid); 18431481(chloroplast);	CHLOR
AT3G47520.1	MDH (MALATE DEHYDROGENASE); malate dehydrogenase	8.2.99 TCA / org.transformation.other organic acid transformaitons.misc	0	3Beta_HSD(1) Epimerase(1) Ldh_1_C(1) Ldh_1_N(1) NC(1) Semialdhyde_dh(1)	42.41	8.66	15028209(Total chloroplast); 12766230(Total chloroplast envelope); MitoDB(Mitochondrial proteome); 16207701(chloroplast stroma); 16358359(cell suspension (M&Skoog)); 16247729(mature Pollen); 16923014(cold-stress responsive chloroplast); 15815986(Silique); 15815986(seedling); 15815986(Leaf); 15052571(soluble leaf); 11402211,12068122,15047896,16679420,17028149(seed-all-Jobpapers); 18538804(apoplast…	CHLOR
AT3G47730.1	ATATH1 (ABC2 homolog 1); ATPase, coupled to transmembrane movement of substances	34.16 transport.ABC transporters and multidrug resistance systems	6	ABC_tran(1) ABC2_membrane(1) NADH5_C(1)	108.69	8.04		MIT
AT3G47780.1	ATATH6 (ABC2 homolog 6); ATPase, coupled to transmembrane movement of substances	34.16 transport.ABC transporters and multidrug resistance systems	7	ABC_tran(1) SMC_N(1)	105.05	9.03	17317660(Plasma Membrane proteome);	NSTM
AT3G47960.1	proton-dependent oligopeptide transport (POT) family protein	34.13 transport.peptides and oligopeptides	11	DUF368(1) MFS_1(1) Nodulin-like(1) PTR2(1) UPF0014(1)	67.37	8.94	14506206(Plasma Membrane proteome); 14506206(plasma membrane (phosphorylated)); 15308754(plasma membrane (phosphorylated)); 17317660(Plasma Membrane proteome); 17644812(plasma membrane - suspension cells);	NSTM
AT3G48190.1	ATM (ATAXIA-TELANGIECTASIA MUTATED)	29.4.1 protein.postranslational modification.kinase	0	AT_hook(1) FAT(1) PWWP(1) RNB(1) STAG(1)	366.4	6.88	15028209(Total chloroplast); 15276459(trichomes); 18463617(suspension cells-phosphorylated proteins);	NSnoTM
AT3G48250.1	pentatricopeptide (PPR) repeat-containing protein	35.1.5 not assigned.no ontology.pentatricopeptide (PPR) repeat-containing protein	0	DUF651(1) PPR(6)	71.03	8.19		MIT
AT3G48680.1	GAMMA CAL2 (GAMMA CARBONIC ANHYDRASE-LIKE 2); acyltransferase/ transferase	9.1.1.5 mitochondrial electron transport / ATP synthesis.NADH-DH.carbonic anhydrase	0		27.96	8.88	15028209(Total chloroplast); MitoDB(Mitochondrial proteome); 12837548(mitochondria-complex_I); 17151019(plasma membrane suspension cell);	MIT
AT3G48730.1	GSA2 (GLUTAMATE-1-SEMIALDEHYDE 2,1-AMINOMUTASE 2); glutamate-1-semialdehyde 2,1-aminomutase	19.3 tetrapyrrole synthesis.GSA	0	Aminotran_1_2(1) Aminotran_3(1) Beta_elim_lyase(1)	50.14	7.01	15028209(Total chloroplast); 12938931(Total chloroplast envelope); 16207701(chloroplast stroma); 15815986(seedling); 15815986(Leaf); 18538804(total leaf); 17293592(total seedlings Ã» light and dark grown); 18633119(stroma); 18431481(chloroplast);	CHLOR
AT3G48830.1	polynucleotide adenylyltransferase family protein / RNA recognition motif (RRM)-containing protein	27.1 RNA.processing	0	PolyA_pol(1) RRM_1(3) UPF0081(1)	99.38	7.53		S
AT3G48930.1	EMB1080 (EMBRYO DEFECTIVE 1080); structural constituent of ribosome	29.2.1.2.1.11 protein.synthesis.ribosomal protein.eukaryotic.40S subunit.S11	0	Ribosomal_S17(1)	17.96	10.56	16287169(Cell Wall proteome); 15821981(crude&pure 80S ribosome); 17934214(cytosolic ribosome); 17432890(leaf total membranes);	NSnoTM
AT3G48990.1	AMP-dependent synthetase and ligase family protein	11.1.8 lipid metabolism.FA synthesis and FA elongation.acyl coa ligase	0	AMP-binding(1)	55.55	6.08	16242667(mature Pollen); 16358359(cell suspension (Gamborg)); 16358359(cell suspension (M&Skoog)); 16502469(cell suspension-Cd-up); 16502469(cell suspension-CD-down); 15815986(seedling); 15815986(Leaf); 11402211,12068122,15047896,16679420,17028149(seed-all-Jobpapers); 18538804(apoplast); 18538804(total leaf); 17407188(cotyledon); 17293592(total seedlings Ã» light and dark grown); 18599647(seed pr…	NSnoTM
AT3G49010.1	ATBBC1 (breast basic conserved 1); structural constituent of ribosome	29.2.1.2.2.13 protein.synthesis.ribosomal protein.eukaryotic.60S subunit.L13	0	Ribosomal_L13e(1)	23.77	11.02	16287169(Cell Wall proteome); 15496452(nucleolus); 15821981(crude&pure 80S ribosome); 15734919(80S cytolic ribosomes); 17317660(Plasma Membrane proteome); 17934214(cytosolic ribosome); 17293592(total seedlings Ã» light and dark grown); 17151019(plasma membrane suspension cell); 17432890(leaf total membranes); 18633119(young leaf);	NSnoTM
AT3G49870.1	ATARLA1C (ADP-ribosylation factor-like A1C); GTP binding	29.3.4.99 protein.targeting.secretory pathway.unspecified	0	Arf(1) ATP_bind_1(1) Miro(1) MMR_HSR1(1)	20.4	7.64	15060130(Plasma Membrane proteome); 15539469(vacuole); 16618929(UNKNOWN-LOPIT-callus); 17317660(Plasma Membrane proteome); 17151019(plasma membrane suspension cell); 17644812(plasma membrane - suspension cells);	NSnoTM
AT3G49910.1	60S ribosomal protein L26 (RPL26A)	29.2.1.2.2.26 protein.synthesis.ribosomal protein.eukaryotic.60S subunit.L26	0	KOW(1)	16.95	10.79	15028209(Total chloroplast); 14617066(Nuclear proteome); 15496452(nucleolus); 15821981(crude&pure 80S ribosome); 15734919(80S cytolic ribosomes); 16618929(UNKNOWN-LOPIT-callus); 17317660(Plasma Membrane proteome); 17934214(cytosolic ribosome); 17151019(plasma membrane suspension cell); 17432890(leaf total membranes); 18463617(suspension cells-phosphorylated proteins);	MIT
AT3G50000.1	CKA2 (casein kinase II alpha chain 2); kinase	29.4.1 protein.postranslational modification.kinase	0	APH(1) Pkinase(1)	47.23	8.46	17317660(Plasma Membrane proteome);	MIT
AT3G50530.1	CRK (CDPK-RELATED KINASE); calcium ion binding / calcium-dependent protein serine/threonine phosphatase/ kinase	29.4 protein.postranslational modification	0	APH(1) efhand(1) Kdo(1) Pkinase(1) Pkinase_Tyr(1) RIO1(1)	66.99	8.9	17317660(Plasma Membrane proteome);	CHLOR
AT3G50820.1	PSBO-2/PSBO2 (PHOTOSYSTEM II SUBUNIT O-2); oxygen evolving/ poly(U) binding	1.1.1.2 PS.lightreaction.photosystem II.PSII polypeptide subunits	0	MSP(1)	35.02	5.92	15028209(Total chloroplast); 11719511(Thylakoid lumen proteome); 14729914(thylakoid-pheripheral&lumen); 14729914(thylakoid stripped); 11826309(thylakoid peripheral&lumen); 15322131(Thylakoid-stripped); 16207701(chloroplast stroma); 15815986(Silique); 15815986(seedling); 15815986(Leaf); 15734904(S-nitrosylated suspension cells or leaf); 18538804(total leaf); 17828791(total leaf); 16648217(thylakoi…	CHLOR
AT3G51250.1	senescence/dehydration-associated protein-related	33.99 development.unspecified	0	Senescence(1)	49.91	7.09		NSnoTM
AT3G51460.1	phosphoinositide phosphatase family protein	11.9.3.5 lipid metabolism.lipid degradation.lysophospholipases.phosphoinositide phospholipase C	2	Syja_N(1)	68.24	8.39	16618929(UNKNOWN-LOPIT-callus); 17644812(plasma membrane - suspension cells);	NSTM
AT3G51550.1	FER (FERONIA); kinase/ protein kinase	30.2.16 signalling.receptor kinases.Catharanthus roseus-like RLK1	1	Pkinase_Tyr(1)	98.15	5.82	14506206(Plasma Membrane proteome); 14506206(plasma membrane (phosphorylated)); 15308754(plasma membrane (phosphorylated)); 16618929(PlasmaMembrane-LOPIT-callus); 17317660(Plasma Membrane proteome); 17644812(plasma membrane - suspension cells); 17432890(leaf total membranes); 18463617(suspension cells-phosphorylated proteins);	SM
AT3G51600.1	LTP5 (LIPID TRANSFER PROTEIN 5); lipid transporter	11.6 lipid metabolism.lipid transfer proteins etc	0	Tryp_alpha_amyl(1)	12.5	10.43	15593128(Cell Wall proteome);	S
AT3G51740.1	IMK2 (INFLORESCENCE MERISTEM RECEPTOR-LIKE KINASE 2); ATP binding / kinase/ protein serine/threonine kinase	17.3.2.1 hormone metabolism.brassinosteroid.signal transduction.BRI	1	LRR_1(6) LRRNT_2(1) Mid2(1) Pkinase(1) Pkinase_Tyr(1)	90.26	7.62	14506206(Plasma Membrane proteome); 16287169(Cell Wall proteome); 14506206(plasma membrane (phosphorylated)); 15308754(plasma membrane (phosphorylated)); 16618929(PlasmaMembrane-LOPIT-callus); 17317660(Plasma Membrane proteome); 17644812(plasma membrane - suspension cells); 18463617(suspension cells-phosphorylated proteins);	SM
AT3G52100.1	PHD finger family protein	27.3.99 RNA.regulation of transcription.unclassified	0	C1_3(1) Nop(1) PHD(2) zf-MYND(1)	77.47	8.87		S
AT3G52400.1	SYP122 (syntaxin 122); SNAP receptor	31.4 cell.vesicle transport	1	DUF827(1) MSG(1) SNARE(1) Syntaxin(1)	37.84	8.57	14506206(Plasma Membrane proteome); 14506206(plasma membrane (phosphorylated)); 15308754(plasma membrane (phosphorylated)); 17317660(Plasma Membrane proteome); 17644812(plasma membrane - suspension cells); 18463617(suspension cells-phosphorylated proteins);	NSTM
AT3G52470.1	harpin-induced family protein / HIN1 family protein / harpin-responsive family protein	35.1 not assigned.no ontology	1	Hin1(1)	23.10	9.80		SM
AT3G52930.1	fructose-bisphosphate aldolase, putative	4.7 glycolysis.aldolase	0	Glycolytic(1)	38.54	6.05	15028209(Total chloroplast); 16287169(Cell Wall proteome); 15496452(nucleolus); 16242667(mature Pollen); 16358359(cell suspension (Gamborg)); 16358359(cell suspension (M&Skoog)); 16502469(cell suspension-Cd-up); 16502469(cell suspension-CD-down); 16247729(mature Pollen); 16055689(Glutathionylated suspension cell); 16400686(floem_sap B. napa); 15815986(Silique); 15815986(seedling); 15815986(Leaf);…	NSnoTM
AT3G52990.1	pyruvate kinase, putative	4.13 glycolysis.PK	0	PK(1) PK_C(1)	57.5	6.66	16358359(cell suspension (M&Skoog)); 16502469(cell suspension-Cd-up); 15815986(seedling); 18538804(total leaf); 17432890(leaf total membranes); 18463617(suspension cells-phosphorylated proteins);	CHLOR
AT3G53420.1	PIP2A (PLASMA MEMBRANE INTRINSIC PROTEIN 2A); water channel	34.19.1 transport.Major Intrinsic Proteins.PIP	6	MIP(1)	30.47	8.6	15028209(Total chloroplast); 15060130(Plasma Membrane proteome); 15539469(vacuole); 17317660(Plasma Membrane proteome); 17293592(total seedlings Ã» light and dark grown); 17432890(leaf total membranes); 18463617(suspension cells-phosphorylated proteins);	NSTM
AT3G53420.2	PIP2A (PLASMA MEMBRANE INTRINSIC PROTEIN 2A)	34.19.1 transport.Major Intrinsic Proteins.PIP	6	MIP(1)	30.47	8.6	15539469(vacuole); 17317660(Plasma Membrane proteome); 17293592(total seedlings Ã» light and dark grown); 17432890(leaf total membranes); 18463617(suspension cells-phosphorylated proteins);	NSTM
AT3G53480.1	ATPDR9/PDR9 (PLEIOTROPIC DRUG RESISTANCE 9); ATPase, coupled to transmembrane movement of substances	34.16 transport.ABC transporters and multidrug resistance systems	11	AAA(1) ABC_tran(2) ABC2_membrane(2) DUF1282(1) FecCD(1) FliP(1) Oxidored_q3(1) P	164.11	6.81	16618929(PlasmaMembrane-LOPIT-callus);	NSTM
AT3G53750.1	ACT3 (ACTIN 3); structural constituent of cytoskeleton	31.1 cell.organisation	0	Actin(1)	41.8	5.31	14617066(Nuclear proteome); 16287169(Cell Wall proteome); 16242667(mature Pollen); 11402211,12068122,15047896,16679420,17028149(seed-all-Jobpapers); 18599647(seed proteome);	NSnoTM
AT3G53760.1	tubulin family protein	31.1 cell.organisation	0	Spc97_Spc98(1)	85.91	6.43		NSnoTM
AT3G53780.2	rhomboid family protein	29.5.5 protein.degradation.serine protease	7	BioY(1) Rhomboid(1)	43.51	9.18	17317660(Plasma Membrane proteome);	NSTM
AT3G53870.1	40S ribosomal protein S3 (RPS3B)	29.2.1.2.1.3 protein.synthesis.ribosomal protein.eukaryotic.40S subunit.S3	0	KH_2(1) Ribosomal_S3_C(1)	27.35	9.57	15821981(crude&pure 80S ribosome); 15734919(80S cytolic ribosomes); 17934214(cytosolic ribosome); 17916636(root (NaCl stress)); 17432890(leaf total membranes);	NSnoTM
AT3G53990.1	universal stress protein (USP) family protein	20.2.2 stress.abiotic.cold	0	Usp(1)	17.79	5.66	16400686(floem_sap B. napa); 15815986(Leaf); 17407188(cotyledon);	NSnoTM
AT3G54110.1	ATPUMP1; binding / oxidative phosphorylation uncoupler	9.8 mitochondrial electron transport / ATP synthesis.uncoupling protein	0	Mito_carr(3)	32.66	9.62	15028209(Total chloroplast); MitoDB(Mitochondrial proteome); 15276431(Mitochondrial proteome); 16618929(MITO/PLASTID-LOPIT-callus); 15276431(mitochondrial membranes-suspension cells); 12586869(mitochondrial-membrane); 17151019(plasma membrane suspension cell); 17660356(tonoplast (Brassica oleracea buds));	S
AT3G54140.1	proton-dependent oligopeptide transport (POT) family protein	34.13 transport.peptides and oligopeptides	10	MFS_1(1) PTR2(1)	64.04	8.58	14506206(Plasma Membrane proteome); 14506206(plasma membrane (phosphorylated)); 17317660(Plasma Membrane proteome); 17644812(plasma membrane - suspension cells);	NSTM
AT3G54170.1	ATFIP37 (ARABIDOPSIS THALIANA FKBP12 INTERACTING PROTEIN 37)	31.1 cell.organisation	0	DUF827(1) DUF955(1) LEA_1(1) LMP(1) Prefoldin_2(1)	37.22	4.94		NSnoTM
AT3G54200.1	similar to unknown protein [Arabidopsis thaliana] (TAIR:AT3G05975.1); similar to Harpin-induced 1 [Medicago truncatula] (GB:ABE93043.1); contains InterPro domain Harpin-induced 1 (InterPro:IPR010847)	35.1 not assigned.no ontology	1	Hin1(1)	25.79	9.82	16602701(GPI-anchored Plasma membrane suspension cells); 17317660(Plasma Membrane proteome); 17644812(plasma membrane - suspension cells);	NSTM
AT3G54210.1	ribosomal protein L17 family protein	29.2.1.1.1.2.17 protein.synthesis.ribosomal protein.prokaryotic.chloroplast.50S subunit.L17	0	Ribosomal_L17(1)	23.48	11.38	17407188(cotyledon); 18431481(chloroplast);	CHLOR
AT3G54280.1	ATP binding / DNA binding / helicase	27.3.44 RNA.regulation of transcription.Chromatin Remodeling Factors	0	DEAD(1) HEAT(4) Helicase_C(1) PsbU(1) ResIII(1) SNF2_N(1) Utp21(1)	226.26	5.55		MIT
AT3G54420.1	ATEP3 (Arabidopsis thaliana chitinase class IV); chitinase	20.1 stress.biotic	0	Chitin_bind_1(1) Glyco_hydro_19(1)	29.44	5.05	14595688(Cell Wall proteome);	CHLOR
AT3G54460.1	SNF2 domain-containing protein / helicase domain-containing protein / F-box family protein	27.3.44 RNA.regulation of transcription.Chromatin Remodeling Factors	0	Corona_NS2(1) DEAD(1) ER_lumen_recept(1) F-box(1) Helicase_C(1) SNF2_N(1) zf-CW(	155.42	7.03		S
AT3G54890.1	LHCA1; chlorophyll binding	1.1.2.1 PS.lightreaction.photosystem I.LHC-I	0	Chloroa_b-bind(1)	26	6.21	15028209(Total chloroplast); 12766230(Total chloroplast envelope); 14729914(thylakoid stripped); 15322131(Thylakoid-stripped); 17828791(total leaf); 17293592(total seedlings Ã» light and dark grown); 17432890(leaf total membranes); 18633119(young leaf); 18633119(thylakoid); 18431481(chloroplast);	CHLOR
AT3G54890.2	LHCA1	1.1.2.1 PS.lightreaction.photosystem I.LHC-I	0	Chloroa_b-bind(1)	22.08	5.78	15028209(Total chloroplast); 12766230(Total chloroplast envelope); 14729914(thylakoid stripped); 15322131(Thylakoid-stripped); 17828791(total leaf); 17293592(total seedlings Ã» light and dark grown); 17432890(leaf total membranes); 18431481(chloroplast);	CHLOR
AT3G54890.3	LHCA1	1.1.2.1 PS.lightreaction.photosystem I.LHC-I	0	Chloroa_b-bind(1)	17.54	7.81	15028209(Total chloroplast); 12766230(Total chloroplast envelope); 14729914(thylakoid stripped); 15322131(Thylakoid-stripped); 17828791(total leaf); 17293592(total seedlings Ã» light and dark grown); 17432890(leaf total membranes); 18431481(chloroplast);	CHLOR
AT3G54890.4	LHCA1	1.1.2.1 PS.lightreaction.photosystem I.LHC-I		Chloroa_b-bind(1)	23.26	6.91	17828791(total leaf); 17293592(total seedlings Ã» light and dark grown); 17432890(leaf total membranes); 18431481(chloroplast);	CHLOR
AT3G55220.1	splicing factor, putative	27.1.1 RNA.processing.splicing	0	CPSF_A(1) WD40(1)	134.97	5.33		S
AT3G55410.1	2-oxoglutarate dehydrogenase E1 component, putative / oxoglutarate decarboxylase, putative / alpha-ketoglutaric dehydrogenase, putative	8.1.5 TCA / org.transformation.TCA.2-oxoglutarate dehydrogenase	0	E1_dh(1) Transket_pyr(1)	115.17	6.47	MitoDB(Mitochondrial proteome); 15052571(soluble leaf);	MIT
AT3G55430.1	glycosyl hydrolase family 17 protein / beta-1,3-glucanase, putative	26.4 misc.beta 1,3 glucan hydrolases	1	Glyco_hydro_17(1) X8(1)	48.44	9.49	15593128(Cell Wall proteome);	SM
AT3G55440.1	ATCTIMC (CYTOSOLIC TRIOSE PHOSPHATE ISOMERASE); triose-phosphate isomerase	4.8 glycolysis.TPI	0	TIM(1)	27.17	5.39	MitoDB(Mitochondrial proteome); 16207701(chloroplast stroma); 16287169(Cell Wall proteome); 15539469(vacuole); 16242667(mature Pollen); 16358359(cell suspension (Gamborg)); 16358359(cell suspension (M&Skoog)); 16502469(cell suspension-Cd-up); 15815986(Silique); 15815986(seedling); 15815986(Leaf); 15052571(soluble leaf); 15276459(trichomes); 11402211,12068122,15047896,16679420,17028149(seed-all-Jo…	NSnoTM
AT3G55610.1	P5CS2 (DELTA 1-PYRROLINE-5-CARBOXYLATE SYNTHASE 2); catalytic/ glutamate 5-kinase/ glutamate-5-semialdehyde dehydrogenase/ oxidoreductase	13.1.2.2.1 amino acid metabolism.synthesis.glutamate family.proline.delta 1-pyrroline-5-carboxylate synthetase	0	AA_kinase(1) Aldedh(1)	78.87	6.35		NSnoTM
AT3G55750.1	60S ribosomal protein L35a (RPL35aD)	29.2.1.2.2.535 protein.synthesis.ribosomal protein.eukaryotic.60S subunit.L35A	0	Ribosomal_L35Ae(1)	12.79	10.68	15821981(crude&pure 80S ribosome); 17934214(cytosolic ribosome); 17432890(leaf total membranes);	MIT
AT3G56190.1	ALPHA-SNAP2 (ALPHA-SOLUBLE NSF ATTACHMENT PROTEIN); soluble NSF attachment protein	35.1 not assigned.no ontology	0	NSF(2) TPR_2(1)	32.76	5.2	15215502(Vacuolar proteome); 15539469(vacuole); 17317660(Plasma Membrane proteome); 17151019(plasma membrane suspension cell); 17432890(leaf total membranes);	NSnoTM
AT3G56940.1	AT103 (DICARBOXYLATE DIIRON 1)	19.12 tetrapyrrole synthesis.magnesium-protoporphyrin IX monomethyl ester (oxidative) cyclase	0	Rubrerythrin(1)	47.63	8.55	15028209(Total chloroplast); 12938931(Total chloroplast envelope); 15322131(Thylakoid-stripped); 17293592(total seedlings Ã» light and dark grown); 18431481(chloroplast);	CHLOR
AT3G57030.1	strictosidine synthase family protein	16.4.1 secondary metabolism.N misc.alkaloid-like	1	SGL(1) Str_synth(1)	41	7.71	16618929(ER-LOPIT-callus); 17644812(plasma membrane - suspension cells);	GPI
AT3G57150.1	NAP57 (ARABIDOPSIS THALIANA HOMOLOGUE OF NAP57)	28.1 DNA.synthesis/chromatin structure	0	DKCLD(1) PUA(1) RNA_polI_A34(1) TruB_N(1)	63.03	9.19	15496452(nucleolus); 18463617(suspension cells-phosphorylated proteins);	NSnoTM
AT3G57330.1	ACA11 (AUTOINHIBITED CA2+-ATPASE 11); calcium-transporting ATPase/ calmodulin binding	30.3 signalling.calcium	10	Cation_ATPase_C(1) Cation_ATPase_N(1) E1-E2_ATPase(1) Hydrolase(1)	111.95	5.97	14760709(Vacuolar proteome); 15215502(Vacuolar proteome); 15539469(vacuole); 17151019(plasma membrane suspension cell); 17644812(plasma membrane - suspension cells); 17660356(tonoplast (Brassica oleracea buds)); 18431481(chloroplast);	CHLOR
AT3G57490.1	40S ribosomal protein S2 (RPS2D)	29.2.1.2.1.2 protein.synthesis.ribosomal protein.eukaryotic.40S subunit.S2	0	Ribosomal_S5(1) Ribosomal_S5_C(1)	30.12	10.19	17934214(cytosolic ribosome); 17432890(leaf total membranes); 18463617(suspension cells-phosphorylated proteins);	NSnoTM
AT3G57520.1	ATSIP2 (ARABIDOPSIS THALIANA SEED IMBIBITION 2); hydrolase, hydrolyzing O-glycosyl compounds	3.1.2.2 minor CHO metabolism.raffinose family.raffinose synthases.putative	0	Raffinose_syn(1)	85.14	5.45		NSnoTM
AT3G57530.1	CPK32 (CALCIUM-DEPENDENT PROTEIN KINASE 32); calmodulin-dependent protein kinase/ kinase	30.3 signalling.calcium	0	efhand(4) Pkinase_Tyr(1)	60.94	5.99	14506206(Plasma Membrane proteome); 14506206(plasma membrane (phosphorylated)); 15308754(plasma membrane (phosphorylated)); 17317660(Plasma Membrane proteome); 18463617(suspension cells-phosphorylated proteins);	NSnoTM
AT3G57560.1	aspartate/glutamate/uridylate kinase family protein	13.1.2.3.2 amino acid metabolism.synthesis.glutamate family.arginine.acetylglutamate kinase	0	AA_kinase(1)	36.6	9.04	18431481(chloroplast);	CHLOR
AT3G57610.1	ATPURA; adenylosuccinate synthase	23.1.2.20 nucleotide metabolism.synthesis.purine.adenyosuccinate synthase	0	Adenylsucc_synt(1)	52.97	6.68	15028209(Total chloroplast); 16207701(chloroplast stroma); 16358359(cell suspension (M&Skoog)); 16502469(cell suspension-Cd-up); 15815986(Silique); 15815986(seedling); 15815986(Leaf); 18538804(apoplast); 17828791(total leaf); 18633119(stroma); 18431481(chloroplast);	CHLOR
AT3G57660.1	NRPA1 (nuclear RNA polymerase A 1); DNA binding / DNA-directed RNA polymerase	27.2 RNA.transcription	0	RNA_pol_Rpb1_1(1) RNA_pol_Rpb1_2(1) RNA_pol_Rpb1_3(1) RNA_pol_Rpb1_4(1) RNA_pol_	187.58	5.93	14617066(Nuclear proteome);	GPI
AT3G57680.1	peptidase S41 family protein	29.9* protein.processing	0	PDZ(1) Peptidase_S41(1)	55.69	5.66	17432890(leaf total membranes);	CHLOR
AT3G57880.1	C2 domain-containing protein	35.1.19 not assigned.no ontology.C2 domain-containing protein	3	C2(3) PRT_C(1)	89.19	9.11	16287169(Cell Wall proteome); 16618929(ER-LOPIT-callus);	NSTM
AT3G58140.1	phenylalanyl-tRNA synthetase class IIc family protein	29.1.20 protein.aa activation.phenylalanine-tRNA ligase	0	FDX-ACB(1) MIR(1) tRNA-synt_2d(1)	49.25	5.99	17432890(leaf total membranes); 18431481(chloroplast);	CHLOR
AT3G58510.1	DEAD box RNA helicase, putative (RH11)	27.1.2 RNA.processing.RNA helicase	0	DEAD(1) DUF1253(1) GRP(1) Helicase_C(1) ResIII(1)	66.03	6.23	15496452(nucleolus); 17317660(Plasma Membrane proteome); 17407188(cotyledon); 17951448(peroxisome (leaves));	CHLOR
AT3G58510.2	DEAD box RNA helicase, putative (RH11)	27.1.2 RNA.processing.RNA helicase	0	DEAD(1) DUF1253(1) GRP(1) Helicase_C(1) ResIII(1)	66.03	6.23	15496452(nucleolus); 17317660(Plasma Membrane proteome); 17407188(cotyledon); 17951448(peroxisome (leaves));	CHLOR
AT3G58510.3	DEAD box RNA helicase, putative (RH11)	27.1.2 RNA.processing.RNA helicase	0	DEAD(1) DUF1253(1) GRP(1) Helicase_C(1) ResIII(1)	66.03	6.23	15496452(nucleolus); 17317660(Plasma Membrane proteome); 17407188(cotyledon); 17951448(peroxisome (leaves));	CHLOR
AT3G58610.1	ketol-acid reductoisomerase	13.1.4.1.2 amino acid metabolism.synthesis.branched chain group.common.ketol-acid reductoisomerase	0	IlvC(1) IlvN(1)	63.81	6.36	15028209(Total chloroplast); 12938931(Total chloroplast envelope); MitoDB(Mitochondrial proteome); 16207701(chloroplast stroma); 16287169(Cell Wall proteome); 16358359(cell suspension (M&Skoog)); 16502469(cell suspension-Cd-up); 15815986(seedling); 15815986(Leaf); 11402211,12068122,15047896,16679420,17028149(seed-all-Jobpapers); 18538804(apoplast); 18538804(total leaf); 17407188(cotyledon); 17293…	CHLOR
AT3G58610.2	ketol-acid reductoisomerase	13.1.4.1.2 amino acid metabolism.synthesis.branched chain group.common.ketol-acid reductoisomerase		IlvC(1) IlvN(1)	63.81	6.36	18538804(apoplast); 18538804(total leaf); 17407188(cotyledon); 17293592(total seedlings Ã» light and dark grown); 18599647(seed proteome); 18431481(chloroplast);	CHLOR
AT3G58730.1	(VACUOLAR ATP SYNTHASE SUBUNIT D); ATPase, coupled to transmembrane movement of substances / hydrogen ion transporting ATPase, rotational mechanism	34.1.1 transport.p- and v-ATPases.H+-transporting two-sector ATPase	0	ATP-synt_D(1) DUF1657(1)	29.06	9.52	15215502(Vacuolar proteome); 15539469(vacuole); 16618929(vacuole-LOPIT-callus); 17151019(plasma membrane suspension cell); 17644812(plasma membrane - suspension cells); 17432890(leaf total membranes); 17660356(tonoplast (Brassica oleracea buds)); 18463617(suspension cells-phosphorylated proteins);	VACUOL
AT3G58750.1	CSY2 (CITRATE SYNTHASE 2); citrate (SI)-synthase	6.1 gluconeogenese/ glyoxylate cycle.citrate synthase	0	Citrate_synt(1)	56.6	8.73	18463617(suspension cells-phosphorylated proteins);	S
AT3G59110.1	protein kinase family protein	29.4.1.55 protein.postranslational modification.kinase.receptor like cytoplasmatic kinase V	1	APH(1) Kdo(1) Pkinase_Tyr(1)	57.12	8.56	14506206(Plasma Membrane proteome); 14506206(plasma membrane (phosphorylated)); 15308754(plasma membrane (phosphorylated)); 17317660(Plasma Membrane proteome); 18463617(suspension cells-phosphorylated proteins);	NSTM
AT3G59920.1	ATGDI2 (RAB GDP DISSOCIATION INHIBITOR 2); RAB GDP-dissociation inhibitor	30.5 signalling.G-proteins	0	GDI(1)	49.54	5.49	16247729(mature Pollen);	NSnoTM
AT3G60160.1	ATMRP9 (Arabidopsis thaliana multidrug resistance-associated protein 9)	34.16 transport.ABC transporters and multidrug resistance systems	15	ABC_membrane(2) ABC_tran(2) DUF540(1) DUF87(1) Dynamin_N(1) Miro(1) MMR_HSR1(1)	166.46	7.53		NSTM
AT3G60190.1	ADL4/ADLP2/DRP1E/EDR3 (DYNAMIN-LIKE PROTEIN 4); GTP binding / GTPase	26.17 misc.dynamin	0	DUF1545(1) Dynamin_M(1) Dynamin_N(1) GED(1) MMR_HSR1(1)	69.81	7.17	15539469(vacuole); 16358359(cell suspension (Gamborg)); 16502469(cell suspension-Cd-up); 16618929(PlasmaMembrane-LOPIT-callus); 17317660(Plasma Membrane proteome); 17151019(plasma membrane suspension cell); 17660356(tonoplast (Brassica oleracea buds));	NSnoTM
AT3G60240.2	EIF4G (EUKARYOTIC TRANSLATION INITIATION FACTOR 4G)	29.2.3 protein.synthesis.initiation		Dehydrin(1) Extensin_2(1) HPC2(1) MA3(1) MIF4G(1) Neuromodulin(1)	187.55	7.5	18463617(suspension cells-phosphorylated proteins);	MIT
AT3G60740.1	TTN1 (TITAN 1)	31.1 cell.organisation	0	Borrelia_orfX(1) HEAT(2) YscJ_FliF(1)	139.92	5.89		NSnoTM
AT3G60750.1	transketolase, putative	1.3.8 PS.calvin cyle.transketolase	0	E1_dh(1) TPP_enzyme_C(1) Transket_pyr(1) Transketolase_C(1) Transketolase_N(1)	79.97	5.93	15028209(Total chloroplast); 12766230(Total chloroplast envelope); 16207701(chloroplast stroma); 16242667(mature Pollen); 16358359(cell suspension (Gamborg)); 16502469(cell suspension-Cd-up); 15815986(Silique); 15815986(seedling); 15815986(Leaf); 15052571(soluble leaf); 11402211,12068122,15047896,16679420,17028149(seed-all-Jobpapers); 15908592(Carbonylated seed protein); 17407188(cotyledon); 1782…	CHLOR
AT3G60770.1	40S ribosomal protein S13 (RPS13A)	29.2.1.2.1.13 protein.synthesis.ribosomal protein.eukaryotic.40S subunit.S13	0	Ribosomal_S13_N(1) Ribosomal_S15(1)	17.1	10.39	15028209(Total chloroplast); 16287169(Cell Wall proteome); 15496452(nucleolus); 15821981(crude&pure 80S ribosome); 17934214(cytosolic ribosome); 17660356(tonoplast (Brassica oleracea buds));	MIT
AT3G60860.1	guanine nucleotide exchange family protein	30.5 signalling.G-proteins	0	DUF1077(1) DUF1981(1) Sec7(1)	199.63	5.37	15276459(epidermis);	CHLOR
AT3G60920.1	beige/BEACH domain-containing protein	35.1 not assigned.no ontology	0	Beach(1)	211.75	5.64		NSnoTM
AT3G61050.1	NTMC2T4/NTMC2TYPE4; lipid binding	30.3 signalling.calcium	1	C2(1)	55.1	8.22	16618929(UNKNOWN-LOPIT-callus); 17317660(Plasma Membrane proteome); 17644812(plasma membrane - suspension cells);	MIT
AT3G61110.1	ARS27A (ARABIDOPSIS RIBOSOMAL PROTEIN S27); structural constituent of ribosome	29.2.1.2.1.27 protein.synthesis.ribosomal protein.eukaryotic.40S subunit.S27	0	Ribosomal_S27e(1)	9.6	9.06	16287169(Cell Wall proteome); 15734919(80S cytolic ribosomes); 17934214(cytosolic ribosome);	NSnoTM
AT3G61170.1	pentatricopeptide (PPR) repeat-containing protein	35.1.5 not assigned.no ontology.pentatricopeptide (PPR) repeat-containing protein	0	PPR(7)	87.74	6.99		MIT
AT3G61260.1	DNA-binding family protein / remorin family protein	27.3.67 RNA.regulation of transcription.putative transcription regulator	0	MAP7(1) Remorin_C(1) Remorin_N(1)	23.14	5.55	15060130(Plasma Membrane proteome); 15308754(plasma membrane (phosphorylated)); 15539469(vacuole); 17317660(Plasma Membrane proteome); 17293592(total seedlings Ã» light and dark grown); 17644812(plasma membrane - suspension cells); 17660356(tonoplast (Brassica oleracea buds)); 18463617(suspension cells-phosphorylated proteins);	NSnoTM
AT3G61430.1	PIP1A (PLASMA MEMBRANE INTRINSIC PROTEIN 1A); water channel	34.19.1 transport.Major Intrinsic Proteins.PIP	6	MIP(1)	30.69	9.14	12766230(Total chloroplast envelope); 15060130(Plasma Membrane proteome); 15276431(Mitochondrial proteome); 15539469(vacuole); 15276431(mitochondrial membranes-suspension cells); 17293592(total seedlings Ã» light and dark grown); 17432890(leaf total membranes); 17660356(tonoplast (Brassica oleracea buds));	NSTM
AT3G61430.2	PIP1A (PLASMA MEMBRANE INTRINSIC PROTEIN 1A)	34.19.1 transport.Major Intrinsic Proteins.PIP		MIP(1)	30.69	9.14	17293592(total seedlings Ã» light and dark grown); 17432890(leaf total membranes); 17660356(tonoplast (Brassica oleracea buds));	NSTM
AT3G61440.1	ATCYSC1 (BETA-SUBSTITUTED ALA SYNTHASE 3;1); L-3-cyanoalanine synthase/ cysteine synthase	13.1.5.3.1 amino acid metabolism.synthesis.serine-glycine-cysteine group.cysteine.OASTL	0	PALP(1)	39.93	8.71	15028209(Total chloroplast); MitoDB(Mitochondrial proteome); 15815986(Silique); 15815986(seedling); 15815986(Leaf); 16618929(UNKNOWN-LOPIT-callus); 18538804(total leaf); 18385124(mitochondria - leaf and suspension cell); 18431481(chloroplast); 18385124(mitochondria);	MIT
AT3G61560.1	reticulon family protein (RTNLB6)	35.1 not assigned.no ontology	3	Reticulon(1)	28.82	7.82	15060130(Plasma Membrane proteome);	NSTM
AT3G61820.1	aspartyl protease family protein	27.3.99 RNA.regulation of transcription.unclassified	1	Asp(1)	51.46	8.75		SM
AT3G62120.1	tRNA synthetase class II (G, H, P and S) family protein	29.1.40 protein.aa activation.bifunctional aminoacyl-tRNA synthetase	0	HGTP_anticodon(1) ProRS-C_1(1) tRNA-synt_2b(1)	60.76	6.09	18538804(total leaf); 17432890(leaf total membranes);	NSnoTM
AT3G62290.1	ATARFA1E (ADP-RIBOSYLATION FACTOR A1E); GTP binding / phospholipase activator/ protein binding	29.3.4.99 protein.targeting.secretory pathway.unspecified	0	Arf(1) Miro(1) MMR_HSR1(1) Ras(1)	20.61	6.43	15539469(vacuole); 18463617(suspension cells-phosphorylated proteins);	S
AT3G62530.1	PBS lyase HEAT-like repeat-containing protein	35.1 not assigned.no ontology	0	HEAT_PBS(2)	24.5	6.14	MitoDB(Mitochondrial proteome); 15496452(nucleolus); 12606038(Mitochondria-metalbinding); 18385124(mitochondria - leaf and suspension cell); 18431481(chloroplast); 18385124(mitochondria);	MIT
AT3G62680.1	PRP3 (PROLINE-RICH PROTEIN 3); structural constituent of cell wall	10.5.2 cell wall.cell wall proteins.proline rich proteins	0	Extensin_1(4) Extensin_2(1) Pollen_Ole_e_I(1)	34.42	9.44		S
AT3G62900.1	zinc ion binding	35.2 not assigned.unknown	0	MFMR(1) zf-CW(1)	152.84	8.94	15276459(trichomes);	NSnoTM
AT3G63070.1	PWWP domain-containing protein	27.3.68 RNA.regulation of transcription.PWWP domain protein	0	Extensin_2(1) PWWP(1)	149.32	5.53	18463617(suspension cells-phosphorylated proteins);	MIT
AT3G63260.1	ATMRK1 (Arabidopsis thaliana MLK/Raf-related protein kinase 1); kinase/ protein serine/threonine/tyrosine kinase	29.4 protein.postranslational modification	0	Pkinase(1)	42.58	6.23	17317660(Plasma Membrane proteome); 17644812(plasma membrane - suspension cells);	NSnoTM
AT3G63290.1	similar to unknown protein [Arabidopsis thaliana] (TAIR:AT4G13400.1); similar to unnamed protein product [Vitis vinifera] (GB:CAO22570.1); contains domain PTHR10209 (PTHR10209); contains domain SSF51197 (SSF51197); contains domain G3DSA:2.60.120.330	35.2 not assigned.unknown	0	2OG-FeII_Oxy(1)	45.89	8.11		NSnoTM
AT3G63370.1	pentatricopeptide (PPR) repeat-containing protein	27.1.5* RNA.editing	0	PEX11(1) PPR(6)	113.11	8.1		CHLOR
AT3G63430.1	similar to unknown protein [Arabidopsis thaliana] (TAIR:AT1G18620.2); similar to unknown protein [Arabidopsis thaliana] (TAIR:AT1G18620.1); similar to unnamed protein product [Vitis vinifera] (GB:CAO22610.1)	35.2 not assigned.unknown	0		61.15	8.4		CHLOR
AT3G63460.1	WD-40 repeat family protein	35.1 not assigned.no ontology	0	WD40(3)	119.88	5	17432890(leaf total membranes); 18463617(suspension cells-phosphorylated proteins);	S
AT3G63520.1	CCD1 (CAROTENOID CLEAVAGE DIOXYGENASE 1)	16.1.4.10 secondary metabolism.isoprenoids.carotenoids.carotenoid cleavage dioxygenase	0	RPE65(1)	60.91	6.05	15539469(vacuole); 17151019(plasma membrane suspension cell); 17644812(plasma membrane - suspension cells);	NSnoTM
AT4G00050.1	UNE10 (unfertilized embryo sac 10); DNA binding / transcription factor	27.3.6 RNA.regulation of transcription.bHLH,Basic Helix-Loop-Helix family	0	HLH(1)	43.37	7.14		NSnoTM
AT4G00620.1	tetrahydrofolate dehydrogenase/cyclohydrolase, putative	25.5 C1-metabolism.Methylenetetrahydrofolate dehydrogenase & Methenyltetrahydrofolate cyclohydrolase	0	Semialdhyde_dh(1) Shikimate_DH(1) THF_DHG_CYH(1) THF_DHG_CYH_C(1)	38.74	8.58	18431481(chloroplast);	CHLOR
AT4G00710.1	protein kinase family protein	29.4 protein.postranslational modification	0	Pkinase(1) Pkinase_Tyr(1)	54.91	5.87	17317660(Plasma Membrane proteome); 17432890(leaf total membranes);	NSnoTM
AT4G01260.1	transcription regulator	35.2 not assigned.unknown	0	DUF573(1)	36.22	9.07		CHLOR
AT4G01310.1	ribosomal protein L5 family protein	29.2.1.1.1.2.5 protein.synthesis.ribosomal protein.prokaryotic.chloroplast.50S subunit.L5	0	DUF1010(1) Ribosomal_L5(1) Ribosomal_L5_C(1)	28.34	10	15028209(Total chloroplast); 12938931(Total chloroplast envelope); 16207701(chloroplast stroma); 15821981(crude&pure 80S ribosome); 15815986(Silique); 15815986(Leaf); 18538804(total leaf); 17407188(cotyledon); 17432890(leaf total membranes); 18633119(stroma); 18431481(chloroplast);	CHLOR
AT4G01410.1	harpin-induced family protein / HIN1 family protein / harpin-responsive family protein	35.1 not assigned.no ontology	1	Hin1(1)	24.45	9.74	14506206(Plasma Membrane proteome); 14506206(plasma membrane (phosphorylated)); 15308754(plasma membrane (phosphorylated));	NSTM
AT4G01850.1	MAT2/SAM-2 (S-adenosylmethionine synthetase 2); methionine adenosyltransferase	13.1.3.4.11 amino acid metabolism.synthesis.aspartate family.methionine.S-adenosylmethionine synthetase	0	S-AdoMet_synt_C(1) S-AdoMet_synt_M(1) S-AdoMet_synt_N(1)	43.26	5.67	16287169(Cell Wall proteome); 15496452(nucleolus); 16242667(mature Pollen); 16526091(Cu-binding root); 16400686(floem_sap B. napa); 15815986(seedling); 15815986(Leaf); 15276459(trichomes); 11402211,12068122,15047896,16679420,17028149(seed-all-Jobpapers); 18599647(seed proteome);	NSnoTM
AT4G02020.1	EZA1 (SWINGER); transcription factor	27.3.65 RNA.regulation of transcription.Polycomb Group (PcG)	0	CXC(1) Pre-SET(1) SET(1) SNARE(1)	95.4	6.14		NSnoTM
AT4G02070.1	MSH6 (MUTS HOMOLOG 6-1)	28.2 DNA.repair	0	MutS_I(1) MutS_II(1) MutS_III(1) MutS_IV(1) MutS_V(1) S-antigen(1) Ubiq-assoc(1)	146.8	6.25		CHLOR
AT4G02350.1	exocyst complex subunit Sec15-like family protein	31.4 cell.vesicle transport	0	Osmo_CC(1) Sec15(1)	86.54	5.99	17317660(Plasma Membrane proteome); 17644812(plasma membrane - suspension cells); 17432890(leaf total membranes);	NSnoTM
AT4G02450.1	glycine-rich protein	35.1.40 not assigned.no ontology.glycine rich proteins	0	Collagen(1) CS(1) Fork_head_N(1)	25.47	4.44	15815986(seedling); 11402211,12068122,15047896,16679420,17028149(seed-all-Jobpapers); 17644812(plasma membrane - suspension cells); 18599647(seed proteome);	NSnoTM
AT4G02520.1	ATGSTF2 (Arabidopsis thaliana Glutathione S-transferase (class phi) 2); glutathione transferase	26.9 misc.glutathione S transferases	0	GST_C(1) GST_N(1)	24.13	5.92	15028209(Total chloroplast); 16207701(chloroplast stroma); 15539469(vacuole); 16358359(cell suspension (Gamborg)); 16502469(cell suspension-Cd-up); 15815986(seedling); 15815986(Leaf); 15159623(GSTs-suspension cells); 17317660(Plasma Membrane proteome); 18538804(apoplast); 18538804(total leaf); 17407188(cotyledon); 17848588(total seedling); 17828791(total leaf); 17293592(total seedlings Ã» light a…	NSnoTM
AT4G02620.1	(VACUOLAR ATPASE SUBUNIT F); hydrogen ion transporting ATP synthase, rotational mechanism / hydrogen ion transporting ATPase, rotational mechanism	34.1.1 transport.p- and v-ATPases.H+-transporting two-sector ATPase	0	ATP-synt_F(1)	14.26	6.08	15215502(Vacuolar proteome); 15539469(vacuole); 17151019(plasma membrane suspension cell); 17644812(plasma membrane - suspension cells); 17660356(tonoplast (Brassica oleracea buds));	VACUOL
AT4G02630.1	protein kinase family protein	1.1.30 PS.lightreaction.state transition	1	Pkinase(1)	54.74	7.28	17317660(Plasma Membrane proteome);	MIT
AT4G02930.1	elongation factor Tu, putative / EF-Tu, putative	29.2.4 protein.synthesis.elongation	0	ATP_bind_1(1) CbiA(1) GTP_EFTU(1) GTP_EFTU_D2(1) GTP_EFTU_D3(1) MMR_HSR1(1)	49.41	6.25	MitoDB(Mitochondrial proteome); 16287169(Cell Wall proteome); 16242667(mature Pollen); 16358359(cell suspension (M&Skoog)); 16247729(mature Pollen); 11402211,12068122,15047896,16679420,17028149(seed-all-Jobpapers); 16618929(UNKNOWN-LOPIT-callus); 17137349(ATP-binding-mitochondria cell suspension); 18599647(seed proteome);	CHLOR
AT4G03550.1	ATGSL05 (GLUCAN SYNTHASE-LIKE 5); 1,3-beta-glucan synthase/ transferase, transferring glycosyl groups	3.6 minor CHO metabolism.callose	12	DUF1385(1) Glucan_synthase(1) MFS_1(1)	206.92	9.02	15815986(Leaf); 16618929(PlasmaMembrane-LOPIT-callus); 17317660(Plasma Membrane proteome); 18463617(suspension cells-phosphorylated proteins);	NSTM
AT4G04640.1	ATPC1 (ATP synthase gamma chain 1)	1.1.4 PS.lightreaction.ATP synthase	0	ATP-synt(1)	40.91	8.14	15028209(Total chloroplast); 12938931(Total chloroplast envelope); 14729914(thylakoid-pheripheral&lumen); 14729914(thylakoid stripped); 11826309(thylakoid peripheral&lumen); 15322131(Thylakoid-stripped); 15815986(Silique); 15815986(seedling); 15815986(Leaf); 17407188(cotyledon); 17828791(total leaf); 16648217(thylakoids); 17293592(total seedlings Ã» light and dark grown); 17432890(leaf total memb…	CHLOR
AT4G04710.1	CPK22 (calcium-dependent protein kinase 22); calmodulin-dependent protein kinase/ kinase	30.3 signalling.calcium	0	efhand(4) MtrA(1) Pkinase(1) Pkinase_Tyr(1)	64.68	5.36		NSnoTM
AT4G04720.1	CPK21 (calcium-dependent protein kinase 21); calmodulin-dependent protein kinase/ kinase	30.3 signalling.calcium	0	efhand(4) Pkinase(1) Pkinase_Tyr(1)	59.9	6.21	17317660(Plasma Membrane proteome); 17644812(plasma membrane - suspension cells);	NSnoTM
AT4G04910.1	NSF (N-ETHYLMALEIMIDE SENSITIVE FACTOR); ATP binding / binding / nucleoside-triphosphatase/ nucleotide binding	29.5.9 protein.degradation.AAA type	0	AAA(2) AAA_2(1) AAA_5(1) Arch_ATPase(1) CDC48_2(1) CDC48_N(1) NACHT(1) Pox_C4_C1	81.49	5.74	15539469(vacuole); 16618929(UNKNOWN-LOPIT-callus);	NSnoTM
AT4G05190.1	ATK5 (Arabidopsis thaliana kinesin 5); microtubule motor	31.1 cell.organisation	0	DHC_N1(1) DUF148(1) ERM(1) Kinesin(1) Myosin_tail_1(1) Prefoldin_2(1) Rab5-bind(	89.2	7.25	14617066(Nuclear proteome); 17407188(cotyledon);	CHLOR
AT4G05520.1	calcium-binding EF hand family protein	30.3 signalling.calcium	0	Dynamin_N(1) efhand(2) Miro(1) MMR_HSR1(1) MscL(1)	61.38	6.78		NSnoTM
AT4G06534.1	similar to unnamed protein product [Vitis vinifera] (GB:CAO61385.1)	35.2 not assigned.unknown	1		44.68	9.49		SM
AT4G07960.1	ATCSLC12 (Cellulose synthase-like C12); transferase, transferring glycosyl groups	10.2 cell wall.cellulose synthesis	6	Chitin_synth_2(1) Glycos_transf_2(1)	80.12	9.24	17272265(ubiquinated proteins (suspension cells));	NSTM
AT4G08850.1	leucine-rich repeat family protein / protein kinase family protein	30.2.12 signalling.receptor kinases.leucine rich repeat XII	1	APH(1) LRR_1(7) LRRNT_2(1) Pkinase(1)	115.42	5.88	14506206(Plasma Membrane proteome); 14506206(plasma membrane (phosphorylated)); 15308754(plasma membrane (phosphorylated)); 16618929(PlasmaMembrane-LOPIT-callus); 17317660(Plasma Membrane proteome); 17644812(plasma membrane - suspension cells); 17432890(leaf total membranes);	SM
AT4G08950.1	phosphate-responsive protein, putative (EXO)	30.1.1 signalling.in sugar and nutrient physiology	0	Phi_1(1)	33.6	9.39	14595688(Cell Wall proteome);	MIT
AT4G09000.1	GRF1 (GENERAL REGULATORY FACTOR 1); protein phosphorylated amino acid binding	30.7 signalling.14-3-3 proteins	0	14-3-3(1)	29.93	4.68	15028209(Total chloroplast); 14617066(Nuclear proteome); 15539469(vacuole); 16358359(cell suspension (Gamborg)); 16502469(cell suspension-CD-down); 16619310(14-3-3 proteins); 15276459(epidermis); 17317660(Plasma Membrane proteome); 18538804(apoplast); 18538804(total leaf); 17407188(cotyledon); 17293592(total seedlings Ã» light and dark grown); 17644812(plasma membrane - suspension cells); 1743289…	NSnoTM
AT4G09320.1	NDPK1 (nucleoside diphosphate kinase 1); ATP binding / nucleoside diphosphate kinase	23.4.10 nucleotide metabolism.phosphotransfer and pyrophosphatases.nucleoside diphosphate kinase	0	NDK(1)	18.81	8.43	15539469(vacuole); 16358359(cell suspension (Gamborg)); 16502469(cell suspension-Cd-up); 16400686(floem_sap B. napa); 15815986(Silique); 15815986(seedling); 15815986(Leaf); 15276459(trichomes); 16618929(UNKNOWN-LOPIT-callus); 18538804(apoplast); 18538804(total leaf); 17407188(cotyledon); 17151019(plasma membrane suspension cell); 17916636(root (NaCl stress)); 17644812(plasma membrane - suspension…	NSnoTM
AT4G09720.1	AtRABG3a; GTP binding	30.5 signalling.G-proteins	0	Arf(1) ATP_bind_1(1) Miro(1) MMR_HSR1(1) Ras(1)	22.75	5.12	17151019(plasma membrane suspension cell);	MIT
AT4G09800.1	RPS18C (S18 RIBOSOMAL PROTEIN); structural constituent of ribosome	29.2.1.2.1.18 protein.synthesis.ribosomal protein.eukaryotic.40S subunit.S18	0	Ribosomal_S13(1)	17.55	10.54	16287169(Cell Wall proteome); 15539469(vacuole); 15496452(nucleolus); 17934214(cytosolic ribosome);	NSnoTM
AT4G10340.1	LHCB5 (LIGHT HARVESTING COMPLEX OF PHOTOSYSTEM II 5); chlorophyll binding	1.1.1.1 PS.lightreaction.photosystem II.LHC-II	0	Chloroa_b-bind(1)	30.16	6	15028209(Total chloroplast); 14729914(thylakoid stripped); 15322131(Thylakoid-stripped); 17407188(cotyledon); 17828791(total leaf); 17293592(total seedlings Ã» light and dark grown); 17432890(leaf total membranes); 18633119(young leaf); 18633119(thylakoid); 17660356(tonoplast (Brassica oleracea buds)); 18431481(chloroplast);	CHLOR
AT4G10840.1	kinesin light chain-related	31.1 cell.organisation	0	TPR_1(5) TPR_2(2) TPR_4(1)	66.28	5.34	17317660(Plasma Membrane proteome);	CHLOR
AT4G11010.1	NDPK3 (NUCLEOSIDE DIPHOSPHATE KINASE 3); ATP binding / nucleoside diphosphate kinase	23.4.10 nucleotide metabolism.phosphotransfer and pyrophosphatases.nucleoside diphosphate kinase	0	NDK(1)	25.74	9.28	MitoDB(Mitochondrial proteome); 16358359(cell suspension (Gamborg)); 16247729(mature Pollen); 15815986(Silique); 16618929(MITO/PLASTID-LOPIT-callus); 18538804(total leaf); 18385124(mitochondria - leaf and suspension cell); 18385124(mitochondria);	CHLOR
AT4G11150.1	TUF (VACUOLAR ATP SYNTHASE SUBUNIT E1)	34.1.1 transport.p- and v-ATPases.H+-transporting two-sector ATPase	0	vATP-synt_E(1)	26.06	6.04	14760709(Vacuolar proteome); 15215502(Vacuolar proteome); 15539469(vacuole); 15734919(80S cytolic ribosomes); 16358359(cell suspension (Gamborg)); 15815986(Silique); 15815986(seedling); 15815986(Leaf); 16618929(vacuole-LOPIT-callus); 18538804(total leaf); 17828791(total leaf); 17151019(plasma membrane suspension cell); 17916636(root (NaCl stress)); 17028151(leaf defense proteome);	VACUOL
AT4G11820.1	MVA1 (HYDROXYMETHYLGLUTARYL-COA SYNTHASE); acetyl-CoA C-acetyltransferase/ hydroxymethylglutaryl-CoA synthase	16.1.2.2 secondary metabolism.isoprenoids.mevalonate pathway.HMG-CoA synthase	0	ACP_syn_III(1) ACP_syn_III_C(1) HMG_CoA_synt_C(1) HMG_CoA_synt_N(1)	45.21	6.76		NSnoTM
AT4G12040.1	zinc finger (AN1-like) family protein	27.3.99 RNA.regulation of transcription.unclassified	0	zf-A20(1) zf-AN1(1)	18.99	8.47		NSnoTM
AT4G12390.1	PME1; pectinesterase inhibitor	26.18 misc.invertase/pectin methylesterase inhibitor family protein	0	PMEI(1)	23.08	9.78		S
AT4G12420.1	SKU5 (skewed 5); copper ion binding	35.1 not assigned.no ontology	0	Cu-oxidase(1) Cu-oxidase_2(1) Cu-oxidase_3(1)	65.64	9.16	14595688(Cell Wall proteome); 15060130(Plasma Membrane proteome); 15308754(plasma membrane (phosphorylated)); 12805588(GBI-anchored-callus); 14517339(GPI anchored suspension cells); 16602701(GPI-anchored Plasma membrane suspension cells); 15815986(Silique); 15815986(seedling); 15815986(Leaf); 16618929(PlasmaMembrane-LOPIT-callus); 17317660(Plasma Membrane proteome); 18538804(apoplast); 18538804(t…	GPI
AT4G12470.1	protease inhibitor/seed storage/lipid transfer protein (LTP) family protein	26.21 misc.protease inhibitor/seed storage/lipid transfer protein (LTP) family protein	1	Tryp_alpha_amyl(1)	16.77	9.34		SM
AT4G12650.1	endomembrane protein 70, putative	35.2 not assigned.unknown	9	DUF969(1) EMP70(1) MFS_1(1)	59.71	5.91	14760709(Vacuolar proteome); 16618929(Golgi); 17151019(plasma membrane suspension cell);	NSTM
AT4G12670.1	DNA binding	35.2 not assigned.unknown	0	Merozoite_SPAM(1) Myb_DNA-binding(1) Vicilin_N(1)	56.55	9.29		NSnoTM
AT4G12690.1	similar to unknown protein [Arabidopsis thaliana] (TAIR:AT2G04220.1); similar to unnamed protein product [Vitis vinifera] (GB:CAO41124.1); contains InterPro domain Protein of unknown function DUF868, plant (InterPro:IPR008586)	35.2 not assigned.unknown	0	DUF868(1)	32.79	8.15		NSnoTM
AT4G13310.2	CYP71A20 (cytochrome P450, family 71, subfamily A, polypeptide 20); oxygen binding	26.10 misc.cytochrome P450	0	p450(1)	44.45	9.16		S
AT4G13340.1	leucine-rich repeat family protein / extensin family protein	10.5.3 cell wall.cell wall proteins.LRR	1	Extensin_2(1) LRRNT_2(1)	82.25	6.49	16287169(Cell Wall proteome);	SM
AT4G13510.1	AMT1;1 (AMMONIUM TRANSPORT 1); ammonium transmembrane transporter	34.5 transport.ammonium	9	Ammonium_transp(1) Chlorovi_GP_rpt(1) MARVEL(1) MFS_1(1) Tetraspannin(1)	53.58	7.08	14506206(Plasma Membrane proteome); 14506206(plasma membrane (phosphorylated)); 15308754(plasma membrane (phosphorylated)); 17317660(Plasma Membrane proteome); 18463617(suspension cells-phosphorylated proteins);	SM
AT4G13660.1	pinoresinol-lariciresinol reductase, putative	16.8.5 secondary metabolism.flavonoids.isoflavonols	0	3Beta_HSD(1) 3HCDH_N(1) DapB_N(1) Epimerase(1) NAD_binding_2(1) NAD_binding_4(1)	35.42	5.79		NSnoTM
AT4G13930.1	SHM4 (SERINE HYDROXYMETHYLTRANSFERASE 4); glycine hydroxymethyltransferase	25.1 C1-metabolism.glycine hydroxymethyltransferase	0	Aminotran_1_2(1) Beta_elim_lyase(1) SHMT(1)	51.72	6.8	16242667(mature Pollen); 16358359(cell suspension (Gamborg)); 16358359(cell suspension (M&Skoog)); 16502469(cell suspension-Cd-up); 16247729(mature Pollen); 15815986(Silique); 15815986(seedling); 15815986(Leaf); 15276459(trichomes); 11402211,12068122,15047896,16679420,17028149(seed-all-Jobpapers); 17293592(total seedlings Ã» light and dark grown); 17644812(plasma membrane - suspension cells); 174…	NSnoTM
AT4G13940.1	HOG1 (HOMOLOGY-DEPENDENT GENE SILENCING 1); adenosylhomocysteinase	13.2.3.4 amino acid metabolism.degradation.aspartate family.methionine	0	2-Hacid_dh_C(1) AdoHcyase(1) AdoHcyase_NAD(1) AlaDh_PNT_C(1) IlvN(1) Malic_M(1)	53.38	5.66	15215502(Vacuolar proteome); 16242667(mature Pollen); 16358359(cell suspension (Gamborg)); 16358359(cell suspension (M&Skoog)); 16526091(Cu-binding root); 16400686(floem_sap B. napa); 15815986(Silique); 15815986(seedling); 15276459(trichomes); 11402211,12068122,15047896,16679420,17028149(seed-all-Jobpapers); 16618929(UNKNOWN-LOPIT-callus); 15734904(S-nitrosylated suspension cells or leaf); 185388…	NSnoTM
AT4G14030.1	selenium-binding protein, putative	15 metal handling	0	SBP56(1)	54.06	5.37	16502469(cell suspension-Cd-up); 17828791(total leaf); 17293592(total seedlings Ã» light and dark grown);	NSnoTM
AT4G14090.1	UDP-glucoronosyl/UDP-glucosyl transferase family protein	26.2 misc.UDP glucosyl and glucoronyl transferases	0	Glyco_transf_28(1) Glycos_transf_1(1) UDPGT(1)	50.7	5.35		MIT
AT4G14165.1	F-box family protein-related	29.5.11.4.3.2 protein.degradation.ubiquitin.E3.SCF.FBOX	0	DUF295(1)	30.64	9.03		NSnoTM
AT4G14360.1	dehydration-responsive protein-related	20.2.3 stress.abiotic.drought/salt	1	DUF248(1) Methyltransf_11(1)	69.24	6.10	16618929(Golgi);	SM
AT4G14960.2	TUA6 (tubulin alpha-6 chiain)	31.1 cell.organisation	0	Tubulin(1) Tubulin_C(1)	49.54	4.92	14760709(Vacuolar proteome); 16287169(Cell Wall proteome); 15496452(nucleolus); 16358359(cell suspension (Gamborg)); 16358359(cell suspension (M&Skoog)); 11402211,12068122,15047896,16679420,17028149(seed-all-Jobpapers); 17407188(cotyledon); 17848588(total seedling); 17916636(root (NaCl stress)); 17644812(plasma membrane - suspension cells); 17432890(leaf total membranes);	NSnoTM
AT4G15630.1	integral membrane family protein	35.1 not assigned.no ontology	4	DUF588(1)	20.11	9.9	15060130(Plasma Membrane proteome); 17644812(plasma membrane - suspension cells);	NSTM
AT4G15730.1	zinc ion binding	35.2 not assigned.unknown	0	zf-CW(1)	116.7	8.78		NSnoTM
AT4G15800.1	RALFL33 (RALF-LIKE 33)	30.8 signalling.misc	1	RALF(1)	12.81	9.41		SM
AT4G16120.1	ATSEB1	15 metal handling	0	Phytochel_synth(1)	72.6	7.74	12805588(GBI-anchored-callus); 14517339(GPI anchored suspension cells); 16602701(GPI-anchored Plasma membrane suspension cells); 16618929(Golgi);	GPI
AT4G16130.1	ARA1 (ARABINOSE KINASE); ATP binding / galactokinase	3.8.1 minor CHO metabolism.galactose.galactokinases	0	GHMP_kinases_C(1) GHMP_kinases_N(1)	114.26	5.89		NSnoTM
AT4G16143.1	importin alpha-2, putative (IMPA-2)	29.3.1 protein.targeting.nucleus	0	Arm(7) DUF634(1) HEAT(2) IBB(1)	49.56	6.34	15496452(nucleolus); 18463617(suspension cells-phosphorylated proteins);	NSnoTM
AT4G16370.1	ATOPT3 (OLIGOPEPTIDE TRANSPORTER); oligopeptide transporter	34.13 transport.peptides and oligopeptides	10	DUF368(1) MFS_1(1) OPT(1)	71.29	9.24		NSTM
AT4G16380.2	metal ion binding	35.1 not assigned.no ontology		HMA(1)	27.75	9.09		NSnoTM
AT4G16500.1	cysteine protease inhibitor family protein / cystatin family protein	29.5.3 protein.degradation.cysteine protease	1	Cystatin(1) PP1(1)	12.56	9.16	15539469(vacuole); 15593128(Cell Wall proteome); 16618929(UNKNOWN-LOPIT-callus);	SM
AT4G16563.1	aspartyl protease family protein	29.5.4 protein.degradation.aspartate protease	0	Asp(1)	54.75	8.61		CHLOR
AT4G16760.1	ACX1 (ACYL-COA OXIDASE 1)	11.9.4.2 lipid metabolism.lipid degradation.beta-oxidation.acyl CoA DH	0	ACOX(1) Acyl-CoA_dh_1(1) Acyl-CoA_dh_M(1) WSC(1)	75.38	6.69	16502469(cell suspension-Cd-up); 18538804(total leaf);	NSnoTM
AT4G17140.1	pleckstrin homology (PH) domain-containing protein	35.1.19 not assigned.no ontology.C2 domain-containing protein	0	DUF1162(1) DUF946(1) PH(1) RPAP1_N(1) SdiA-regulated(1)	464.5	5.77	15539469(vacuole); 16618929(UNKNOWN-LOPIT-callus);	NSnoTM
AT4G17330.1	ATG2484-1 (Arabidopsis thaliana G2484-1 protein); RNA binding	35.1.2 not assigned.no ontology.agenet domain-containing protein	0	Agenet(1)	113.35	9.4		NSnoTM
AT4G17380.1	MSH4 (MUTS-LIKE PROTEIN 4); ATP binding / damaged DNA binding	28.2 DNA.repair	0	MutS_III(1) MutS_IV(1) MutS_V(1)	89.02	7.78		NSnoTM
AT4G17390.1	60S ribosomal protein L15 (RPL15B)	29.2.1.2.2.15 Protein.synthesis.ribosomal protein.eukaryotic.60S subunit.L15	0	Ribosomal_L15e(1)	24.24	11.44	15496452(nucleolus); 17934214(cytosolic ribosome); 17432890(leaf total membranes);	MIT
AT4G17530.1	RAB1C; GTP binding	30.5 signalling.G-proteins	0	Arf(1) ATP_bind_1(1) Glutaredoxin(1) GTP_EFTU(1) Miro(1) MMR_HSR1(1) Ras(1)	22.32	5.27	15060130(Plasma Membrane proteome); 15539469(vacuole); 16247729(mature Pollen); 17644812(plasma membrane - suspension cells); 17432890(leaf total membranes);	S
AT4G18100.1	60S ribosomal protein L32 (RPL32A)	29.2.1.2.2.32 protein.synthesis.ribosomal protein.eukaryotic.60S subunit.L32	0	Ribosomal_L32e(1)	15.5	10.89	15496452(nucleolus); 15734919(80S cytolic ribosomes); 16618929(UNKNOWN-LOPIT-callus); 18538804(total leaf); 17934214(cytosolic ribosome); 17660356(tonoplast (Brassica oleracea buds));	MIT
AT4G18465.1	RNA helicase, putative	27.1.2 RNA.processing.RNA helicase	0	ABC_tran(1) DEAD(1) DUF1605(1) Flavi_DEAD(1) HA2(1) Helicase_C(1) NACHT(1) ResII	78.66	8.01		NSnoTM
AT4G18480.1	CHLI1 (CHLORINA 42); magnesium chelatase	19.10 tetrapyrrole synthesis.magnesium chelatase	0	AAA(1) AAA_5(1) MCM(1) Mg_chelatase(1)	46.27	6.08	16207701(chloroplast stroma); 16287169(Cell Wall proteome); 15815986(Silique); 15815986(seedling); 15815986(Leaf); 18538804(total leaf); 17828791(total leaf); 18633119(stroma); 18431481(chloroplast);	CHLOR
AT4G18670.1	leucine-rich repeat family protein / extensin family protein	10.5.3 cell wall.cell wall proteins.LRR	1	Extensin_2(1) LRRNT_2(1)	90.24	8.49		SM
AT4G18800.1	AtRABA1d/AtRab11B/AthSGBP (Arabidopsis Rab GTPase homolog A1d); GTP binding	30.5 signalling.G-proteins	0	Arf(1) ATP_bind_1(1) Miro(1) MMR_HSR1(1) Ras(1)	23.87	5.21	17317660(Plasma Membrane proteome);	NSnoTM
AT4G19410.1	pectinacetylesterase, putative	10.8.2 cell wall.pectin*esterases.acetyl esterase	1	PAE(1)	42.13	9.31	14595688(Cell Wall proteome); 16287169(Cell Wall proteome); 15815986(Silique); 15815986(seedling); 17432890(leaf total membranes);	SM
AT4G19490.1	protein binding	35.2 not assigned.unknown	0	ThiG(1) Vps54(1)	114.94	5.8	15028209(Total chloroplast);	CHLOR
AT4G19900.1	glycosyl transferase-related	26.2 misc.UDP glucosyl and glucoronyl transferases	1	Gb3_synth(1) Gly_transf_sug(1) PPR(13)	147.38	6.18		MIT
AT4G20360.1	AtRABE1b/AtRab8D (Arabidopsis Rab GTPase homolog E1b); translation elongation factor	29.2.4 protein.synthesis.elongation	0	ATP_bind_1(1) CbiA(1) cobW(1) GTP_EFTU(1) GTP_EFTU_D2(1) GTP_EFTU_D3(1) Miro(1)	51.63	5.84	15028209(Total chloroplast); 12938931(Total chloroplast envelope); 12766230(Total chloroplast envelope); 14617066(Nuclear proteome); 15322131(Thylakoid-stripped); 16207701(chloroplast stroma); 16326926(nucleoids); 15496452(nucleolus); 16358359(cell suspension (Gamborg)); 15815986(seedling); 15815986(Leaf); 11402211,12068122,15047896,16679420,17028149(seed-all-Jobpapers); 18538804(apoplast); 18538…	CHLOR
AT4G20440.1	SMB	27.1 RNA.processing	0	Extensin_2(1) LSM(1)	27.14	11.17		MIT
AT4G20830.1	FAD-binding domain-containing protein	26.8 misc.nitrilases, *nitrile lyases, berberine bridge enzymes, reticuline oxidases, troponine reductases	1	BBE(1) FAD_binding_4(1)	63.56	9.61	15215502(Vacuolar proteome); 15276431(Mitochondrial proteome); 14506206(Plasma Membrane proteome); 14506206(plasma membrane (phosphorylated)); 16618929(PlasmaMembrane-LOPIT-callus); 15276431(mitochondrial membranes-suspension cells); 17317660(Plasma Membrane proteome); 18538804(apoplast); 17644812(plasma membrane - suspension cells); 17526915(glycoproteome cell wall (stems));	GPI
AT4G20850.1	TPP2 (TRIPEPTIDYL PEPTIDASE II); subtilase	29.5.1 protein.degradation.subtilases	0	Peptidase_S8(1) Prp19(1)	152.37	5.77	15028209(Total chloroplast); 15215502(Vacuolar proteome); 15539469(vacuole); 15821981(crude&pure 80S ribosome); 11402211,12068122,15047896,16679420,17028149(seed-all-Jobpapers); 18538804(total leaf); 17151019(plasma membrane suspension cell); 17432890(leaf total membranes); 18599647(seed proteome); 18431481(chloroplast);	CHLOR
AT4G20890.1	TUB9 (tubulin beta-9 chain); structural molecule	31.1 cell.organisation	0	Tubulin(1) Tubulin_C(1)	49.66	4.69	16358359(cell suspension (Gamborg)); 16358359(cell suspension (M&Skoog)); 16502469(cell suspension-Cd-up); 16502469(cell suspension-CD-down); 17317660(Plasma Membrane proteome); 17151019(plasma membrane suspension cell); 17644812(plasma membrane - suspension cells); 18431481(chloroplast);	NSnoTM
AT4G21150.1	ribophorin II (RPN2) family protein	35.1 not assigned.no ontology	4	DUF962(1) MecA_N(1) Ribophorin_II(1)	74.67	7.16	15276431(Mitochondrial proteome); 16618929(ER-LOPIT-callus); 15276431(mitochondrial membranes-suspension cells); 17317660(Plasma Membrane proteome); 17293592(total seedlings Ã» light and dark grown); 17151019(plasma membrane suspension cell); 17432890(leaf total membranes); 17660356(tonoplast (Brassica oleracea buds));	SM
AT4G21380.1	ARK3 (Arabidopsis Receptor Kinase 3); kinase	30.2.24 signalling.receptor kinases.S-locus glycoprotein like	1	B_lectin(1) GTP_EFTU_D2(1) PAN_2(1) Pkinase_Tyr(1) RIO1(1) S_locus_glycop(1)	96.47	7.73	14760709(Vacuolar proteome); 14506206(Plasma Membrane proteome); 14506206(plasma membrane (phosphorylated)); 15308754(plasma membrane (phosphorylated));	SM
AT4G21710.1	NRPB2 (EMBRYO DEFECTIVE 1989); DNA binding	27.2 RNA.transcription	0	RNA_pol_Rpb2_1(1) RNA_pol_Rpb2_2(1) RNA_pol_Rpb2_3(1) RNA_pol_Rpb2_4(1) RNA_pol_	135.02	7.91		NSnoTM
AT4G22010.1	SKS4 (SKU5 Similar 4); copper ion binding / oxidoreductase	26.7 misc.oxidases - copper, flavone etc.	1	Cu-oxidase(1) Cu-oxidase_2(1) Cu-oxidase_3(1)	60.46	9.90	17526915(glycoproteome cell wall (stems)); 17432890(leaf total membranes);	SM
AT4G22200.1	AKT2 (Arabidopsis K+ transporter 2); cyclic nucleotide binding / inward rectifier potassium channel	34.15 transport.potassium	7	Ank(3) ATLF(1) cNMP_binding(1) Ion_trans(1) Ion_trans_2(1) RWP-RK(1)	91.31	6.09		NSTM
AT4G22710.1	CYP706A2 (cytochrome P450, family 706, subfamily A, polypeptide 2); oxygen binding	16.8.3 secondary metabolism.flavonoids.dihydroflavonols	1	p450(1)	59.43	6.42	17644812(plasma membrane - suspension cells);	SM
AT4G23100.1	RML1 (ROOT MERISTEMLESS 1); glutamate-cysteine ligase	21.2.2 redox.ascorbate and glutathione.glutathione	0	GCS2(1)	58.56	6.16	15028209(Total chloroplast); 16207701(chloroplast stroma); 16358359(cell suspension (Gamborg)); 16502469(cell suspension-Cd-up); 15815986(Leaf); 17407188(cotyledon); 18633119(stroma); 18431481(chloroplast);	CHLOR
AT4G23400.1	PIP1;5/PIP1D (plasma membrane intrinsic protein 1;5); water channel	34.19.1 transport.Major Intrinsic Proteins.PIP	6	MIP(1)	30.65	8.99	15060130(Plasma Membrane proteome); 17317660(Plasma Membrane proteome); 17293592(total seedlings Ã» light and dark grown);	NSTM
AT4G23460.1	beta-adaptin, putative	31.4 cell.vesicle transport	0	Adaptin_N(1) Alpha_adaptinC2(1) B2-adapt-app_C(1) HEAT(2)	99.1	4.91	17317660(Plasma Membrane proteome); 17644812(plasma membrane - suspension cells);	NSnoTM
AT4G23650.1	CDPK6 (CALCIUM-DEPENDENT PROTEIN KINASE 6); calmodulin-dependent protein kinase/ kinase	30.3 signalling.calcium	0	efhand(4) Kdo(1) Pkinase(1) Pkinase_Tyr(1) Sigma70_ECF(1)	59.34	5.95	15539469(vacuole); 16618929(PlasmaMembrane-LOPIT-callus); 17317660(Plasma Membrane proteome);	CHLOR
AT4G24190.1	SHD (SHEPHERD); ATP binding	29.6 protein.folding	0	HATPase_c(1) HSP90(1) Mak16(1) MltA(1)	94.21	4.94	15028209(Total chloroplast); MitoDB(Mitochondrial proteome); 14617066(Nuclear proteome); 15539469(vacuole); 16358359(cell suspension (Gamborg)); 16358359(cell suspension (M&Skoog)); 16502469(cell suspension-Cd-up); 16502469(cell suspension-CD-down); 11402211,12068122,15047896,16679420,17028149(seed-all-Jobpapers); 16618929(ER-LOPIT-callus); 17848588(total seedling); 17293592(total seedlings Ã» li…	S
AT4G24830.1	arginosuccinate synthase family	13.1.2.3.22 amino acid metabolism.synthesis.glutamate family.arginine.arginosuccinate synthase	0	Arginosuc_synth(1) Asn_synthase(1) ExsB(1)	53.85	6.25	15028209(Total chloroplast); 16055689(Glutathionylated suspension cell); 15815986(seedling); 17293592(total seedlings Ã» light and dark grown); 18633119(stroma); 18431481(chloroplast);	CHLOR
AT4G25240.1	SKS1 (SKU5 SIMILAR 1); copper ion binding	26.7 misc.oxidases - copper, flavone etc.	1	Cu-oxidase(1) Cu-oxidase_2(1) Cu-oxidase_3(1)	65.88	6.89	12805588(GBI-anchored-callus); 14517339(GPI anchored suspension cells); 16602701(GPI-anchored Plasma membrane suspension cells); 16618929(PlasmaMembrane-LOPIT-callus); 17317660(Plasma Membrane proteome); 17644812(plasma membrane - suspension cells); 17660356(tonoplast (Brassica oleracea buds));	GPI
AT4G25580.1	stress-responsive protein-related	35.1 not assigned.no ontology	0	CAP160(1)	66.52	6.2	11402211,12068122,15047896,16679420,17028149(seed-all-Jobpapers);	NSnoTM
AT4G26010.1	peroxidase, putative	26.12 misc.peroxidases	0	peroxidase(1)	33.81	10		MIT
AT4G26870.1	aspartyl-tRNA synthetase, putative / aspartate--tRNA ligase, putative	29.1.12 protein.aa activation.aspartate-tRNA ligase	0	tRNA-synt_2(1) tRNA_anti(1)	60.33	6.21	16358359(cell suspension (M&Skoog)); 16502469(cell suspension-Cd-up);	NSnoTM
AT4G26950.1	similar to unknown protein [Arabidopsis thaliana] (TAIR:AT4G04630.1); similar to unnamed protein product [Vitis vinifera] (GB:CAO38947.1); similar to unknown [Picea sitchensis] (GB:ABK21247.1); contains InterPro domain Protein of unknown function DUF	35.2 not assigned.unknown	0	DUF584(1)	16.6	7.95		NSnoTM
AT4G27060.1	TOR1 (TORTIFOLIA 1)	35.2 not assigned.unknown	0	HEAT(2)	94.01	5.47		CHLOR
AT4G27090.1	60S ribosomal protein L14 (RPL14B)	29.2.1.2.2.14 protein.synthesis.ribosomal protein.eukaryotic.60S subunit.L14	0	KOW(1) Ribosomal_L14e(1)	15.51	10.03	15028209(Total chloroplast); 15215502(Vacuolar proteome); 15496452(nucleolus); 15821981(crude&pure 80S ribosome); 15734919(80S cytolic ribosomes); 16618929(ER-LOPIT-callus); 17934214(cytosolic ribosome); 17151019(plasma membrane suspension cell);	NSnoTM
AT4G27270.1	quinone reductase family protein	11.8 lipid metabolism.exotics (steroids, squalene etc)	0	Flavodoxin_1(1) FMN_red(1)	21.79	6.08	15060130(Plasma Membrane proteome); 17317660(Plasma Membrane proteome); 17828791(total leaf); 17644812(plasma membrane - suspension cells);	NSnoTM
AT4G27300.1	S-locus protein kinase, putative	30.2.24 signalling.receptor kinases.S-locus glycoprotein like	1	APH(1) B_lectin(1) EGF-like_subdom(1) EGF_CA(1) PAN_1(1) PAN_2(1) Pkinase(1) S_l	91.88	6.47		SM
AT4G27440.1	PORB (PROTOCHLOROPHYLLIDE OXIDOREDUCTASE B); oxidoreductase/ protochlorophyllide reductase	19.14 tetrapyrrole synthesis.protochlorophyllide reductase	0	ACP_syn_III_C(1) adh_short(1) KR(1)	43.36	9.23	15028209(Total chloroplast); 12938931(Total chloroplast envelope); 12766230(Total chloroplast envelope); 15322131(Thylakoid-stripped); 15815986(seedling); 15815986(Leaf); 18538804(total leaf); 17407188(cotyledon); 17432890(leaf total membranes); 18431481(chloroplast);	CHLOR
AT4G27440.2	PORB (PROTOCHLOROPHYLLIDE OXIDOREDUCTASE B); oxidoreductase/ protochlorophyllide reductase	19.14 tetrapyrrole synthesis.protochlorophyllide reductase	0	ACP_syn_III_C(1) adh_short(1) KR(1)	43.36	9.23	15815986(seedling); 15815986(Leaf); 18538804(total leaf); 17407188(cotyledon); 17432890(leaf total membranes); 18431481(chloroplast);	CHLOR
AT4G27450.1	similar to unknown protein [Arabidopsis thaliana] (TAIR:AT3G15450.1); similar to unnamed protein product [Vitis vinifera] (GB:CAO39242.1); contains domain G3DSA:3.60.20.10 (G3DSA:3.60.20.10); contains domain SSF56235 (SSF56235)	35.2 not assigned.unknown	0		27.62	5.56	17317660(Plasma Membrane proteome); 17293592(total seedlings Ã» light and dark grown); 17644812(plasma membrane - suspension cells); 18463617(suspension cells-phosphorylated proteins);	NSnoTM
AT4G27500.1	PPI1 (PROTON PUMP INTERACTOR 1)	35.2 not assigned.unknown	1	BRE1(1) DUF827(1) DUF904(1)	68.88	9.04	14506206(Plasma Membrane proteome); 14506206(plasma membrane (phosphorylated)); 15308754(plasma membrane (phosphorylated)); 16618929(ER-LOPIT-callus); 17317660(Plasma Membrane proteome);	NSTM
AT4G27585.1	band 7 family protein	35.1 not assigned.no ontology	0	Band_7(1)	45.02	6.35	MitoDB(Mitochondrial proteome); 16618929(MITO/PLASTID-LOPIT-callus); 18385124(mitochondria - leaf and suspension cell); 17432890(leaf total membranes); 18385124(mitochondria);	MIT
AT4G28050.1	TET7 (TETRASPANIN7)	33.99 development.unspecified	4	Tetraspannin(1)	29.93	8.86		SM
AT4G28250.1	ATEXPB3 (ARABIDOPSIS THALIANA EXPANSIN B3)	10.7 cell wall.modification	0	CXC(1) DPBB_1(1) Pollen_allerg_1(1)	28.43	9.04		S
AT4G28640.1	IAA11 (indoleacetic acid-induced protein 11); transcription factor	27.3.40 RNA.regulation of transcription.Aux/IAA family	0	AUX_IAA(1)	26.52	5.82		NSnoTM
AT4G28700.1	ammonium transporter, putative	34.5 transport.ammonium	10	Ammonium_transp(1) MFS_1(1)	53.66	5.75		SM
AT4G28750.1	PSAE-1 (PSA E1 KNOCKOUT); catalytic	1.1.2.2 PS.lightreaction.photosystem I.PSI polypeptide subunits	0	PSI_PsaE(1)	14.97	9.92	15028209(Total chloroplast); 14729914(thylakoid-pheripheral&lumen); 14729914(thylakoid stripped); 11826309(thylakoid peripheral&lumen); 15322131(Thylakoid-stripped); 15815986(Silique); 15815986(seedling); 15815986(Leaf); 18538804(total leaf); 17432890(leaf total membranes); 18633119(thylakoid); 18431481(chloroplast);	CHLOR
AT4G29010.1	AIM1 (ABNORMAL INFLORESCENCE MERISTEM); enoyl-CoA hydratase	11.9.4.9 lipid metabolism.lipid degradation.beta-oxidation.mutifunctional	0	3HCDH(1) 3HCDH_N(1) ECH(1) Ldh_1_N(1) Peptidase_S49(1)	77.86	9.36	15028209(Total chloroplast); 16287169(Cell Wall proteome); 15815986(Silique); 17951448(peroxisome (leaves));	NSnoTM
AT4G29410.1	60S ribosomal protein L28 (RPL28C)	29.2.1.2.2.28 protein.synthesis.ribosomal protein.eukaryotic.60S subunit.L28	0	Ribosomal_L28e(1)	15.91	11.04	17317660(Plasma Membrane proteome); 17934214(cytosolic ribosome);	NSnoTM
AT4G29410.2	60S ribosomal protein L28 (RPL28C)	29.2.1.2.2.28 protein.synthesis.ribosomal protein.eukaryotic.60S subunit.L28		Ribosomal_L28e(1)	15.91	11.04	17317660(Plasma Membrane proteome); 17934214(cytosolic ribosome);	NSnoTM
AT4G29900.1	ACA10 (autoinhibited Ca2+ -ATPase 10); calcium-transporting ATPase/ calmodulin binding	30.3 signalling.calcium	8	Cation_ATPase_C(1) Cation_ATPase_N(1) E1-E2_ATPase(1) Hydrolase(1) Hydrolase_3(1	116.86	5.88	14506206(Plasma Membrane proteome); 14506206(plasma membrane (phosphorylated)); 15308754(plasma membrane (phosphorylated)); 16358359(cell suspension (Gamborg)); 16618929(PlasmaMembrane-LOPIT-callus); 17317660(Plasma Membrane proteome); 17644812(plasma membrane - suspension cells); 18463617(suspension cells-phosphorylated proteins);	NSTM
AT4G30010.1	similar to unknown [Populus trichocarpa x Populus deltoides] (GB:ABK96249.1)	35.2 not assigned.unknown	0		10.44	9.34	16618929(MITO/PLASTID-LOPIT-callus); 18463617(suspension cells-phosphorylated proteins);	MIT
AT4G30100.1	tRNA-splicing endonuclease positive effector-related	28.1 DNA.synthesis/chromatin structure	0		145.63	6.6		NSnoTM
AT4G30170.1	peroxidase, putative	26.12 misc.peroxidases	0	peroxidase(1)	35.83	9.31		CHLOR
AT4G30190.1	AHA2 (Arabidopsis H(+)-ATPase 2); ATPase	34.1.2 transport.p- and v-ATPases.H+-exporting ATPase	8	Cation_ATPase_N(1) E1-E2_ATPase(1) Hydrolase(1) Hydrolase_3(1)	104.4	6.54	14506206(Plasma Membrane proteome); 14506206(plasma membrane (phosphorylated)); 15308754(plasma membrane (phosphorylated)); 16618929(PlasmaMembrane-LOPIT-callus); 17317660(Plasma Membrane proteome); 17293592(total seedlings Ã» light and dark grown); 17151019(plasma membrane suspension cell); 17644812(plasma membrane - suspension cells); 17432890(leaf total membranes); 17660356(tonoplast (Brassica…	NSTM
AT4G30200.1	similar to VIN3 (VERNALIZATION INSENSITIVE 3), protein binding / zinc ion binding [Arabidopsis thaliana] (TAIR:AT5G57380.1); similar to unnamed protein product [Vitis vinifera] (GB:CAO43227.1); contains InterPro domain Fibronectin, type III-like fold	35.2 not assigned.unknown	0	C1_3(1) DUF1423(1) fn3(1) PHD(1)	75.85	6.56		NSnoTM
AT4G30790.1	similar to protein transport protein-related [Arabidopsis thaliana] (TAIR:AT4G27595.1); similar to unnamed protein product [Vitis vinifera] (GB:CAO66620.1); similar to hypothetical protein OsI_005961 [Oryza sativa (indica cultivar-group)] (GB:EAY8472	35.2 not assigned.unknown	0	DUF615(1) PspA_IM30(1) Tropomyosin(1)	129.19	5.5		NSnoTM
AT4G31140.1	glycosyl hydrolase family 17 protein	35.1 not assigned.no ontology	1	Glyco_hydro_17(1) Glyco_hydro_18(1) Glyco_hydro_53(1) X8(1)	52.72	5.8	15215502(Vacuolar proteome); 12805588(GBI-anchored-callus); 14517339(GPI anchored suspension cells); 16602701(GPI-anchored Plasma membrane suspension cells); 16618929(PlasmaMembrane-LOPIT-callus); 17317660(Plasma Membrane proteome); 17644812(plasma membrane - suspension cells); 17526915(glycoproteome cell wall (stems));	GPI
AT4G31270.1	transcription factor	27.3.30 RNA.regulation of transcription.Trihelix, Triple-Helix transcription factor family	0		33.37	4.89		NSnoTM
AT4G31480.1	coatomer beta subunit, putative / beta-coat protein, putative / beta-COP, putative	31.4 cell.vesicle transport	0	Adaptin_N(1) Coatamer_beta_C(1) Gamma-COP(1) HEAT(1) Mic1(1)	108.81	5.63		S
AT4G31570.1	similar to myosin-related [Arabidopsis thaliana] (TAIR:AT1G24460.1); similar to hypothetical protein OsJ_005224 [Oryza sativa (japonica cultivar-group)] (GB:EAZ21741.1); similar to unnamed protein product [Vitis vinifera] (GB:CAO63141.1); contains In	28.1 DNA.synthesis/chromatin structure	1	AIP3(1) DASH_Spc34(1) DHC_N1(1) DUF1351(1) DUF593(1) DUF662(1) DUF827(1) DUF869(	304.06	4.72		NSTM
AT4G31700.1	RPS6 (RIBOSOMAL PROTEIN S6); structural constituent of ribosome	29.2.1.2.1.6 protein.synthesis.ribosomal protein.eukaryotic.40S subunit.S6	0	Ribosomal_S6e(1)	28.37	10.61	15028209(Total chloroplast); 15496452(nucleolus); 15734919(80S cytolic ribosomes); 16618929(UNKNOWN-LOPIT-callus); 17317660(Plasma Membrane proteome); 18538804(total leaf); 17934214(cytosolic ribosome); 17432890(leaf total membranes); 18463617(suspension cells-phosphorylated proteins);	NSnoTM
AT4G31850.1	PGR3 (PROTON GRADIENT REGULATION 3)	26.54* misc.pentatricopeptide (PPR) repeat-containing protein	0	Clathrin(1) ECSIT(1) PPR(25) Rep_fac_C(1)	124.2	6.38		CHLOR
AT4G33060.1	peptidyl-prolyl cis-trans isomerase cyclophilin-type family protein	31.3.1 cell.cycle.peptidylprolyl isomerase	0	Pro_isomerase(1)	56.52	7.12		NSnoTM
AT4G33680.1	AGD2 (ABERRANT GROWTH AND DEATH 2); transaminase	13.1.3.5.3 amino acid metabolism.synthesis.aspartate family.lysine.LL-diaminopimelic acid aminotransferase	0	Alliinase_C(1) Aminotran_1_2(1)	50.4	7.02	16207701(chloroplast stroma); 15815986(Silique); 15815986(seedling); 15815986(Leaf); 18633119(stroma); 18431481(chloroplast);	CHLOR
AT4G33760.1	tRNA synthetase class II (D, K and N) family protein	29.1.12 protein.aa activation.aspartate-tRNA ligase	0	GAD(1) PTS_EIIB(1) tRNA-synt_2(1) tRNA-synt_2b(1) tRNA_anti(1)	74.52	6.73	17432890(leaf total membranes); 18431481(chloroplast);	CHLOR
AT4G33865.1	40S ribosomal protein S29 (RPS29C)	29.2.1.2.1.29 protein.synthesis.ribosomal protein.eukaryotic.40S subunit.S29	0	Ribosomal_S14(1)	6.43	10.07	17934214(cytosolic ribosome); 18463617(suspension cells-phosphorylated proteins);	MIT
AT4G34150.1	C2 domain-containing protein	30.3 signalling.calcium	0	C2(1) Cytadhesin_P30(1) DUF1210(1)	27.05	6.88		NSnoTM
AT4G34200.1	EDA9 (embryo sac development arrest 9); NAD binding / amino acid binding / binding / catalytic/ cofactor binding / oxidoreductase, acting on the CH-OH group of donors, NAD or NADP as acceptor / phosphoglycerate dehydrogenase	13.1.5.1.1 amino acid metabolism.synthesis.serine-glycine-cysteine group.serine.phosphoglycerate dehydrogenase	0	2-Hacid_dh(1) 2-Hacid_dh_C(1) ACT(1) AdoHcyase_NAD(1) AlaDh_PNT_C(1) Cys_Met_Met	63.33	6.16	MitoDB(Mitochondrial proteome); 16242667(mature Pollen); 16358359(cell suspension (Gamborg)); 16618929(UNKNOWN-LOPIT-callus); 18538804(total leaf); 17407188(cotyledon); 17137349(ATP-binding-mitochondria cell suspension); 17432890(leaf total membranes); 18431481(chloroplast);	CHLOR
AT4G34450.1	coatomer gamma-2 subunit, putative / gamma-2 coat protein, putative / gamma-2 COP, putative	31.4 cell.vesicle transport	0	Adaptin_N(1) DHC_N1(1) DUF844(1) Gamma-COP(1)	98.49	5.06	17432890(leaf total membranes); 18463617(suspension cells-phosphorylated proteins); 18431481(chloroplast);	NSnoTM
AT4G34670.1	40S ribosomal protein S3A (RPS3aB)	29.2.1.2.1.53 protein.synthesis.ribosomal protein.eukaryotic.40S subunit.S3A	0	Ribosomal_S3Ae(1)	29.8	9.75	16287169(Cell Wall proteome); 15496452(nucleolus); 15821981(crude&pure 80S ribosome); 15734919(80S cytolic ribosomes); 17317660(Plasma Membrane proteome); 17934214(cytosolic ribosome); 17432890(leaf total membranes);	NSnoTM
AT4G35000.1	APX3 (ASCORBATE PEROXIDASE 3); L-ascorbate peroxidase	21.2.1 redox.ascorbate and glutathione.ascorbate	1	peroxidase(1)	31.57	6.47	12938931(Total chloroplast envelope); 12766230(Total chloroplast envelope); 14760709(Vacuolar proteome); 15276431(Mitochondrial proteome); 15815986(Leaf); 16618929(MITO/PLASTID-LOPIT-callus); 15276431(mitochondrial membranes-suspension cells); 17407188(cotyledon); 17293592(total seedlings Ã» light and dark grown); 17151019(plasma membrane suspension cell); 17951448(peroxisome (leaves)); 17660356(…	NSTM
AT4G35060.1	heavy-metal-associated domain-containing protein / copper chaperone (CCH)-related	15.2 metal handling.binding, chelation and storage	0	HMA(1)	17.16	8.35		NSnoTM
AT4G35090.1	CAT2 (CATALASE 2); catalase	21.6 redox.dismutases and catalases	0	Catalase(1)	56.93	6.62	15028209(Total chloroplast); MitoDB(Mitochondrial proteome); 15821981(crude&pure 80S ribosome); 16358359(cell suspension (Gamborg)); 16923014(cold-stress responsive chloroplast); 15815986(seedling); 15815986(Leaf); 11402211,12068122,15047896,16679420,17028149(seed-all-Jobpapers); 18538804(total leaf); 17293592(total seedlings Ã» light and dark grown); 18599647(seed proteome); 17951448(peroxisome …	CHLOR
AT4G35100.1	PIP3 (PLASMA MEMBRANE INTRINSIC PROTEIN 3); water channel	34.19.1 transport.Major Intrinsic Proteins.PIP	6	MIP(1) Ni_hydr_CYTB(1)	29.74	8.97	15215502(Vacuolar proteome); 15060130(Plasma Membrane proteome); 15308754(plasma membrane (phosphorylated)); 16602701(GPI-anchored Plasma membrane suspension cells); 16618929(PlasmaMembrane-LOPIT-callus); 17293592(total seedlings Ã» light and dark grown); 17644812(plasma membrane - suspension cells); 17432890(leaf total membranes); 17660356(tonoplast (Brassica oleracea buds)); 18463617(suspension…	NSTM
AT4G35170.1	similar to unknown protein [Arabidopsis thaliana] (TAIR:AT2G41990.1); similar to hypothetical protein [Vitis vinifera] (GB:CAN73167.1); contains InterPro domain Harpin-induced 1 (InterPro:IPR010847)	35.2 not assigned.unknown	1	Hin1(1)	33.52	8.3		CHLOR
AT4G35230.1	protein kinase family protein	29.4.1.52 protein.postranslational modification.kinase.receptor like cytoplasmatic kinase II	0	Pkinase_Tyr(1)	56.82	5.52	15308754(plasma membrane (phosphorylated)); 15539469(vacuole); 16618929(PlasmaMembrane-LOPIT-callus); 17317660(Plasma Membrane proteome); 17644812(plasma membrane - suspension cells); 17432890(leaf total membranes); 17660356(tonoplast (Brassica oleracea buds));	NSnoTM
AT4G35250.1	vestitone reductase-related	35.1 not assigned.no ontology	0	3Beta_HSD(1) adh_short(1) DapB_N(1) Epimerase(1) GFO_IDH_MocA(1) KR(1) NAD_bindi	43.72	8.71	15028209(Total chloroplast); 15815986(Leaf); 18431481(chloroplast);	CHLOR
AT4G35790.2	ATPLDDELTA (Arabidopsis thaliana phospholipase D delta); phospholipase D	11.9.3.1 lipid metabolism.lipid degradation.lysophospholipases.phospholipase D	0	C2(1) PLDc(2)	97.78	6.71	15539469(vacuole); 16618929(PlasmaMembrane-LOPIT-callus); 17317660(Plasma Membrane proteome); 17644812(plasma membrane - suspension cells); 17432890(leaf total membranes); 17660356(tonoplast (Brassica oleracea buds));	NSnoTM
AT4G35790.3	ATPLDDELTA (Arabidopsis thaliana phospholipase D delta); phospholipase D	11.9.3.1 lipid metabolism.lipid degradation.lysophospholipases.phospholipase D	0	C2(1) PLDc(1)	79.23	7.34	15539469(vacuole); 16618929(PlasmaMembrane-LOPIT-callus); 17317660(Plasma Membrane proteome); 17644812(plasma membrane - suspension cells); 17432890(leaf total membranes); 17660356(tonoplast (Brassica oleracea buds));	NSnoTM
AT4G35800.1	NRPB1 (RNA POLYMERASE II LARGE SUBUNIT); DNA binding / DNA-directed RNA polymerase	27.2 RNA.transcription	0	DUF615(1) RNA_pol_Rpb1_1(1) RNA_pol_Rpb1_2(1) RNA_pol_Rpb1_3(1) RNA_pol_Rpb1_4(1	204.69	5.75	15028209(Total chloroplast); 15539469(vacuole); 18463617(suspension cells-phosphorylated proteins);	NSnoTM
AT4G35830.1	aconitate hydratase, cytoplasmic / citrate hydro-lyase / aconitase (ACO)	8.1.3 TCA / org.transformation.TCA.aconitase	0	Aconitase(1) Aconitase_C(1)	98.15	5.98	MitoDB(Mitochondrial proteome); 15539469(vacuole); 16242667(mature Pollen); 16358359(cell suspension (Gamborg)); 16358359(cell suspension (M&Skoog)); 15815986(Silique); 15815986(seedling); 15815986(Leaf); 15052571(soluble leaf); 11402211,12068122,15047896,16679420,17028149(seed-all-Jobpapers); 15908592(Carbonylated seed protein); 18538804(apoplast); 18538804(total leaf); 17916636(root (NaCl stres…	NSnoTM
AT4G36150.1	disease resistance protein (TIR-NBS-LRR class), putative	20.1.7 stress.biotic.PR-proteins	1	ABC_tran(1) FBA_2(1) LRR_3(1) MMR_HSR1(1) NACHT(1) NB-ARC(1) TIR(1) Vps53_N(1)	134.08	7.38		CHLOR
AT4G36630.1	EMB2754 (EMBRYO DEFECTIVE 2754); binding / small GTPase regulator	35.2 not assigned.unknown	0	Clathrin(1) CNH(1)	110.44	6.55	18463617(suspension cells-phosphorylated proteins);	NSnoTM
AT4G37890.1	EDA40 (embryo sac development arrest 40); protein binding / ubiquitin-protein ligase/ zinc ion binding	29.5.11.4.2 protein.degradation.ubiquitin.E3.RING	0	PHD(1) VWA(1) VWA_CoxE(1) zf-C3HC4(1)	81.48	9.61	17317660(Plasma Membrane proteome);	NSnoTM
AT4G37910.1	MTHSC70-1 (mitochondrial heat shock protein 70-1); ATP binding / unfolded protein binding	29.6 protein.folding	0	FtsA(1) HSP70(1) MreB_Mbl(1)	73.08	5.51	MitoDB(Mitochondrial proteome); 15276431(Mitochondrial proteome); 16287169(Cell Wall proteome); 16358359(cell suspension (Gamborg)); 16502469(cell suspension-Cd-up); 16502469(cell suspension-CD-down); 15815986(seedling); 15276431(mitochondrial membranes-suspension cells); 18538804(total leaf); 17828791(total leaf); 17293592(total seedlings Ã» light and dark grown); 17137349(ATP-binding-mitochondr…	MIT
AT4G37930.1	SHM1 (SERINE HYDROXYMETHYLTRANSFERASE 1); glycine hydroxymethyltransferase/ poly(U) binding	25.1 C1-metabolism.glycine hydroxymethyltransferase	0	Aminotran_1_2(1) Pyridoxal_deC(1) SHMT(1)	57.4	8.13	15028209(Total chloroplast); MitoDB(Mitochondrial proteome); 14617066(Nuclear proteome); 15821981(crude&pure 80S ribosome); 16358359(cell suspension (Gamborg)); 16358359(cell suspension (M&Skoog)); 16502469(cell suspension-Cd-up); 16923014(cold-stress responsive chloroplast); 15815986(Silique); 15815986(seedling); 15815986(Leaf); 17317660(Plasma Membrane proteome); 18538804(apoplast); 18538804(to…	MIT
AT4G38420.1	SKS9 (SKU5 Similar 9); copper ion binding / oxidoreductase	26.7 misc.oxidases - copper, flavone etc.	1	Cu-oxidase(1) Cu-oxidase_2(1) Cu-oxidase_3(1)	62.49	9.62		SM
AT4G38580.1	ATFP6 (FARNESYLATED PROTEIN 6); metal ion binding	15.2 metal handling.binding, chelation and storage	0	HMA(1)	17.02	9.26	17317660(Plasma Membrane proteome); 17644812(plasma membrane - suspension cells);	NSnoTM
AT4G38780.1	splicing factor, putative	27.1.1 RNA.processing.splicing	0	Mov34(1) PRO8NT(1) PROCN(1) PROCT(1) RNA_pol_Rpb7_N(1)	271.52	8.91		NSnoTM
AT4G38950.1	kinesin motor family protein	31.1 cell.organisation	0	Kinesin(1)	94.47	7.23		NSnoTM
AT4G39080.1	VHA-A3 (VACUOLAR PROTON ATPASE A3); ATPase	34.1 transport.p- and v-ATPases	6	UCR_14kD(1) V_ATPase_I(1)	92.84	5.66	15215502(Vacuolar proteome); 15539469(vacuole); 16618929(vacuole-LOPIT-callus); 17293592(total seedlings Ã» light and dark grown); 17151019(plasma membrane suspension cell); 17644812(plasma membrane - suspension cells); 17432890(leaf total membranes); 17660356(tonoplast (Brassica oleracea buds)); 18431481(chloroplast);	VACUOL
AT4G39260.1	ATGRP8/GR-RBP8 (COLD, CIRCADIAN RHYTHM, AND RNA BINDING 1, GLYCINE-RICH PROTEIN 8); RNA binding	27.3.75 RNA.regulation of transcription.GRP	0	GRP(1) RRM_1(1)	16.58	5.58	15028209(Total chloroplast); 16287169(Cell Wall proteome); 15496452(nucleolus); 15815986(Silique); 15815986(seedling); 15815986(Leaf); 18538804(total leaf); 17293592(total seedlings Ã» light and dark grown); 17916636(root (NaCl stress)); 17644812(plasma membrane - suspension cells); 17951448(peroxisome (leaves)); 18633119(young leaf);	NSnoTM
AT4G39450.1	similar to predicted protein [Physcomitrella patens subsp. patens] (GB:EDQ72681.1); similar to hypothetical protein OsI_000649 [Oryza sativa (indica cultivar-group)] (GB:EAY72802.1); similar to unnamed protein product [Vitis vinifera] (GB:CAO71742.1)	35.2 not assigned.unknown	0	DHC_N1(1) MbtH(1)	172.38	5.85		NSnoTM
AT4G39640.1	GGT1 (GAMMA-GLUTAMYL TRANSPEPTIDASE 1); gamma-glutamyltransferase/ glutathione gamma-glutamylcysteinyltransferase	35.1 not assigned.no ontology	0	G_glu_transpept(1)	61.19	9.53	17526915(glycoproteome cell wall (stems));	S
AT4G39980.1	DHS1 (3-DEOXY-D-ARABINO-HEPTULOSONATE 7-PHOSPHATE SYNTHASE 1); 3-deoxy-7-phosphoheptulonate synthase	13.1.6.1.1 amino acid metabolism.synthesis.aromatic aa.chorismate.3-deoxy-D-arabino-heptulosonate 7-phosphate synthase	0	DAHP_synth_2(1)	57.98	8.28		CHLOR
AT5G01280.1	similar to proline-rich family protein [Arabidopsis thaliana] (TAIR:AT3G09000.1); similar to Os01g0141900 [Oryza sativa (japonica cultivar-group)] (GB:NP_001041987.1); similar to putative proteophosphoglycan [Oryza sativa (japonica cultivar-group)] (	35.2 not assigned.unknown	0	DUF1777(1)	48.9	11.25		NSnoTM
AT5G01530.1	chlorophyll A-B binding protein CP29 (LHCB4)	1.1.1.1 PS.lightreaction.photosystem II.LHC-II	0	Chloroa_b-bind(1)	31.14	5.76	15028209(Total chloroplast); 14729914(thylakoid stripped); 15322131(Thylakoid-stripped); 17293592(total seedlings Ã» light and dark grown); 17432890(leaf total membranes); 18633119(young leaf); 18633119(thylakoid); 17660356(tonoplast (Brassica oleracea buds)); 18431481(chloroplast);	CHLOR
AT5G01820.1	ATSR1 (SERINE/THREONINE PROTEIN KINASE 1); kinase	29.4 protein.postranslational modification	0	Kdo(1) NAF(1) Pkinase(1) Pkinase_Tyr(1) RIO1(1)	50.3	8.14	15539469(vacuole);	NSnoTM
AT5G02310.1	PRT6 (PROTEOLYSIS 6); ubiquitin-protein ligase	16.7 secondary metabolism.wax	0	PHD(1) zf-B_box(1) zf-C3HC4(1) zf-UBR(1)	223.97	6.2		CHLOR
AT5G02370.1	kinesin motor protein-related	31.1 cell.organisation	0	HHH(1) Kinesin(1)	69.5	7.58	18431481(chloroplast);	CHLOR
AT5G02450.1	60S ribosomal protein L36 (RPL36C)	29.2.1.2.2.36 protein.synthesis.ribosomal protein.eukaryotic.60S subunit.L36	0	Ribosomal_L36e(1)	12.19	11.57	16618929(UNKNOWN-LOPIT-callus); 17934214(cytosolic ribosome); 17151019(plasma membrane suspension cell);	NSnoTM
AT5G02500.1	HSC70-1 (heat shock cognate 70 kDa protein 1); ATP binding	29.6 protein.folding	0	HSP70(1) Hydantoinase_A(1) MreB_Mbl(1)	71.36	5.03	15028209(Total chloroplast); 14617066(Nuclear proteome); 16287169(Cell Wall proteome); 15496452(nucleolus); 15821981(crude&pure 80S ribosome); 16358359(cell suspension (Gamborg)); 16502469(cell suspension-Cd-up); 16247729(mature Pollen); 15815986(Silique); 15815986(seedling); 15815986(Leaf); 15276459(trichomes); 11402211,12068122,15047896,16679420,17028149(seed-all-Jobpapers); 15908592(Carbonylat…	NSnoTM
AT5G02610.1	60S ribosomal protein L35 (RPL35D)	29.2.1.2.2.35 protein.synthesis.ribosomal protein.eukaryotic.60S subunit.L35	0	Ribosomal_L29(1)	14.33	10.92	15060130(Plasma Membrane proteome); 15734919(80S cytolic ribosomes); 17934214(cytosolic ribosome); 17151019(plasma membrane suspension cell);	NSnoTM
AT5G02870.1	60S ribosomal protein L4/L1 (RPL4D)	29.2.1.2.2.141 protein.synthesis.ribosomal protein.eukaryotic.60S subunit.L4/L1	0	Ribosomal_L4(1)	44.72	10.31	15028209(Total chloroplast); 15215502(Vacuolar proteome); 15496452(nucleolus); 15821981(crude&pure 80S ribosome); 15734919(80S cytolic ribosomes); 15276459(trichomes); 16618929(UNKNOWN-LOPIT-callus); 17317660(Plasma Membrane proteome); 17934214(cytosolic ribosome); 17293592(total seedlings Ã» light and dark grown); 17151019(plasma membrane suspension cell); 17432890(leaf total membranes); 1846361…	NSnoTM
AT5G02870.2	60S ribosomal protein L4/L1 (RPL4D)	29.2.1.2.2.141 protein.synthesis.ribosomal protein.eukaryotic.60S subunit.L4/L1		Ribosomal_L4(1)	44.59	10.35	17317660(Plasma Membrane proteome); 17934214(cytosolic ribosome); 17293592(total seedlings Ã» light and dark grown); 17151019(plasma membrane suspension cell); 17432890(leaf total membranes); 18463617(suspension cells-phosphorylated proteins);	NSnoTM
AT5G02960.1	40S ribosomal protein S23 (RPS23B)	29.2.1.2.1.23 protein.synthesis.ribosomal protein.eukaryotic.40S subunit.S23	0	Ribosomal_S12(1)	15.74	10.37	15821981(crude&pure 80S ribosome); 15734919(80S cytolic ribosomes); 18538804(total leaf); 17934214(cytosolic ribosome);	MIT
AT5G03110.1	similar to protamine P1 family protein [Arabidopsis thaliana] (TAIR:AT2G37100.1); similar to unnamed protein product [Vitis vinifera] (GB:CAO18125.1)	35.2 not assigned.unknown	0		32.69	9.94	17317660(Plasma Membrane proteome);	CHLOR
AT5G03290.1	isocitrate dehydrogenase, putative / NAD+ isocitrate dehydrogenase, putative	8.2.4 TCA / org.transformation.other organic acid transformaitons.IDH	0	Iso_dh(1)	40.63	6.33	15028209(Total chloroplast); MitoDB(Mitochondrial proteome); 15052571(soluble leaf); 18538804(total leaf); 17137349(ATP-binding-mitochondria cell suspension);	MIT
AT5G03450.1	zinc finger (C3HC4-type RING finger) family protein	29.5.11.4.2 protein.degradation.ubiquitin.E3.RING	0	zf-C3HC4(1)	69.87	5.47		MIT
AT5G03540.1	ATEXO70A1 (EXOCYST SUBUNIT EXO70 FAMILY PROTEIN A1); protein binding	31.4 cell.vesicle transport	0	DHC_N1(1) Exo70(1) ORC2(1) PhoU_div(1) RhoGEF(1) Sec34(1)	72.3	8.16	17317660(Plasma Membrane proteome); 17644812(plasma membrane - suspension cells); 17432890(leaf total membranes);	NSnoTM
AT5G03660.1	similar to unknown protein [Arabidopsis thaliana] (TAIR:AT3G09980.1); similar to unknown [Populus trichocarpa] (GB:ABK93998.1); contains InterPro domain Protein of unknown function DUF662 (InterPro:IPR007033)	35.1 not assigned.no ontology	0	DUF662(1) Phasin(1) Prefoldin_2(1)	20.19	5.63	17317660(Plasma Membrane proteome);	NSnoTM
AT5G03870.1	glutaredoxin family protein	21.4 redox.glutaredoxins	0	Glutaredoxin(1)	43.13	9.11		NSnoTM
AT5G04170.1	calcium-binding EF hand family protein	30.3 signalling.calcium	0	efhand(2)	37.11	6.42		CHLOR
AT5G04590.1	SIR (sulfite reductase); sulfite reductase (ferredoxin)	14.3 S-assimilation.sulfite redox	0	NIR_SIR(2) NIR_SIR_ferr(2)	71.95	8.51	15028209(Total chloroplast); 12938931(Total chloroplast envelope); 16358359(cell suspension (Gamborg)); 16923014(cold-stress responsive chloroplast); 15815986(seedling); 15815986(Leaf); 18538804(apoplast); 18538804(total leaf); 17407188(cotyledon); 17293592(total seedlings Ã» light and dark grown); 17916636(root (NaCl stress)); 17432890(leaf total membranes); 18633119(stroma); 18431481(chloroplas…	CHLOR
AT5G04800.1	40S ribosomal protein S17 (RPS17D)	29.2.1.2.1.17 protein.synthesis.ribosomal protein.eukaryotic.40S subunit.S17	0	Ribosomal_S17e(1)	16.02	10.04	17934214(cytosolic ribosome);	MIT
AT5G04800.2	40S ribosomal protein S17 (RPS17D)	29.2.1.2.1.17 protein.synthesis.ribosomal protein.eukaryotic.40S subunit.S17	0	Ribosomal_S17e(1)	16.02	10.04	17934214(cytosolic ribosome);	MIT
AT5G04800.3	40S ribosomal protein S17 (RPS17D)	29.2.1.2.1.17 protein.synthesis.ribosomal protein.eukaryotic.40S subunit.S17	0	Ribosomal_S17e(1)	16.02	10.04	17934214(cytosolic ribosome);	MIT
AT5G04800.4	40S ribosomal protein S17 (RPS17D)	29.2.1.2.1.17 protein.synthesis.ribosomal protein.eukaryotic.40S subunit.S17	0	Ribosomal_S17e(1)	16.02	10.04	17934214(cytosolic ribosome);	MIT
AT5G05010.1	clathrin adaptor complexes medium subunit-related	31.4 cell.vesicle transport	0	Adap_comp_sub(1) Clat_adaptor_s(1)	57.72	5.64	17432890(leaf total membranes);	NSnoTM
AT5G05170.1	CESA3 (CELLULOSE SYNTHASE 3); cellulose synthase/ transferase, transferring glycosyl groups	10.2.1 cell wall.cellulose synthesis.cellulose synthase	8	C1_3(1) Cellulose_synt(1) PHD(1) zf-C3HC4(1)	119.68	7.66	14506206(Plasma Membrane proteome); 14506206(plasma membrane (phosphorylated)); 15308754(plasma membrane (phosphorylated)); 16618929(Golgi); 17317660(Plasma Membrane proteome); 18463617(suspension cells-phosphorylated proteins);	NSTM
AT5G06320.1	NHL3 (NDR1/HIN1-like 3)	35.1 not assigned.no ontology	1	Hin1(1)	25.95	9.35	16618929(PlasmaMembrane-LOPIT-callus); 17317660(Plasma Membrane proteome); 17151019(plasma membrane suspension cell); 17644812(plasma membrane - suspension cells);	NSTM
AT5G06350.1	binding	35.2 not assigned.unknown	0		101.46	8.57		NSnoTM
AT5G06810.1	mitochondrial transcription termination factor-related / mTERF-related	27.3.99 RNA.regulation of transcription.unclassified	0	mTERF(1)	131.21	8.8		MIT
AT5G06860.1	PGIP1 (POLYGALACTURONASE INHIBITING PROTEIN 1); protein binding	10.6.3 cell wall.degradation.pectate lyases and polygalacturonases	0	LRR_1(3) LRRNT_2(1)	36.69	8.24	14595688(Cell Wall proteome);	S
AT5G06870.1	PGIP2 (POLYGALACTURONASE INHIBITING PROTEIN 2); protein binding	10.6.3 cell wall.degradation.pectate lyases and polygalacturonases	0	LRR_1(3) LRRNT_2(1)	37.07	9.02	14595688(Cell Wall proteome); 16287169(Cell Wall proteome); 15593128(Cell Wall proteome); 17526915(glycoproteome cell wall (stems));	S
AT5G06970.1	similar to unknown protein [Arabidopsis thaliana] (TAIR:AT2G20010.2); similar to hypothetical protein OsI_012657 [Oryza sativa (indica cultivar-group)] (GB:EAY91424.1); similar to unnamed protein product [Vitis vinifera] (GB:CAO42799.1); similar to u	35.2 not assigned.unknown	0	DUF810(1)	124.53	5.88		NSnoTM
AT5G07250.1	rhomboid family protein	29.5.5 protein.degradation.serine protease	7	ABC2_membrane(1) DUF540(1) DUF81(1) FtsX(1) Oxidored_q3(1) Rhomboid(1)	38.49	9.35		NSTM
AT5G07300.1	BON2 (BONZAI 2)	35.1 not assigned.no ontology	0	C2(2) Copine(1) VWA(1)	64.03	5.05	17644812(plasma membrane - suspension cells);	NSnoTM
AT5G07350.1	tudor domain-containing protein / nuclease family protein	27.3.73 RNA.regulation of transcription.Zn-finger(CCHC)	0	SNase(4) TUDOR(1)	108.24	6.92	15028209(Total chloroplast); 16287169(Cell Wall proteome); 16358359(cell suspension (Gamborg)); 16502469(cell suspension-Cd-up); 15815986(seedling); 15815986(Leaf); 17317660(Plasma Membrane proteome); 18463617(suspension cells-phosphorylated proteins);	MIT
AT5G07440.1	GDH2 (GLUTAMATE DEHYDROGENASE 2); oxidoreductase	12.3.1 N-metabolism.N-degradation.glutamate dehydrogenase	0	2-Hacid_dh_C(1) ELFV_dehydrog(1) ELFV_dehydrog_N(1)	44.7	6.07	MitoDB(Mitochondrial proteome); 16242667(mature Pollen); 16358359(cell suspension (M&Skoog)); 16502469(cell suspension-Cd-up); 17293592(total seedlings Ã» light and dark grown); 17137349(ATP-binding-mitochondria cell suspension); 17151019(plasma membrane suspension cell); 17916636(root (NaCl stress)); 18385124(mitochondria - leaf and suspension cell); 18385124(mitochondria);	MIT
AT5G07980.1	dentin sialophosphoprotein-related	35.1 not assigned.no ontology	0		164.36	6.27		NSnoTM
AT5G08080.1	SYP132 (syntaxin 132); SNAP receptor	31.4 cell.vesicle transport	1	SNARE(1) Syntaxin(1)	34.23	6.09	14506206(Plasma Membrane proteome); 14506206(plasma membrane (phosphorylated)); 15308754(plasma membrane (phosphorylated)); 16618929(UNKNOWN-LOPIT-callus); 17317660(Plasma Membrane proteome); 17644812(plasma membrane - suspension cells); 17660356(tonoplast (Brassica oleracea buds));	NSTM
AT5G08230.1	PWWP domain-containing protein	27.3.68 RNA.regulation of transcription.PWWP domain protein	0	DUF618(1) Extensin_2(1) PWWP(1)	156.56	8.88		NSnoTM
AT5G08300.1	succinyl-CoA ligase (GDP-forming) alpha-chain, mitochondrial, putative / succinyl-CoA synthetase, alpha chain, putative / SCS-alpha, putative	8.1.6 TCA / org.transformation.TCA.succinyl-CoA ligase	0	CoA_binding(1) GFO_IDH_MocA(1) Ligase_CoA(1)	36.15	8.55	MitoDB(Mitochondrial proteome); 16287169(Cell Wall proteome); 16358359(cell suspension (Gamborg)); 16358359(cell suspension (M&Skoog)); 16502469(cell suspension-Cd-up); 15052571(soluble leaf); 11402211,12068122,15047896,16679420,17028149(seed-all-Jobpapers); 12606038(Mitochondria-metalbinding); 18385124(mitochondria - leaf and suspension cell); 18599647(seed proteome); 18463617(suspension cells-p…	MIT
AT5G08670.1	ATP synthase beta chain 1, mitochondrial	9.9 mitochondrial electron transport / ATP synthesis.F1-ATPase	0	ATP-synt_ab(1) ATP-synt_ab_C(1) ATP-synt_ab_N(1)	59.63	6.13	15028209(Total chloroplast); MitoDB(Mitochondrial proteome); 15276431(Mitochondrial proteome); 16358359(cell suspension (Gamborg)); 16247729(mature Pollen); 16055689(Glutathionylated suspension cell); 15815986(Silique); 15815986(seedling); 15815986(Leaf); 11402211,12068122,15047896,16679420,17028149(seed-all-Jobpapers); 15908592(Carbonylated seed protein); 15276431(mitochondrial membranes-suspens…	MIT
AT5G09440.1	phosphate-responsive protein, putative	30.1.1 signalling.in sugar and nutrient physiology	1	Phi_1(1)	29.47	9.55	17432890(leaf total membranes);	SM
AT5G09510.1	40S ribosomal protein S15 (RPS15D)	29.2.1.2.1.15 protein.synthesis.ribosomal protein.eukaryotic.40S subunit.S15	0	Ribosomal_S19(1)	17.07	10.34	15496452(nucleolus); 15734919(80S cytolic ribosomes); 17934214(cytosolic ribosome); 17151019(plasma membrane suspension cell);	NSnoTM
AT5G09810.1	ACT7 (actin 7)	31.1 cell.organisation	0	Actin(1) Phosphodiest(1)	41.74	5.31	MitoDB(Mitochondrial proteome); 16287169(Cell Wall proteome); 15496452(nucleolus); 16358359(cell suspension (Gamborg)); 15815986(Silique); 15815986(seedling); 15815986(Leaf); 11402211,12068122,15047896,16679420,17028149(seed-all-Jobpapers); 15908592(Carbonylated seed protein); 16618929(UNKNOWN-LOPIT-callus); 15734904(S-nitrosylated suspension cells or leaf); 17317660(Plasma Membrane proteome); 18…	NSnoTM
AT5G09900.1	EMB2107/MSA/RPN5A (EMBRYO DEFECTIVE 2107)	29.5.11.20 protein.degradation.ubiquitin.proteasom	0	Gag_p15(1) Osmo_CC(1) PCI(1)	50.84	7.05		NSnoTM
AT5G10160.1	beta-hydroxyacyl-ACP dehydratase, putative	11.1.5 lipid metabolism.FA synthesis and FA elongation.beta hydroxyacyl ACP dehydratase	0	4HBT(1) FabA(1) MaoC_dehydratas(1)	24.12	9.33	16287169(Cell Wall proteome); 18538804(total leaf); 17407188(cotyledon); 17432890(leaf total membranes); 18431481(chloroplast);	CHLOR
AT5G10360.1	EMB3010 (EMBRYO DEFECTIVE 3010); structural constituent of ribosome	29.2.1.2.1.6 protein.synthesis.ribosomal protein.eukaryotic.40S subunit.S6	0	Ribosomal_S6e(1)	28.16	10.83	15734919(80S cytolic ribosomes); 15276459(trichomes); 16618929(UNKNOWN-LOPIT-callus); 17317660(Plasma Membrane proteome); 17934214(cytosolic ribosome);	NSnoTM
AT5G10940.1	transducin family protein / WD-40 repeat family protein	27.3.67 RNA.regulation of transcription.putative transcription regulator	0	TPR_2(1) WD40(5)	83.83	5.54	17317660(Plasma Membrane proteome);	NSnoTM
AT5G11170.1	DEAD/DEAH box helicase, putative (RH15)	27.5* RNA.DEAD/DEAH BOX helicase	0	DEAD(1) Helicase_C(1) ResIII(1)	48.34	5.42	15496452(nucleolus); 16358359(cell suspension (M&Skoog)); 16502469(cell suspension-CD-down); 17075075(Cd2+-response proteins root);	NSnoTM
AT5G11200.1	DEAD/DEAH box helicase, putative	27.5* RNA.DEAD/DEAH BOX helicase	0	DEAD(1) Helicase_C(1) ResIII(1)	48.34	5.42	16287169(Cell Wall proteome); 15815986(Leaf); 11402211,12068122,15047896,16679420,17028149(seed-all-Jobpapers); 17828791(total leaf); 18599647(seed proteome);	NSnoTM
AT5G11370.1	similar to F-box family protein [Arabidopsis thaliana] (TAIR:AT5G56410.1); similar to unnamed protein product [Vitis vinifera] (GB:CAO63564.1); similar to hypothetical protein [Vitis vinifera] (GB:CAN74740.1); contains InterPro domain Leucine-rich re	35.1 not assigned.no ontology	0	FBD(1) LRR_2(1)	35.34	8.26		S
AT5G11670.1	ATNADP-ME2 (NADP-MALIC ENZYME 2); malate dehydrogenase (oxaloacetate-decarboxylating) (NADP+)/ malic enzyme/ oxidoreductase, acting on NADH or NADPH, NAD or NADP as acceptor	8.2.10 TCA / org.transformation.other organic acid transformaitons.malic	0	malic(1) Malic_M(1) Shikimate_DH(1)	64.41	6.01	15028209(Total chloroplast); 16287169(Cell Wall proteome); 16358359(cell suspension (Gamborg)); 16358359(cell suspension (M&Skoog)); 16502469(cell suspension-Cd-up); 16055689(Glutathionylated suspension cell); 15815986(Silique); 15815986(seedling); 15815986(Leaf); 15052571(soluble leaf); 17317660(Plasma Membrane proteome); 18538804(apoplast); 18538804(total leaf); 17848588(total seedling); 172935…	NSnoTM
AT5G11700.1	glycine-rich protein	35.1.40 not assigned.no ontology.glycine rich proteins	4	Adeno_GP19K(1) BioY(1) GCC2_GCC3(1) Metallophos_C(1)	151.55	6.05	15539469(vacuole);	SM
AT5G11880.1	diaminopimelate decarboxylase, putative / DAP carboxylase, putative	13.1.3.5.5 amino acid metabolism.synthesis.aspartate family.lysine.diaminopimelate decarboxylase	0	Ala_racemase_N(1) Orn_Arg_deC_N(1) Orn_DAP_Arg_deC(1)	54.17	6.21	18463617(suspension cells-phosphorylated proteins); 18431481(chloroplast);	CHLOR
AT5G11890.1	similar to unknown protein [Arabidopsis thaliana] (TAIR:AT1G17620.1); similar to unknown [Populus trichocarpa] (GB:ABK93997.1); contains InterPro domain Harpin-induced 1 (InterPro:IPR010847)	35.2 not assigned.unknown	1	Hin1(1)	31.44	9.76	17317660(Plasma Membrane proteome);	CHLOR
AT5G11980.1	conserved oligomeric Golgi complex component-related / COG complex component-related	3.5 minor CHO metabolism.others	0	Dor1(1) Vps52(1)	63.05	5.06		NSnoTM
AT5G12370.1	SEC10 (EXOCYST COMPLEX COMPONENT SEC10)	35.1 not assigned.no ontology	0	CHASE3(1) COG4(1) Laminin_I(1) Ldh_1_C(1) MCPsignal(1) PE(1) Sec10(1)	89.7	5.23	17644812(plasma membrane - suspension cells); 17432890(leaf total membranes);	NSnoTM
AT5G12480.1	CPK7 (CALMODULIN-DOMAIN PROTEIN KINASE 7); calmodulin-dependent protein kinase/ kinase	30.3 signalling.calcium	0	efhand(4) Pkinase(1) Pkinase_Tyr(1)	60.31	5.86	17317660(Plasma Membrane proteome); 17644812(plasma membrane - suspension cells);	CHLOR
AT5G12860.1	DIT1 (DICARBOXYLATE TRANSPORTER 1); oxoglutarate:malate antiporter	34.8 transport.metabolite transporters at the envelope membrane	13	Aa_trans(1) CitMHS(1) DctM(1) MFS_1(1) Na_sulph_symp(1) PigN(1)	59.21	9.75	15028209(Total chloroplast); 12938931(Total chloroplast envelope); 12766230(Total chloroplast envelope); 16618929(MITO/PLASTID-LOPIT-callus); 17432890(leaf total membranes); 18431481(chloroplast);	CHLOR
AT5G12970.1	C2 domain-containing protein	35.1.19 not assigned.no ontology.C2 domain-containing protein	2	C2(3) PRT_C(1)	88.51	9.23		NSTM
AT5G13000.1	ATGSL12 (GLUCAN SYNTHASE-LIKE 12); 1,3-beta-glucan synthase/ transferase, transferring glycosyl groups	3.6 minor CHO metabolism.callose	11	DUF605(1) Glucan_synthase(1) Mad3_BUB1_I(1) YibE_F(1)	217.83	7.56	14506206(Plasma Membrane proteome); 14506206(plasma membrane (phosphorylated)); 17317660(Plasma Membrane proteome);	MIT
AT5G13420.1	transaldolase, putative	7.2.2 OPP.non-reductive PP.transaldolase	0	Transaldolase(1)	47.7	6.08	15028209(Total chloroplast); MitoDB(Mitochondrial proteome); 16207701(chloroplast stroma); 16358359(cell suspension (Gamborg)); 16502469(cell suspension-Cd-up); 15052571(soluble leaf); 18431481(chloroplast);	CHLOR
AT5G13430.1	ubiquinol-cytochrome C reductase iron-sulfur subunit, mitochondrial, putative / Rieske iron-sulfur protein, putative	9.5 mitochondrial electron transport / ATP synthesis.cytochrome c reductase	0	Rieske(1) UCR_TM(1)	29.61	8.63	MitoDB(Mitochondrial proteome); 12606038(Mitochondria-metalbinding); 17432890(leaf total membranes);	MIT
AT5G13450.1	ATP synthase delta chain, mitochondrial, putative / H(+)-transporting two-sector ATPase, delta (OSCP) subunit, putative	9.9 mitochondrial electron transport / ATP synthesis.F1-ATPase	0	OSCP(1)	26.32	9.25	MitoDB(Mitochondrial proteome); 15276431(Mitochondrial proteome); 16247729(mature Pollen); 15815986(Silique); 15815986(seedling); 16618929(MITO/PLASTID-LOPIT-callus); 15276431(mitochondrial membranes-suspension cells); 17317660(Plasma Membrane proteome); 17407188(cotyledon); 17293592(total seedlings Ã» light and dark grown); 17432890(leaf total membranes); 18431481(chloroplast);	MIT
AT5G13490.1	AAC2 (ADP/ATP CARRIER 2); ATP:ADP antiporter/ binding	34.14 transport.unspecified cations	3	Glyco_hydro_88(1) Mito_carr(3)	41.75	9.79	15028209(Total chloroplast); 12938931(Total chloroplast envelope); MitoDB(Mitochondrial proteome); 15276431(Mitochondrial proteome); 16618929(MITO/PLASTID-LOPIT-callus); 15276431(mitochondrial membranes-suspension cells); 12586869(mitochondrial-membrane); 17293592(total seedlings Ã» light and dark grown); 17151019(plasma membrane suspension cell); 17432890(leaf total membranes); 17660356(tonoplas…	MIT
AT5G13490.2	AAC2 (ADP/ATP CARRIER 2); binding	34.14 transport.unspecified cations	3	Glyco_hydro_88(1) Mito_carr(3)	41.75	9.79	16618929(MITO/PLASTID-LOPIT-callus); 15276431(mitochondrial membranes-suspension cells); 12586869(mitochondrial-membrane); 17293592(total seedlings Ã» light and dark grown); 17151019(plasma membrane suspension cell); 17432890(leaf total membranes); 17660356(tonoplast (Brassica oleracea buds));	MIT
AT5G13590.1	similar to unnamed protein product [Vitis vinifera] (GB:CAO41555.1)	35.2 not assigned.unknown	0		131.91	7.11		NSnoTM
AT5G13650.1	elongation factor family protein	29.2.4 protein.synthesis.elongation	0	Arf(1) Dynamin_N(1) EFG_C(1) GTP_EFTU(1) GTP_EFTU_D2(1) Miro(1) MMR_HSR1(1) MobB	74.32	6.86	16207701(chloroplast stroma); 18633119(stroma); 18431481(chloroplast);	CHLOR
AT5G13710.1	SMT1 (STEROL METHYLTRANSFERASE 1)	17.3.1.2.2 hormone metabolism.brassinosteroid.synthesis-degradation.sterols.SMT	0	CMAS(1) Methyltransf_11(1) Methyltransf_12(1) MetW(1) Sterol_MT_C(1) Ubie_methyl	38.27	5.85	15539469(vacuole);	NSnoTM
AT5G13850.1	NACA3 (NASCENT POLYPEPTIDE-ASSOCIATED COMPLEX SUBUNIT ALPHA-LIKE PROTEIN 3)	29.2.4 protein.synthesis.elongation	0	NAC(1)	17.89	5.1	15821981(crude&pure 80S ribosome); 11402211,12068122,15047896,16679420,17028149(seed-all-Jobpapers); 17916636(root (NaCl stress)); 18599647(seed proteome);	NSnoTM
AT5G14030.1	translocon-associated protein beta (TRAPB) family protein	35.1 not assigned.no ontology	2	TRAP_beta(1)	21.11	9.66	17151019(plasma membrane suspension cell);	SM
AT5G14030.2	translocon-associated protein beta (TRAPB) family protein	35.1 not assigned.no ontology		TRAP_beta(1)	21.11	9.66	17151019(plasma membrane suspension cell);	SM
AT5G14030.3	translocon-associated protein beta (TRAPB) family protein	35.1 not assigned.no ontology		TRAP_beta(1)	21.11	9.66	17151019(plasma membrane suspension cell);	SM
AT5G14030.4	translocon-associated protein beta (TRAPB) family protein	35.1 not assigned.no ontology		TRAP_beta(1)	21.11	9.66	17151019(plasma membrane suspension cell);	SM
AT5G14040.1	mitochondrial phosphate transporter	34.8 transport.metabolite transporters at the envelope membrane	0	Mito_carr(2)	40.09	9.29	15028209(Total chloroplast); MitoDB(Mitochondrial proteome); 15276431(Mitochondrial proteome); 16287169(Cell Wall proteome); 16618929(MITO/PLASTID-LOPIT-callus); 15276431(mitochondrial membranes-suspension cells); 12586869(mitochondrial-membrane); 17293592(total seedlings Ã» light and dark grown); 17151019(plasma membrane suspension cell); 17432890(leaf total membranes); 17660356(tonoplast (Brass…	MIT
AT5G14450.1	GDSL-motif lipase/hydrolase family protein	26.28 misc.GDSL-motif lipase	1	Lipase_GDSL(1)	43.57	8.72		SM
AT5G14590.1	isocitrate dehydrogenase, putative / NADP+ isocitrate dehydrogenase, putative	8.1.4 TCA / org.transformation.TCA.IDH	0	Iso_dh(1)	54.2	8.05	MitoDB(Mitochondrial proteome); 15815986(seedling); 18431481(chloroplast);	CHLOR
AT5G14670.1	ATARFA1B (ADP-RIBOSYLATION FACTOR A1B); GTP binding / phospholipase activator/ protein binding	29.3.4.99 protein.targeting.secretory pathway.unspecified	0	Arf(1) Miro(1) MMR_HSR1(1) Ras(1)	21.54	6.43	18463617(suspension cells-phosphorylated proteins);	MIT
AT5G14740.1	CA2 (BETA CARBONIC ANHYDRASE 2); carbonate dehydratase/ zinc ion binding	8.3 TCA / org.transformation.carbonic anhydrases	0	Pro_CA(1)	36.62	7.06	12938931(Total chloroplast envelope); 15322131(Thylakoid-stripped); 16207701(chloroplast stroma); 15815986(seedling); 15815986(Leaf); 18538804(apoplast); 18538804(total leaf); 17407188(cotyledon); 17828791(total leaf); 17293592(total seedlings Ã» light and dark grown); 17028151(leaf defense proteome); 18633119(young leaf); 18431481(chloroplast);	CHLOR
AT5G14740.2	CA2 (BETA CARBONIC ANHYDRASE 2); carbonate dehydratase/ zinc ion binding	8.3 TCA / org.transformation.carbonic anhydrases	0	Pro_CA(1)	28.35	5.36	15322131(Thylakoid-stripped); 15815986(seedling); 15815986(Leaf); 18538804(apoplast); 18538804(total leaf); 17407188(cotyledon); 17828791(total leaf); 17293592(total seedlings Ã» light and dark grown); 17028151(leaf defense proteome); 18431481(chloroplast);	CHLOR
AT5G14740.3	CA2 (BETA CARBONIC ANHYDRASE 2); carbonate dehydratase/ zinc ion binding	8.3 TCA / org.transformation.carbonic anhydrases	0	Pro_CA(1)	36.53	7.55	15815986(seedling); 15815986(Leaf); 18538804(apoplast); 18538804(total leaf); 17407188(cotyledon); 17828791(total leaf); 17293592(total seedlings Ã» light and dark grown); 17028151(leaf defense proteome); 18431481(chloroplast);	CHLOR
AT5G14740.4	CA2 (BETA CARBONIC ANHYDRASE 2); carbonate dehydratase/ zinc ion binding	8.3 TCA / org.transformation.carbonic anhydrases	0	Pro_CA(1)	36.49	7.55	15815986(seedling); 15815986(Leaf); 18538804(apoplast); 18538804(total leaf); 17407188(cotyledon); 17828791(total leaf); 17293592(total seedlings Ã» light and dark grown); 17028151(leaf defense proteome); 18431481(chloroplast);	CHLOR
AT5G14740.5	CA2 (BETA CARBONIC ANHYDRASE 2)	8.3 TCA / org. transformation.carbonic anhydrases		Pro_CA(1)	34.43	8.16	18538804(apoplast); 18538804(total leaf); 17407188(cotyledon); 17828791(total leaf); 17293592(total seedlings Ã» light and dark grown); 17028151(leaf defense proteome); 18431481(chloroplast);	CHLOR
AT5G14770.1	pentatricopeptide (PPR) repeat-containing protein	35.1.5 not assigned.no ontology.pentatricopeptide (PPR) repeat-containing protein	0	PPR(19)	105.32	8.37		MIT
AT5G15090.1	porin, putative / voltage-dependent anion-selective channel protein, putative	34.18 transport.unspecified anions	0	Porin_3(1)	29.21	7.84	15028209(Total chloroplast); 12938931(Total chloroplast envelope); MitoDB(Mitochondrial proteome); 15215502(Vacuolar proteome); 15060130(Plasma Membrane proteome); 15276431(Mitochondrial proteome); 16287169(Cell Wall proteome); 15539469(vacuole); 15496452(nucleolus); 16247729(mature Pollen); 15815986(Silique); 15815986(seedling); 15815986(Leaf); 16618929(MITO/PLASTID-LOPIT-callus); 15276431(mitoc…	VACUOL
AT5G15200.1	40S ribosomal protein S9 (RPS9B)	29.2.1.2.1.9 protein.synthesis.ribosomal protein.eukaryotic.40S subunit.S9	0	Ribosomal_S4(1) S4(1)	23.04	10.17	15028209(Total chloroplast); 16287169(Cell Wall proteome); 15496452(nucleolus); 15821981(crude&pure 80S ribosome); 15734919(80S cytolic ribosomes); 17934214(cytosolic ribosome); 17293592(total seedlings Ã» light and dark grown); 17151019(plasma membrane suspension cell); 17432890(leaf total membranes); 18633119(young leaf); 17660356(tonoplast (Brassica oleracea buds)); 18463617(suspension cells-p…	NSnoTM
AT5G15520.1	40S ribosomal protein S19 (RPS19B)	29.2.1.2.1.19 protein.synthesis.ribosomal protein.eukaryotic.40S subunit.S19	0	Ribosomal_S19e(1)	15.82	10.14	15496452(nucleolus); 17934214(cytosolic ribosome); 17432890(leaf total membranes);	NSnoTM
AT5G15550.1	transducin family protein / WD-40 repeat family protein	35.1 not assigned.no ontology	0	NLE(1) WD40(5)	47.34	5.52	15496452(nucleolus);	NSnoTM
AT5G15550.2	transducin family protein / WD-40 repeat family protein	35.1 not assigned.no ontology	0	NLE(1) WD40(5)	44.17	5.83	15496452(nucleolus);	NSnoTM
AT5G15870.1	glycosyl hydrolase family 81 protein	20.1 stress.biotic	0	Glyco_hydro_81(1)	82.87	6.21		CHLOR
AT5G15910.1	dehydrogenase-related	35.1 not assigned.no ontology	0	3Beta_HSD(1) adh_short(1) Epimerase(1) NAD_binding_4(1) NmrA(1) Polysacc_synt_2(	28.83	9.69	16618929(MITO/PLASTID-LOPIT-callus);	MIT
AT5G15920.1	structural maintenance of chromosomes (SMC) family protein (MSS2)	31.2 cell.division	0	ABC_tran(1) ATG16(1) DASH_Spc34(1) DUF1862(1) Laminin_I(1) MAP7(1) Myosin_tail_1	121.44	6.52		NSnoTM
AT5G16120.1	hydrolase, alpha/beta fold family protein	11.9.2.2 lipid metabolism.lipid degradation.lipases.acylglycerol lipase; 35.1 not assigned.no ontology	0	Abhydrolase_1(1) Abhydrolase_2(1) Abhydrolase_3(1) AXE1(1) LIP(1) Peptidase_S15(	39.29	5.9		NSnoTM
AT5G16130.1	40S ribosomal protein S7 (RPS7C)	29.2.1.2.1.7 protein.synthesis.ribosomal protein.eukaryotic.40S subunit.S7	0	Ribosomal_S7e(1)	22.06	9.75	15496452(nucleolus); 15821981(crude&pure 80S ribosome); 15734919(80S cytolic ribosomes); 17317660(Plasma Membrane proteome); 18538804(total leaf); 17934214(cytosolic ribosome); 17432890(leaf total membranes);	NSnoTM
AT5G16510.1	reversibly glycosylated polypeptide, putative	10.5.5 cell wall.cell wall proteins.RGP	0	RGP(1)	38.59	5.06	16242667(mature Pollen); 16055689(Glutathionylated suspension cell); 17916636(root (NaCl stress));	NSnoTM
AT5G16590.1	leucine-rich repeat transmembrane protein kinase, putative	30.2.3 signalling.receptor kinases.leucine rich repeat III	1	Glycophorin_A(1) LRR_1(1) LRRNT_2(1) OAD_gamma(1) Pkinase(1) Pkinase_Tyr(1)	67.46	8.76	14506206(Plasma Membrane proteome); 14506206(plasma membrane (phosphorylated)); 15308754(plasma membrane (phosphorylated)); 17317660(Plasma Membrane proteome); 17644812(plasma membrane - suspension cells); 17432890(leaf total membranes); 18463617(suspension cells-phosphorylated proteins);	SM
AT5G16730.1	similar to unknown protein [Arabidopsis thaliana] (TAIR:AT3G02930.1); similar to unnamed protein product [Vitis vinifera] (GB:CAO62148.1); contains InterPro domain Spectrin repeat (InterPro:IPR002017)	35.1 not assigned.no ontology	0	DASH_Spc34(1) DUF827(1) IL7(1) Laminin_I(1) Myosin_tail_1(1) Prefoldin_2(1) PspA	96.21	4.91	18463617(suspension cells-phosphorylated proteins);	CHLOR
AT5G17820.1	peroxidase 57 (PER57) (P57) (PRXR10)	26.12 misc.peroxidases	1	peroxidase(1)	34.10	10.10	14595688(Cell Wall proteome); 17432890(leaf total membranes);	SM
AT5G17890.1	LIM domain-containing protein / disease resistance protein-related	20.1 stress.biotic	0	AAA(1) C1_1(1) K-box(1) LIM(1) LRR_3(1) NACHT(1) NB-ARC(1) Vicilin_N(1) zf-B_box	185.14	5.97		CHLOR
AT5G17910.1	similar to unknown protein [Arabidopsis thaliana] (TAIR:AT2G29620.1); similar to hypothetical protein [Glycine max] (GB:BAB41198.1)	35.2 not assigned.unknown	2	Tropomyosin(1)	149.6	4.2		MIT
AT5G17920.1	ATCIMS (COBALAMIN-INDEPENDENT METHIONINE SYNTHASE); 5-methyltetrahydropteroyltriglutamate-homocysteine S-methyltransferase/ methionine synthase	13.1.3.4 amino acid metabolism.synthesis.aspartate family.methionine	0	Meth_synt_1(1) Meth_synt_2(1)	84.36	6.09	16242667(mature Pollen); 16358359(cell suspension (Gamborg)); 16358359(cell suspension (M&Skoog)); 16502469(cell suspension-Cd-up); 16502469(cell suspension-CD-down); 16247729(mature Pollen); 16526091(Cu-binding root); 16055689(Glutathionylated suspension cell); 16400686(floem_sap B. napa); 15815986(Silique); 15815986(seedling); 15815986(Leaf); 15276459(trichomes); 11402211,12068122,15047896,1667…	NSnoTM
AT5G17980.1	C2 domain-containing protein	35.1.19 not assigned.no ontology.C2 domain-containing protein	2	C2(4) PRT_C(1)	117.93	6.03	16618929(ER-LOPIT-callus); 17317660(Plasma Membrane proteome);	NSTM
AT5G18070.1	DRT101 (DNA-DAMAGE-REPAIR/TOLERATION 101); intramolecular transferase, phosphotransferases	10.1 cell wall.precursor synthesis	0	PGM_PMM_I(1) PGM_PMM_III(1) PGM_PMM_IV(1)	60.39	5.14	MitoDB(Mitochondrial proteome);	NSnoTM
AT5G18380.1	40S ribosomal protein S16 (RPS16C)	29.2.1.2.1.16 protein.synthesis.ribosomal protein.eukaryotic.40S subunit.S16	0	Ribosomal_S9(1)	16.62	10.21	15815986(Silique); 18538804(total leaf); 17934214(cytosolic ribosome); 18431481(chloroplast);	NSnoTM
AT5G18380.2	40S ribosomal protein S16 (RPS16C)	29.2.1.2.1.16 protein.synthesis.ribosomal protein.eukaryotic.40S subunit.S16		Ribosomal_S9(1)	16.55	9.8	18538804(total leaf); 17934214(cytosolic ribosome); 18431481(chloroplast);	NSnoTM
AT5G18610.1	protein kinase family protein	29.4.1.57 protein.postranslational modification.kinase.receptor like cytoplasmatic kinase VII	0	APH(1) Pkinase_Tyr(1)	55.93	9.15	14506206(Plasma Membrane proteome); 14506206(plasma membrane (phosphorylated)); 15308754(plasma membrane (phosphorylated)); 17317660(Plasma Membrane proteome);	CHLOR
AT5G18700.1	EMB3013 (EMBRYO DEFECTIVE 3013); kinase	29.4 protein.postranslational modification	0	Anth_synt_I_N(1) HEAT(1) Pkinase(1) Pkinase_Tyr(1) RIO1(1)	152.29	7.33		NSnoTM
AT5G19090.1	heavy-metal-associated domain-containing protein	35.1.40 not assigned.no ontology.glycine rich proteins	0	HMA(1)	59.62	6.32		NSnoTM
AT5G19440.1	cinnamyl-alcohol dehydrogenase, putative (CAD)	26.11.1 misc.alcohol dehydrogenases	0	3Beta_HSD(1) adh_short(1) Epimerase(1) KR(1) NAD_binding_4(1) NmrA(1) Polysacc_s	35.59	6.66	16358359(cell suspension (Gamborg)); 16358359(cell suspension (M&Skoog)); 17407188(cotyledon); 17644812(plasma membrane - suspension cells);	NSnoTM
AT5G19510.1	elongation factor 1B alpha-subunit 2 (eEF1Balpha2)	29.2.4 protein.synthesis.elongation	0	EF1_GNE(1) Ribosomal_60s(1)	24.2	4.42	16242667(mature Pollen); 16358359(cell suspension (M&Skoog)); 15815986(Leaf); 11402211,12068122,15047896,16679420,17028149(seed-all-Jobpapers); 15734904(S-nitrosylated suspension cells or leaf); 18538804(apoplast); 18538804(total leaf); 17407188(cotyledon); 17028151(leaf defense proteome); 18599647(seed proteome); 18633119(young leaf);	NSnoTM
AT5G19550.1	ASP2 (ASPARTATE AMINOTRANSFERASE 2)	13.1.1.2.1 amino acid metabolism.synthesis.central amino acid metabolism.aspartate.aspartate aminotransferase	0	Aminotran_1_2(1)	44.27	6.8	16287169(Cell Wall proteome); 16358359(cell suspension (Gamborg)); 16358359(cell suspension (M&Skoog)); 16247729(mature Pollen); 11402211,12068122,15047896,16679420,17028149(seed-all-Jobpapers); 16618929(UNKNOWN-LOPIT-callus); 18538804(total leaf); 17151019(plasma membrane suspension cell); 17644812(plasma membrane - suspension cells); 18599647(seed proteome); 18463617(suspension cells-phosphoryl…	NSnoTM
AT5G19670.1	exostosin family protein	26.2 misc.UDP glucosyl and glucoronyl transferases	1	Exostosin(1)	69.06	9.51		MIT
AT5G19760.1	dicarboxylate/tricarboxylate carrier (DTC)	34.8 transport.metabolite transporters at the envelope membrane	0	ArsD(1) Mito_carr(3)	31.91	9.35	15028209(Total chloroplast); 12938931(Total chloroplast envelope); MitoDB(Mitochondrial proteome); 15276431(Mitochondrial proteome); 16287169(Cell Wall proteome); 16618929(MITO/PLASTID-LOPIT-callus); 15276431(mitochondrial membranes-suspension cells); 12586869(mitochondrial-membrane); 17407188(cotyledon); 17293592(total seedlings Ã» light and dark grown); 17151019(plasma membrane suspension cell)…	NSnoTM
AT5G19770.1	TUA3 (tubulin alpha-3)	31.1 cell.organisation	0	Tubulin(1) Tubulin_C(1)	49.66	4.95	16287169(Cell Wall proteome); 16358359(cell suspension (Gamborg)); 11402211,12068122,15047896,16679420,17028149(seed-all-Jobpapers); 17317660(Plasma Membrane proteome); 17407188(cotyledon); 17644812(plasma membrane - suspension cells); 18599647(seed proteome); 18633119(young leaf); 18463617(suspension cells-phosphorylated proteins);	NSnoTM
AT5G19780.1	TUA5 (tubulin alpha-5)	31.1 cell.organisation	0	Tubulin(1) Tubulin_C(1)	49.66	4.95	16287169(Cell Wall proteome); 16358359(cell suspension (M&Skoog)); 16502469(cell suspension-CD-down); 18538804(total leaf); 17432890(leaf total membranes); 18633119(young leaf); 18463617(suspension cells-phosphorylated proteins);	NSnoTM
AT5G19940.1	plastid-lipid associated protein PAP-related / fibrillin-related	26.31* misc.fibrillins	0	PAP_fibrillin(1)	26.48	9.49	15028209(Total chloroplast); 12938931(Total chloroplast envelope); 12766230(Total chloroplast envelope); 15815986(Leaf); 17407188(cotyledon); 18431481(chloroplast);	CHLOR
AT5G20090.1	similar to unknown protein [Arabidopsis thaliana] (TAIR:AT4G14695.1); similar to unknown protein [Arabidopsis thaliana] (TAIR:AT4G22310.1); similar to hypothetical protein [Vitis vinifera] (GB:CAN75662.1); contains InterPro domain Protein of unknown	35.2 not assigned.unknown	0	UPF0041(1)	12.44	9.34	15276431(Mitochondrial proteome); 16618929(UNKNOWN-LOPIT-callus); 15276431(mitochondrial membranes-suspension cells); 17293592(total seedlings Ã» light and dark grown); 17151019(plasma membrane suspension cell); 17644812(plasma membrane - suspension cells); 17432890(leaf total membranes);	CHLOR
AT5G20090.2	similar to unknown protein [Arabidopsis thaliana] (TAIR:AT4G14695.1); similar to unknown protein [Arabidopsis thaliana] (TAIR:AT4G22310.1); similar to hypothetical protein [Vitis vinifera] (GB:CAN75662.1); contains InterPro domain Protein of unknown	35.2 not assigned.unknown		UPF0041(1)	12.44	9.34	17293592(total seedlings Ã» light and dark grown); 17151019(plasma membrane suspension cell); 17644812(plasma membrane - suspension cells); 17432890(leaf total membranes);	CHLOR
AT5G20090.3	similar to unknown protein [Arabidopsis thaliana] (TAIR:AT4G14695.1); similar to unknown protein [Arabidopsis thaliana] (TAIR:AT4G22310.1); similar to unnamed protein product [Vitis vinifera] (GB:CAO68262.1); similar to hypothetical protein [Vitis vi	35.2 not assigned.unknown		UPF0041(1)	10.9	9.59	17293592(total seedlings Ã» light and dark grown); 17151019(plasma membrane suspension cell); 17644812(plasma membrane - suspension cells); 17432890(leaf total membranes);	CHLOR
AT5G20250.1	DIN10 (DARK INDUCIBLE 10); hydrolase, hydrolyzing O-glycosyl compounds	3.1.2.2 minor CHO metabolism.raffinose family.raffinose synthases.putative	0	Raffinose_syn(1)	83.12	6.22	18431481(chloroplast);	NSnoTM
AT5G20280.1	ATSPS1F (SUCROSE PHOSPHATE SYNTHASE 1F); sucrose-phosphate synthase/ transferase, transferring glycosyl groups	2.1.1.1 major CHO metabolism.synthesis.sucrose.SPS	0	Glycos_transf_1(1) Hydrolase_3(1) S6PP(1)	117.32	6	17317660(Plasma Membrane proteome); 17644812(plasma membrane - suspension cells); 18463617(suspension cells-phosphorylated proteins);	NSnoTM
AT5G20290.1	40S ribosomal protein S8 (RPS8A)	29.2.1.2.1.8 protein.synthesis.ribosomal protein.eukaryotic.40S subunit.S8	0	Ribosomal_S8e(1)	24.99	10.32	15028209(Total chloroplast); 16287169(Cell Wall proteome); 15496452(nucleolus); 15821981(crude&pure 80S ribosome); 15734919(80S cytolic ribosomes); 16618929(UNKNOWN-LOPIT-callus); 17317660(Plasma Membrane proteome); 18538804(total leaf); 17934214(cytosolic ribosome); 17293592(total seedlings Ã» light and dark grown); 17432890(leaf total membranes); 18633119(young leaf); 17660356(tonoplast (Brassi…	NSnoTM
AT5G20490.1	XIK (Myosin-like protein XIK); motor/ protein binding	31.1 cell.organisation	1	CASP_C(1) DIL(1) DUF1192(1) DUF1271(1) Fez1(1) HR1(1) IQ(6) Myosin_head(1) Myosi	175.05	8.51	18463617(suspension cells-phosphorylated proteins);	SM
AT5G20650.1	COPT5 (copper transporter 5); copper ion transmembrane transporter	34.12 transport.metal	3	Ctr(1)	15.78	9.12	15539469(vacuole); 17151019(plasma membrane suspension cell); 18463617(suspension cells-phosphorylated proteins);	SM
AT5G20830.1	SUS1 (SUCROSE SYNTHASE 1); UDP-glycosyltransferase/ sucrose synthase	2.2.1.5 major CHO metabolism.degradation.sucrose.Susy	0	Glycos_transf_1(1) Sucrose_synth(1)	93	5.84	16358359(cell suspension (Gamborg)); 16502469(cell suspension-Cd-up); 16055689(Glutathionylated suspension cell); 18538804(total leaf); 17660356(tonoplast (Brassica oleracea buds));	NSnoTM
AT5G20840.1	phosphoinositide phosphatase family protein	30.4 signalling.phosphinositides	2	Syja_N(1)	94.05	6.45		NSTM
AT5G20950.1	glycosyl hydrolase family 3 protein	10.6.1 cell wall.degradation.cellulases and beta -1,4-glucanases	0	Glyco_hydro_3(1) Glyco_hydro_3_C(1)	67.93	9.23	14595688(Cell Wall proteome); 16287169(Cell Wall proteome); 15593128(Cell Wall proteome); 15815986(Leaf); 17526915(glycoproteome cell wall (stems)); 17432890(leaf total membranes);	S
AT5G21105.1	L-ascorbate oxidase/ copper ion binding	21.2.1 redox.ascorbate and glutathione.ascorbate	0	Cu-oxidase(1) Cu-oxidase_2(1) Cu-oxidase_3(1)	59.11	8.95	14595688(Cell Wall proteome);	NSnoTM
AT5G21170.1	5'-AMP-activated protein kinase beta-2 subunit, putative	29.4 protein.postranslational modification	0	AMPKBI(1)	30.72	5.7		CHLOR
AT5G22060.1	ATJ2 (Arabidopsis thaliana DnaJ homologue 2)	20.2.1 stress.abiotic.heat	0	DnaJ(1) DnaJ_C(1) DnaJ_CXXCXGXG(1)	46.44	6.69	17317660(Plasma Membrane proteome);	NSnoTM
AT5G22090.1	similar to unnamed protein product [Vitis vinifera] (GB:CAO67470.1)	35.2 not assigned.unknown	0	Cenp-B_dimeris(1)	51.45	4.85		CHLOR
AT5G22140.2	pyridine nucleotide-disulphide oxidoreductase family protein	35.1 not assigned.no ontology	0	Pyr_redox(1) Pyr_redox_2(1)	33.96	9.36	17317660(Plasma Membrane proteome);	NSnoTM
AT5G22200.1	harpin-induced family protein / HIN1 family protein / harpin-responsive family protein	35.1 not assigned.no ontology	1	Hin1(1) NapE(1)	23.74	9.14		NSTM
AT5G22460.1	esterase/lipase/thioesterase family protein	35.1 not assigned.no ontology	0	Abhydrolase_1(1)	39.1	7.13	14760709(Vacuolar proteome); 16287169(Cell Wall proteome);	S
AT5G23060.1	similar to unknown protein [Arabidopsis thaliana] (TAIR:AT3G59780.1); similar to extracellular Ca2+ sensing receptor [Glycine max] (GB:ABY57763.1); contains InterPro domain Rhodanese-like (InterPro:IPR001763)	1.1.30 PS.lightreaction.state transition	1		41.29	9.42	15028209(Total chloroplast); MitoDB(Mitochondrial proteome); 14729914(thylakoid stripped); 15322131(Thylakoid-stripped); 17293592(total seedlings Ã» light and dark grown); 18633119(thylakoid); 18431481(chloroplast);	CHLOR
AT5G23100.1	similar to unknown protein [Arabidopsis thaliana] (TAIR:AT3G25640.1); similar to unnamed protein product [Vitis vinifera] (GB:CAO67994.1); contains InterPro domain Protein of unknown function DUF617, plant (InterPro:IPR006460)	35.2 not assigned.unknown	0	DUF617(1)	30.17	9.47		CHLOR
AT5G23110.1	zinc finger (C3HC4-type RING finger) family protein	29.5.11.4.2 protein.degradation.ubiquitin.E3.RING	0	AntA(1) MyTH4(1) zf-B_box(1) zf-C3HC4(1) zf-P11(1)	527.26	5.42		NSnoTM
AT5G23380.1	similar to unknown protein [Arabidopsis thaliana] (TAIR:AT1G03610.1); similar to unnamed protein product [Vitis vinifera] (GB:CAO45300.1); contains InterPro domain Protein of unknown function DUF789 (InterPro:IPR008507)	35.2 not assigned.unknown	0	DUF789(1)	33.74	4.73	17432890(leaf total membranes);	MIT
AT5G23400.1	disease resistance family protein / LRR family protein	20.1.7 stress.biotic.PR-proteins	0	LRR_1(9) LRRNT_2(1)	64.02	9.65	14595688(Cell Wall proteome); 15593128(Cell Wall proteome);	S
AT5G23880.1	ATCPSF100/CPSF100/EMB1265/ESP5 (CLEAVAGE AND POLYADENYLATION SPECIFICITY FACTOR); DNA binding / protein binding	27.1 RNA.processing	0	Lactamase_B(1) RMMBL(1)	82.14	5.14	18463617(suspension cells-phosphorylated proteins);	NSnoTM
AT5G24010.1	protein kinase family protein	30.2.16 signalling.receptor kinases.Catharanthus roseus-like RLK1	1	APH(1) Pkinase(1)	91.82	7.60	14506206(Plasma Membrane proteome); 14506206(plasma membrane (phosphorylated)); 15308754(plasma membrane (phosphorylated)); 17317660(Plasma Membrane proteome); 17644812(plasma membrane - suspension cells); 18463617(suspension cells-phosphorylated proteins);	SM
AT5G24430.1	calcium-dependent protein kinase, putative / CDPK, putative	30.3 signalling.calcium	0	APH(1) Kdo(1) Pkinase_Tyr(1)	66.52	8.46	17317660(Plasma Membrane proteome); 17644812(plasma membrane - suspension cells); 18463617(suspension cells-phosphorylated proteins);	NSnoTM
AT5G24710.1	similar to hypothetical protein OsI_003062 [Oryza sativa (indica cultivar-group)] (GB:EAY75215.1); similar to hypothetical protein OsJ_002759 [Oryza sativa (japonica cultivar-group)] (GB:EAZ12934.1); similar to unnamed protein product [Vitis vinifera	35.1 not assigned.no ontology	0	CM1(1) Coatomer_WDAD(1) Extensin_2(1) WD40(2)	148.07	6.27	17317660(Plasma Membrane proteome);	MIT
AT5G25090.1	plastocyanin-like domain-containing protein	26.19 misc.plastocyanin-like	1	Cu_bind_like(1)	19.77	9.03	12805588(GBI-anchored-callus); 14517339(GPI anchored suspension cells); 16602701(GPI-anchored Plasma membrane suspension cells); 17317660(Plasma Membrane proteome); 17644812(plasma membrane - suspension cells);	GPI
AT5G25100.1	endomembrane protein 70, putative	35.1 not assigned.no ontology	10	Cytochrom_B_C(1) DUF95(1) EMP70(1) MFS_1(1) Rab5ip(1)	74.12	8.58	16618929(Golgi); 17317660(Plasma Membrane proteome);	SM
AT5G25230.1	elongation factor Tu family protein	29.2.4 protein.synthesis.elongation	0	Dynamin_N(1) EFG_C(1) EFG_IV(1) GTP_EFTU(1) GTP_EFTU_D2(1) Miro(1) MMR_HSR1(1)	108.81	5.09	15496452(nucleolus); 18463617(suspension cells-phosphorylated proteins);	NSnoTM
AT5G25250.1	similar to unknown protein [Arabidopsis thaliana] (TAIR:AT5G64870.1); similar to unknown protein [Arabidopsis thaliana] (TAIR:AT5G25260.1); similar to unnamed protein product [Vitis vinifera] (GB:CAO44306.1); similar to 80C09_16 [Brassica rapa subsp.	35.2 not assigned.unknown	0	Band_7(1) HrpE(1) TolA(1) tRNA_synt_1c_R2(1)	52.31	5.83	15539469(vacuole); 17151019(plasma membrane suspension cell);	NSnoTM
AT5G25440.1	protein kinase family protein	29.4.1.52 protein.postranslational modification.kinase.receptor like cytoplasmatic kinase II	0	Pkinase(1) Pkinase_Tyr(1)	35.01	8.75		NSnoTM
AT5G25460.1	similar to unknown protein [Arabidopsis thaliana] (TAIR:AT5G11420.1); similar to unknown [Ricinus communis] (GB:CAB02653.1); contains InterPro domain Protein of unknown function DUF642 (InterPro:IPR006946)	35.2 not assigned.unknown	1	DUF642(1)	39.98	6.91	17526915(glycoproteome cell wall (stems));	SM
AT5G25754.1	similar to unknown protein [Arabidopsis thaliana] (TAIR:AT5G25757.1); similar to predicted protein [Physcomitrella patens subsp. patens] (GB:EDQ51676.1); similar to unknown protein [Oryza sativa (japonica cultivar-group)] (GB:AAT77307.1); similar to	35.2 not assigned.unknown	0	E2(1) mRNA_cap_enzyme(1)	60.18	5.88	17317660(Plasma Membrane proteome); 17432890(leaf total membranes);	NSnoTM
AT5G25980.1	TGG2 (GLUCOSIDE GLUCOHYDROLASE 2); hydrolase, hydrolyzing O-glycosyl compounds	16.5.1 secondary metabolism.sulfur-containing.glucosinolates	1	Glyco_hydro_1(1)	53.42	6.43	15028209(Total chloroplast); 15539469(vacuole); 15821981(crude&pure 80S ribosome); 15815986(Silique); 15815986(seedling); 15815986(Leaf); 18538804(apoplast); 18538804(total leaf); 17293592(total seedlings Ã» light and dark grown); 17951448(peroxisome (leaves)); 17660356(tonoplast (Brassica oleracea buds)); 18431481(chloroplast);	SM
AT5G26260.1	meprin and TRAF homology domain-containing protein / MATH domain-containing protein	35.1 not assigned.no ontology	0	MATH(2)	39.83	9.21	15028209(Total chloroplast); 16618929(UNKNOWN-LOPIT-callus); 17660356(tonoplast (Brassica oleracea buds));	GPI
AT5G26280.1	meprin and TRAF homology domain-containing protein / MATH domain-containing protein	35.1 not assigned.no ontology	1	MATH(2)	39.45	8.46	16618929(UNKNOWN-LOPIT-callus); 17407188(cotyledon); 17293592(total seedlings Ã» light and dark grown); 17432890(leaf total membranes); 17660356(tonoplast (Brassica oleracea buds));	SM
AT5G26340.1	MSS1 (SUGAR TRANSPORT PROTEIN 13); carbohydrate transmembrane transporter/ hexose:hydrogen symporter/ high-affinity hydrogen:glucose symporter/ sugar:hydrogen ion symporter	34.2 transporter.sugars	12	Branch_AA_trans(1) DUF791(1) DUF81(1) MFS_1(1) MreD(1) Sugar_tr(1)	57.42	8.98	14506206(Plasma Membrane proteome); 14506206(plasma membrane (phosphorylated)); 15308754(plasma membrane (phosphorylated)); 17317660(Plasma Membrane proteome);	NSTM
AT5G26710.1	glutamate-tRNA ligase, putative / glutamyl-tRNA synthetase, putatuve / GluRS, putative	19.1 tetrapyrrole synthesis.glu-tRNA synthetase	0	HCBP_related(1) tRNA-synt_1c(1) tRNA-synt_1c_C(1)	81.07	6.61		CHLOR
AT5G26742.1	EMB1138 (EMBRYO DEFECTIVE 1138); ATP binding / ATP-dependent helicase	27.5* RNA.DEAD/DEAH BOX helicase	0	DEAD(1) DUF1253(1) GUCT(1) Helicase_C(1) ResIII(1) Trp_syntA(1) zf-CCHC(1)	81	7.24	16207701(chloroplast stroma); 17432890(leaf total membranes); 18633119(stroma); 18431481(chloroplast);	CHLOR
AT5G26830.1	threonyl-tRNA synthetase / threonine--tRNA ligase (THRRS)	29.1.3 protein.aa activation.threonine-tRNA ligase	0	HGTP_anticodon(1) TGS(1) tRNA-synt_2b(1) tRNA_SAD(1)	80.94	6.53	16287169(Cell Wall proteome); 15815986(Leaf); 17317660(Plasma Membrane proteome); 17432890(leaf total membranes);	MIT
AT5G26850.1	binding	31.3 cell.cycle	0	HEAT(1) NPH3(1)	109.86	6.07		CHLOR
AT5G27120.1	SAR DNA-binding protein, putative	27.3.67 RNA.regulation of transcription.putative transcription regulator	0	Dehydrin(1) DUF689(1) Nop(1) NOP5NT(1) NOSIC(1)	58.76	9.31	15496452(nucleolus);	NSnoTM
AT5G27540.1	EMB2473 (EMBRYO DEFECTIVE 2473); GTP binding	30.5 signalling.G-proteins	1	Dynamin_N(1) EF_assoc_1(1) EF_assoc_2(1) efhand(1) Miro(2) MMR_HSR1(1) Ras(1)	72.32	5.17	MitoDB(Mitochondrial proteome); 15276431(Mitochondrial proteome); 16618929(MITO/PLASTID-LOPIT-callus); 15276431(mitochondrial membranes-suspension cells); 17293592(total seedlings Ã» light and dark grown); 18463617(suspension cells-phosphorylated proteins);	MIT
AT5G27540.2	EMB2473 (EMBRYO DEFECTIVE 2473); GTP binding	30.5 signalling.G-proteins	1	Dynamin_N(1) EF_assoc_1(1) EF_assoc_2(1) efhand(1) Miro(2) MMR_HSR1(1) Ras(1)	72.32	5.17	16618929(MITO/PLASTID-LOPIT-callus); 15276431(mitochondrial membranes-suspension cells); 17293592(total seedlings Ã» light and dark grown); 18463617(suspension cells-phosphorylated proteins);	MIT
AT5G27600.1	LACS7 (LONG-CHAIN ACYL-COA SYNTHETASE 7)	11.1.8 lipid metabolism.FA synthesis and FA elongation.acyl coa ligase	0	AMP-binding(1)	77.35	6.15	17951448(peroxisome (leaves));	CHLOR
AT5G27850.1	60S ribosomal protein L18 (RPL18C)	29.2.1.2.2.18 protein.synthesis.ribosomal protein.eukaryotic.60S subunit.L18	0	L15(1) Ribosomal_L18e(1)	20.97	10.96	15215502(Vacuolar proteome); 15821981(crude&pure 80S ribosome); 16618929(UNKNOWN-LOPIT-callus); 17934214(cytosolic ribosome); 17432890(leaf total membranes);	NSnoTM
AT5G28060.1	40S ribosomal protein S24 (RPS24B)	29.2.1.2.1.24 protein.synthesis.ribosomal protein.eukaryotic.40S subunit.S24	0	Ribosomal_S24e(1)	15.42	10.53	16287169(Cell Wall proteome); 15821981(crude&pure 80S ribosome); 15734919(80S cytolic ribosomes); 16618929(UNKNOWN-LOPIT-callus); 17934214(cytosolic ribosome); 17293592(total seedlings Ã» light and dark grown); 17432890(leaf total membranes);	MIT
AT5G28540.1	BIP1; ATP binding	29.6 protein.folding	1	Actin(1) HSP70(1) Hydantoinase_A(1) MreB_Mbl(1)	73.63	5.08	15028209(Total chloroplast); 16287169(Cell Wall proteome); 15539469(vacuole); 16247729(mature Pollen); 16400686(floem_sap B. napa); 15815986(Silique); 15815986(seedling); 15815986(Leaf); 17317660(Plasma Membrane proteome); 18538804(total leaf); 17151019(plasma membrane suspension cell); 18633119(young leaf); 18431481(chloroplast);	SM
AT5G30510.1	RPS1 (ribosomal protein S1); RNA binding	29.2.1.1.3.1.1 protein.synthesis.ribosomal protein.prokaryotic.unknown organellar.30S subunit.S1	0	S1(3)	45.11	5.12	15028209(Total chloroplast); 15815986(seedling); 15815986(Leaf); 18538804(total leaf); 17407188(cotyledon); 17828791(total leaf); 16648217(thylakoids); 17432890(leaf total membranes); 18633119(young leaf); 18633119(stroma); 18431481(chloroplast);	CHLOR
AT5G34830.1	similar to SLL3 ORF2 protein [Brassica napus var. napus] (GB:CAB89177.1)	35.2 not assigned.unknown	0		17.96	8.57		MIT
AT5G35530.1	40S ribosomal protein S3 (RPS3C)	29.2.1.2.1.3 protein.synthesis.ribosomal protein.eukaryotic.40S subunit.S3	0	KH_1(1) KH_2(1) Ribosomal_S3_C(1)	27.46	9.57	15496452(nucleolus); 15821981(crude&pure 80S ribosome); 18538804(total leaf); 17934214(cytosolic ribosome); 17916636(root (NaCl stress)); 17432890(leaf total membranes);	NSnoTM
AT5G35940.1	jacalin lectin family protein	26.16 misc.myrosinases-lectin-jacalin	0	Jacalin(3)	48.52	6.47		NSnoTM
AT5G35980.1	protein kinase family protein	29.4 protein.postranslational modification	0	FRD2(1) Gp5_OB(1) Pkinase(1) Pkinase_Tyr(1)	105.52	8.54	18463617(suspension cells-phosphorylated proteins);	NSnoTM
AT5G36150.1	ATPEN3 (PUTATIVE PENTACYCLIC TRITERPENE SYNTHASE 3); catalytic/ lupeol synthase	16.1.5 secondary metabolism.isoprenoids.terpenoids	0	Prenyltrans(3)	84.04	5.66		NSnoTM
AT5G36200.1	F-box family protein	29.5.11.4.3.2 protein.degradation.ubiquitin.E3.SCF.FBOX	0	F-box(1) FBA_1(1)	55.21	9.27		NSnoTM
AT5G36230.1	eIF4-gamma/eIF5/eIF2-epsilon domain-containing protein	29.2.3 protein.synthesis.initiation	0	W2(1)	47.22	5.51	17432890(leaf total membranes);	MIT
AT5G37475.1	translation initiation factor-related	29.2.3 protein.synthesis.initiation	0	eIF3_subunit(1)	25.17	4.69		NSnoTM
AT5G37510.1	EMB1467 (EMBRYO DEFECTIVE 1467); NADH dehydrogenase	9.1.1 mitochondrial electron transport / ATP synthesis.NADH-DH.complex I	0	DUF1982(1) Fer2(1) Molybdopterin(1)	81.18	6.24	MitoDB(Mitochondrial proteome); 15276431(Mitochondrial proteome); 16247729(mature Pollen); 15276431(mitochondrial membranes-suspension cells); 12837548(mitochondria-complex_I); 17660356(tonoplast (Brassica oleracea buds)); 18431481(chloroplast);	MIT
AT5G37600.1	ATGSR1 (Arabidopsis thaliana glutamine synthase clone R1); glutamate-ammonia ligase	12.2.2 N-metabolism.ammonia metabolism.glutamine synthase	0	Gln-synt_C(1) Gln-synt_N(1)	39.12	5.28	16287169(Cell Wall proteome); 15821981(crude&pure 80S ribosome); 16526091(Cu-binding root); 17848588(total seedling); 17828791(total leaf); 17293592(total seedlings Ã» light and dark grown); 17644812(plasma membrane - suspension cells);	NSnoTM
AT5G37620.1	DC1 domain-containing protein	35.1 not assigned.no ontology	0	C1_1(1) C1_2(10) C1_3(9) DUF1610(1) PHD(1) zf-C3HC4(1) ZZ(1)	75.14	7.32		NSnoTM
AT5G37630.1	EMB2656 (EMBRYO DEFECTIVE 2656); binding	28.1 DNA.synthesis/chromatin structure	0	Adaptin_N(1) HEAT(1) Mer2(1) Nnf1(1)	116.75	5.06		NSnoTM
AT5G37830.1	OXP1 (OXOPROLINASE 1); hydrolase	35.1 not assigned.no ontology	0	Hydant_A_N(1) Hydantoinase_A(1) Hydantoinase_B(1)	137.53	5.58		NSnoTM
AT5G37980.1	NADP-dependent oxidoreductase, putative	26.7 misc.oxidases - copper, flavone etc.	0	ADH_zinc_N(1)	38.59	8.08		NSnoTM
AT5G38280.1	PR5K (PR5-like receptor kinase); kinase/ transmembrane receptor protein serine/threonine kinase	30.2.15 signalling.receptor kinases.thaumatin like	1	Pkinase(1) Pkinase_Tyr(1) RIO1(1) Thaumatin(1)	73.95	6.27		SM
AT5G38480.1	GRF3 (GENERAL REGULATORY FACTOR 3); protein phosphorylated amino acid binding	30.7 signalling.14-3-3 proteins	0	14-3-3(1)	28.61	4.75	16287169(Cell Wall proteome); 15539469(vacuole); 16358359(cell suspension (M&Skoog)); 16619310(14-3-3 proteins); 11402211,12068122,15047896,16679420,17028149(seed-all-Jobpapers); 17317660(Plasma Membrane proteome); 18538804(total leaf); 17293592(total seedlings Ã» light and dark grown); 17137349(ATP-binding-mitochondria cell suspension); 17644812(plasma membrane - suspension cells); 18599647(seed…	NSnoTM
AT5G38480.2	GRF3 (GENERAL REGULATORY FACTOR 3); protein phosphorylated amino acid binding	30.7 signalling.14-3-3 proteins	0	14-3-3(1)	28.49	4.82	16287169(Cell Wall proteome); 15539469(vacuole); 16358359(cell suspension (M&Skoog)); 16619310(14-3-3 proteins); 11402211,12068122,15047896,16679420,17028149(seed-all-Jobpapers); 17317660(Plasma Membrane proteome); 18538804(total leaf); 17293592(total seedlings Ã» light and dark grown); 17137349(ATP-binding-mitochondria cell suspension); 17644812(plasma membrane - suspension cells); 18599647(seed…	NSnoTM
AT5G38640.1	eukaryotic translation initiation factor 2B family protein / eIF-2B family protein	29.2.3 protein.synthesis.initiation	0	IF-2B(1)	69.5	9.43	18463617(suspension cells-phosphorylated proteins);	MIT
AT5G39410.1	binding / catalytic	35.2 not assigned.unknown	0	Herpes_UL49_5(1) Saccharop_dh(1)	49.68	8.54	12938931(Total chloroplast envelope); MitoDB(Mitochondrial proteome); 15276431(Mitochondrial proteome); 15539469(vacuole); 16618929(UNKNOWN-LOPIT-callus); 15276431(mitochondrial membranes-suspension cells); 17317660(Plasma Membrane proteome); 17293592(total seedlings Ã» light and dark grown); 17151019(plasma membrane suspension cell); 17432890(leaf total membranes); 18463617(suspension cells-phos…	CHLOR
AT5G39710.1	EMB2745 (EMBRYO DEFECTIVE 2745)	35.1.5 not assigned.no ontology.pentatricopeptide (PPR) repeat-containing protein	0	ECSIT(1) PPR(14)	84.28	7.05		MIT
AT5G39740.1	60S ribosomal protein L5 (RPL5B)	29.2.1.2.2.5 protein.synthesis.ribosomal protein.eukaryotic.60S subunit.L5	0	Ribosomal_L18p(1)	34.44	9.18	15539469(vacuole); 15496452(nucleolus); 15821981(crude&pure 80S ribosome); 17317660(Plasma Membrane proteome); 17934214(cytosolic ribosome);	MIT
AT5G39850.1	40S ribosomal protein S9 (RPS9C)	29.2.1.2.1.9 protein.synthesis.ribosomal protein.eukaryotic.40S subunit.S9	0	Ribosomal_S4(1) S4(1)	23.16	10.34	18538804(total leaf); 17934214(cytosolic ribosome); 17407188(cotyledon); 17432890(leaf total membranes);	NSnoTM
AT5G40340.1	PWWP domain-containing protein	35.1 not assigned.no ontology	0	HSP9_HSP12(1) PWWP(1) TolA(1)	114.24	5.01	15496452(nucleolus);	NSnoTM
AT5G40770.1	ATPHB3 (PROHIBITIN 3)	35.1 not assigned.no ontology	0	Band_7(1) DUF1432(1)	30.4	6.99	MitoDB(Mitochondrial proteome); 15060130(Plasma Membrane proteome); 15276431(Mitochondrial proteome); 15539469(vacuole); 15496452(nucleolus); 16247729(mature Pollen); 15276431(mitochondrial membranes-suspension cells); 17293592(total seedlings Ã» light and dark grown); 17151019(plasma membrane suspension cell); 17916636(root (NaCl stress)); 17432890(leaf total membranes);	MIT
AT5G40820.1	ATRAD3 (ATAXIA TELANGIECTASIA-MUTATED AND RAD3-RELATED); inositol or phosphatidylinositol kinase	35.1 not assigned.no ontology	0	DHC_N1(1) FAT(1) FATC(1) PI3_PI4_kinase(1) UME(1)	302.37	6.62	15276459(trichomes); 17660356(tonoplast (Brassica oleracea buds));	NSnoTM
AT5G41410.1	BEL1 (BELL 1); DNA binding / transcription factor	27.3.22 RNA.regulation of transcription.HB,Homeobox transcription factor family	0	Homeobox(1) POX(1)	69.49	6.47		NSnoTM
AT5G41480.1	GLA1 (GLOBULAR ARREST1); tetrahydrofolylpolyglutamate synthase	25.8 C1-metabolism.tetrahydrofolate synthase	0	Mur_ligase_C(1) Mur_ligase_M(1)	56.91	6.72		MIT
AT5G41600.1	BTI3 (VIRB2-INTERACTING PROTEIN 3)	35.1 not assigned.no ontology	3	Reticulon(1)	28.95	9.14	14506206(Plasma Membrane proteome); 14506206(plasma membrane (phosphorylated)); 15308754(plasma membrane (phosphorylated)); 17660356(tonoplast (Brassica oleracea buds)); 18463617(suspension cells-phosphorylated proteins);	NSTM
AT5G41670.1	6-phosphogluconate dehydrogenase family protein	7.1.3 OPP.oxidative PP.6-phosphogluconate dehydrogenase	0	6PGD(1) Hexokinase_2(1) NAD_binding_2(1)	53.32	5.62	MitoDB(Mitochondrial proteome); 16358359(cell suspension (Gamborg)); 16502469(cell suspension-Cd-up); 15052571(soluble leaf); 18431481(chloroplast);	S
AT5G42020.1	BIP (LUMINAL BINDING PROTEIN); ATP binding	29.6 protein.folding	1	Actin(1) HSP70(1) Hydantoinase_A(1) MreB_Mbl(1)	73.56	5.11	14617066(Nuclear proteome); 16287169(Cell Wall proteome); 15539469(vacuole); 15496452(nucleolus); 16358359(cell suspension (Gamborg)); 16502469(cell suspension-Cd-up); 16247729(mature Pollen); 15815986(Silique); 15815986(seedling); 15815986(Leaf); 11402211,12068122,15047896,16679420,17028149(seed-all-Jobpapers); 15908592(Carbonylated seed protein); 16618929(ER-LOPIT-callus); 17317660(Plasma Membr…	SM
AT5G42080.1	ADL1 (ARABIDOPSIS DYNAMIN-LIKE PROTEIN); GTP binding	26.17 misc.dynamin	0	Dynamin_M(1) Dynamin_N(1) GED(1) MMR_HSR1(1)	68.17	8.47	15539469(vacuole); 16358359(cell suspension (Gamborg)); 15815986(Leaf); 16618929(PlasmaMembrane-LOPIT-callus); 17317660(Plasma Membrane proteome); 17151019(plasma membrane suspension cell); 17660356(tonoplast (Brassica oleracea buds));	NSnoTM
AT5G42100.1	ATBG_PAP/ATBG_PPAP (A. THALIANA BETA-1,3-GLUCANASE_PUTATIVE); glucan endo-1,3-beta-D-glucosidase/ hydrolase, hydrolyzing O-glycosyl compounds	26.4 misc.beta 1,3 glucan hydrolases	1	Glyco_hydro_17(1)	45.36	7.03	16287169(Cell Wall proteome); 14517339(GPI anchored suspension cells); 16602701(GPI-anchored Plasma membrane suspension cells); 17317660(Plasma Membrane proteome);	GPI
AT5G42100.2	ATBG_PAP/ATBG_PPAP (A. THALIANA BETA-1,3-GLUCANASE_PUTATIVE); hydrolase, hydrolyzing O-glycosyl compounds	26.4 misc.beta 1,3 glucan hydrolases	1	Glyco_hydro_17(1)	45.06	6.05	16287169(Cell Wall proteome); 14517339(GPI anchored suspension cells); 16602701(GPI-anchored Plasma membrane suspension cells); 17317660(Plasma Membrane proteome);	GPI
AT5G42570.1	similar to unknown protein [Arabidopsis thaliana] (TAIR:AT1G11905.1); similar to unnamed protein product [Vitis vinifera] (GB:CAO24012.1); contains InterPro domain B-cell receptor-associated 31-like; (InterPro:IPR008417)	35.1 not assigned.no ontology	3	Bap31(1) Prefoldin_2(1)	24.57	9.32	16618929(ER-LOPIT-callus); 17151019(plasma membrane suspension cell); 18463617(suspension cells-phosphorylated proteins);	SM
AT5G42580.1	CYP705A12 (cytochrome P450, family 705, subfamily A, polypeptide 12); oxygen binding	26.10 misc.cytochrome P450	1	p450(1)	56.88	8.41		SM
AT5G42785.1	unknown protein	35.2 not assigned.unknown	1		13.34	8.09		SM
AT5G42980.1	ATTRX3 (thioredoxin H-type 3); thiol-disulfide exchange intermediate	21.1 redox.thioredoxin	0	AhpC-TSA(1) Redoxin(1) Thioredoxin(1)	13.11	5.06	15276431(Mitochondrial proteome); 16207701(chloroplast stroma); 15539469(vacuole); 15593128(Cell Wall proteome); 16358359(cell suspension (Gamborg)); 15815986(Silique); 15815986(seedling); 15815986(Leaf); 16618929(UNKNOWN-LOPIT-callus); 15276431(mitochondrial membranes-suspension cells); 17317660(Plasma Membrane proteome); 18538804(total leaf); 17293592(total seedlings Ã» light and dark grown); 1…	NSnoTM
AT5G43230.1	similar to unknown protein [Arabidopsis thaliana] (TAIR:AT3G01810.1); similar to unnamed protein product [Vitis vinifera] (GB:CAO46641.1); contains InterPro domain C2 calcium/lipid-binding region, CaLB (InterPro:IPR008973)	35.2 not assigned.unknown	0	Crystallin(1)	94.44	8.79		MIT
AT5G43330.1	malate dehydrogenase, cytosolic, putative	8.2.9 TCA / org.transformation.other organic acid transformaitons.cyt MDH	0	Ldh_1_C(1) Ldh_1_N(1) NmrA(1)	35.68	6.33	16242667(mature Pollen); 16247729(mature Pollen); 17644812(plasma membrane - suspension cells); 18463617(suspension cells-phosphorylated proteins);	NSnoTM
AT5G43780.1	APS4	14.1 S-assimilation.APS	0	ATP-sulfurylase(1)	52.13	8.89	MitoDB(Mitochondrial proteome); 18431481(chloroplast);	CHLOR
AT5G43980.1	receptor-like protein kinase-related	30.2.99 signalling.receptor kinases.misc	1	DUF26(2)	32.61	8.34		SM
AT5G44020.1	acid phosphatase class B family protein	26.13 misc.acid and other phosphatases	0	Acid_phosphat_B(1)	31.06	8.08	15028209(Total chloroplast); 15539469(vacuole); 17407188(cotyledon); 17432890(leaf total membranes);	S
AT5G44130.1	FLA13 (FASCICLIN-LIKE ARABINOGALACTAN PROTEIN 13 PRECURSOR)	10.5.1 cell wall.cell wall proteins.AGPs	0	Fasciclin(1)	26.21	5.53	14506206(Plasma Membrane proteome); 14506206(plasma membrane (phosphorylated)); 14517339(GPI anchored suspension cells); 16602701(GPI-anchored Plasma membrane suspension cells); 17317660(Plasma Membrane proteome); 17293592(total seedlings Ã» light and dark grown); 17644812(plasma membrane - suspension cells); 17526915(glycoproteome cell wall (stems));	GPI
AT5G44140.1	ATPHB7 (PROHIBITIN 7)	35.1 not assigned.no ontology	1	Band_7(1)	30.76	9.64	MitoDB(Mitochondrial proteome); 17432890(leaf total membranes); 17660356(tonoplast (Brassica oleracea buds));	SM
AT5G44240.1	haloacid dehalogenase-like hydrolase family protein	35.1 not assigned.no ontology	8	E1-E2_ATPase(1) Hydrolase(1) Hydrolase_3(1)	124.84	5.97	16618929(UNKNOWN-LOPIT-callus); 18463617(suspension cells-phosphorylated proteins);	NSTM
AT5G44340.1	TUB4 (tubulin beta-4 chain)	31.1 cell.organisation	0	Tubulin(1) Tubulin_C(1)	49.82	4.76	16287169(Cell Wall proteome); 16242667(mature Pollen); 16358359(cell suspension (Gamborg)); 16247729(mature Pollen); 17848588(total seedling); 18463617(suspension cells-phosphorylated proteins);	NSnoTM
AT5G44380.1	FAD-binding domain-containing protein	26.8 misc.nitrilases, *nitrile lyases, berberine bridge enzymes, reticuline oxidases, troponine reductases	1	BBE(1) FAD_binding_4(1)	60.62	9.51	14595688(Cell Wall proteome);	SM
AT5G44400.1	FAD-binding domain-containing protein	26.8 misc.nitrilases, *nitrile lyases, berberine bridge enzymes, reticuline oxidases, troponine reductases	0	BBE(1) FAD_binding_4(1)	60.35	9.68	15593128(Cell Wall proteome);	S
AT5G44630.1	terpene synthase/cyclase family protein	16.1.5 secondary metabolism.isoprenoids.terpenoids	0	Terpene_synth(1) Terpene_synth_C(1)	64.91	5.25		NSnoTM
AT5G44800.1	CHR4/MI-2-LIKE (chromatin remodeling 4); ATP binding / DNA binding / chromatin binding / helicase	28.1 DNA.synthesis/chromatin structure	0	C1_1(1) C1_3(1) Chromo(2) DEAD(1) Helicase_C(1) Nha1_C(1) PHD(1) ResIII(1) SART-	250.19	5.92		NSnoTM
AT5G45280.1	pectinacetylesterase, putative	10.8.2 cell wall.pectin*esterases.acetyl esterase	1	PAE(1)	40.79	9.73	15593128(Cell Wall proteome);	SM
AT5G45930.1	CHLI2; magnesium chelatase	19.10 tetrapyrrole synthesis.magnesium chelatase	0	AAA(1) AAA_5(1) MCM(1) Mg_chelatase(1)	46.1	5.36	18463617(suspension cells-phosphorylated proteins); 18431481(chloroplast);	CHLOR
AT5G46290.1	KAS I (3-KETOACYL-ACYL CARRIER PROTEIN SYNTHASE I); fatty-acid synthase	11.1.3 lipid metabolism.FA synthesis and FA elongation.ketoacyl ACP synthase	0	ketoacyl-synt(1) Ketoacyl-synt_C(1)	50.41	8.29	12938931(Total chloroplast envelope); 16207701(chloroplast stroma); 11402211,12068122,15047896,16679420,17028149(seed-all-Jobpapers); 15908592(Carbonylated seed protein); 18538804(total leaf); 17432890(leaf total membranes); 18633119(stroma); 18431481(chloroplast);	CHLOR
AT5G46700.1	TET1/TRN2 (TETRASPANIN2)	33.99 development.unspecified	4	Oxidored_q3(1) Tetraspannin(1)	30.29	8.36	17317660(Plasma Membrane proteome);	SM
AT5G47010.1	LBA1/UPF1 (LOW-LEVEL BETA-AMYLASE 1); RNA helicase	27.1.2 RNA.processing.RNA helicase	0	DEAD(1) FtsK_SpoIIIE(1) ResIII(1) SRP54(1) UvrD-helicase(1) Viral_helicase1(1)	136.87	6.04	17317660(Plasma Membrane proteome);	NSnoTM
AT5G47240.1	ATNUDT8 (Arabidopsis thaliana Nudix hydrolase homolog 8); hydrolase	35.1 not assigned.no ontology	0	NUDIX(1)	41.32	6.37		CHLOR
AT5G48380.1	leucine-rich repeat family protein / protein kinase family protein	30.2.10 signalling.receptor kinases.leucine rich repeat X	1	LRR_1(1) LRRNT_2(1) Pkinase_Tyr(1)	69.14	7.02	14506206(Plasma Membrane proteome); 14506206(plasma membrane (phosphorylated)); 17317660(Plasma Membrane proteome); 17644812(plasma membrane - suspension cells);	SM
AT5G48450.1	SKS3 (SKU5 Similar 3); copper ion binding	10.8.99 cell wall.pectin*esterases.misc	0	Cu-oxidase(1) Cu-oxidase_2(1) Cu-oxidase_3(1)	61.1	8.66	17317660(Plasma Membrane proteome);	S
AT5G49110.1	similar to hypothetical protein [Vitis vinifera] (GB:CAN81002.1); similar to Os03g0341200 [Oryza sativa (japonica cultivar-group)] (GB:NP_001050070.1); similar to unnamed protein product [Vitis vinifera] (GB:CAO44804.1); contains domain BC025462 PROT	35.2 not assigned.unknown	0	DHC_N1(1) Rgp1(1)	164.23	5.77	18463617(suspension cells-phosphorylated proteins);	NSnoTM
AT5G49910.1	cpHSC70-2 (HEAT SHOCK PROTEIN 70-7); ATP binding / unfolded protein binding	29.6 protein.folding	0	FtsA(1) HSP70(1) Hydantoinase_A(1) MreB_Mbl(1) StbA(1)	77	5.17	15028209(Total chloroplast); 12938931(Total chloroplast envelope); 16207701(chloroplast stroma); 16358359(cell suspension (Gamborg)); 16358359(cell suspension (M&Skoog)); 16502469(cell suspension-Cd-up); 15815986(Silique); 15815986(seedling); 15815986(Leaf); 18538804(apoplast); 18538804(total leaf); 17407188(cotyledon); 16648217(thylakoids); 18633119(young leaf); 18633119(stroma); 18431481(chloro…	CHLOR
AT5G49990.1	xanthine/uracil permease family protein	34.99 transport.misc	11	7tm_1(1) GHMP_kinases_N(1) MtrD(1) Xan_ur_permease(1)	57.32	9.57		NSTM
AT5G50000.1	protein kinase, putative	29.4 protein.postranslational modification	0	Pkinase(1)	42.73	7.94	15308754(plasma membrane (phosphorylated)); 16618929(PlasmaMembrane-LOPIT-callus); 17317660(Plasma Membrane proteome);	NSnoTM
AT5G50850.1	MAB1 (MACCI-BOU); pyruvate dehydrogenase (acetyl-transferring)	8.1.1.1 TCA / org.transformation.TCA.pyruvate DH.E1	0	Transket_pyr(1) Transketolase_C(1)	39.18	5.67	MitoDB(Mitochondrial proteome); 15276431(Mitochondrial proteome); 15496452(nucleolus); 15815986(Leaf); 15052571(soluble leaf); 15276431(mitochondrial membranes-suspension cells); 18538804(total leaf); 17407188(cotyledon); 17293592(total seedlings Ã» light and dark grown); 17151019(plasma membrane suspension cell); 17028151(leaf defense proteome); 17272265(ubiquinated proteins (suspension cells));…	MIT
AT5G50920.1	CLPC (HEAT SHOCK PROTEIN 93-V); ATP binding / ATPase	29.5.5 protein.degradation.serine protease	0	AAA(2) AAA_2(1) AAA_5(2) Clp_N(2) Mg_chelatase(1) NACHT(1) NB-ARC(1) ResIII(1) S	103.45	6.36	15028209(Total chloroplast); 12938931(Total chloroplast envelope); 12766230(Total chloroplast envelope); MitoDB(Mitochondrial proteome); 14593120(Plastid Stroma); 15322131(Thylakoid-stripped); 16207701(chloroplast stroma); 16287169(Cell Wall proteome); 15815986(Silique); 15815986(seedling); 15815986(Leaf); 11402211,12068122,15047896,16679420,17028149(seed-all-Jobpapers); 18538804(total leaf); 185…	CHLOR
AT5G51200.1	similar to unnamed protein product [Vitis vinifera] (GB:CAO65658.1); similar to predicted protein [Physcomitrella patens subsp. patens] (GB:EDQ59031.1); similar to hypothetical protein OsI_006148 [Oryza sativa (indica cultivar-group)] (GB:EAY84915.1)	35.2 not assigned.unknown	0		203.2	5.34	15028209(Total chloroplast);	CHLOR
AT5G51480.1	SKS2 (SKU5 SIMILAR 2); copper ion binding	26.7 misc.oxidases - copper, flavone etc.	1	Cu-oxidase(1) Cu-oxidase_2(1) Cu-oxidase_3(1)	66.41	5.87	14517339(GPI anchored suspension cells); 16602701(GPI-anchored Plasma membrane suspension cells); 15815986(Silique); 17317660(Plasma Membrane proteome); 17644812(plasma membrane - suspension cells);	GPI
AT5G51550.1	phosphate-responsive 1 family protein	35.1 not assigned.no ontology	0	Phi_1(1)	36.85	8.9		NSnoTM
AT5G51570.1	band 7 family protein	35.1 not assigned.no ontology	0	Band_7(1)	32.38	5.28	15539469(vacuole); 16618929(UNKNOWN-LOPIT-callus); 17317660(Plasma Membrane proteome); 17151019(plasma membrane suspension cell); 17644812(plasma membrane - suspension cells); 17660356(tonoplast (Brassica oleracea buds));	NSnoTM
AT5G51970.1	sorbitol dehydrogenase, putative / L-iditol 2-dehydrogenase, putative	3.3 minor CHO metabolism.sugar alcohols	0	3HCDH_N(1) ADH_N(1) ADH_zinc_N(1) Methyltransf_11(1) ThiF(1) TrkA_N(1)	39.26	5.67	16055689(Glutathionylated suspension cell); 15052571(soluble leaf); 18538804(total leaf);	NSnoTM
AT5G52290.1	similar to unnamed protein product [Vitis vinifera] (GB:CAO17244.1)	35.2 not assigned.unknown	0		176.57	4.89		NSnoTM
AT5G52470.1	FIB1 (FIBRILLARIN 1)	27.4 RNA.RNA binding	0	Fibrillarin(1) FtsJ(1) Methyltransf_11(1)	32.83	10.15	15496452(nucleolus); 17432890(leaf total membranes);	MIT
AT5G53430.1	SDG29 (SET DOMAIN GROUP 29); DNA binding	27.3.69 RNA.regulation of transcription.SET-domain transcriptional regulator family	0	C1_3(1) PHD(2) PWWP(1) SAND(1) SET(1)	119.12	8.45		NSnoTM
AT5G53460.1	GLT1 (NADH-dependent glutamate synthase 1 gene)	12.2.1.2 N-metabolism.ammonia metabolism.glutamate synthase.NADH dependent	0	ADH_zinc_N(1) AlaDh_PNT_C(1) DAO(1) GATase_2(1) GIDA(1) GLTT(1) Glu_syn_central(	241.9	5.97	15028209(Total chloroplast); 16358359(cell suspension (Gamborg)); 16502469(cell suspension-Cd-up); 15052571(soluble leaf); 18633119(stroma); 18431481(chloroplast);	CHLOR
AT5G54160.1	ATOMT1 (O-METHYLTRANSFERASE 1)	16.2.1.9 secondary metabolism.phenylpropanoids.lignin biosynthesis.COMT	0	Dimerisation(1) Methyltransf_11(1) Methyltransf_12(1) Methyltransf_2(1)	39.62	5.62	16358359(cell suspension (Gamborg)); 17317660(Plasma Membrane proteome); 18538804(total leaf);	GPI
AT5G54270.1	LHCB3 (LIGHT-HARVESTING CHLOROPHYLL BINDING PROTEIN 3)	1.1.1.1 PS.lightreaction.photosystem II.LHC-II	0	Chloroa_b-bind(1)	28.71	4.96	15028209(Total chloroplast); 14729914(thylakoid stripped); 15322131(Thylakoid-stripped); 17407188(cotyledon); 17828791(total leaf); 17293592(total seedlings Ã» light and dark grown); 18633119(young leaf); 18633119(thylakoid); 18431481(chloroplast);	CHLOR
AT5G54380.1	THE1 (THESEUS1); kinase/ protein kinase	30.2.16 signalling.receptor kinases.Catharanthus roseus-like RLK1	1	APH(1) Pkinase_Tyr(1)	93.30	5.70	14506206(Plasma Membrane proteome); 14506206(plasma membrane (phosphorylated)); 15308754(plasma membrane (phosphorylated)); 17317660(Plasma Membrane proteome); 17644812(plasma membrane - suspension cells); 18463617(suspension cells-phosphorylated proteins);	SM
AT5G55190.1	RAN3; GTP binding	30.5 signalling.G-proteins	0	Arf(1) Miro(1) MMR_HSR1(1) Ras(1)	25.08	6.39	16358359(cell suspension (M&Skoog)); 15815986(seedling);	NSnoTM
AT5G55220.1	trigger factor type chaperone family protein	29.6 protein.folding	0	FKBP_C(1) Trigger_C(1) Trigger_N(1)	61.73	5.25	12938931(Total chloroplast envelope); 12766230(Total chloroplast envelope); 16207701(chloroplast stroma); 16358359(cell suspension (Gamborg)); 15815986(Silique); 15815986(seedling); 15815986(Leaf); 18538804(total leaf); 17407188(cotyledon); 17293592(total seedlings Ã» light and dark grown); 18431481(chloroplast);	CHLOR
AT5G55480.1	glycerophosphoryl diester phosphodiesterase family protein	11.9.3.3 lipid metabolism.lipid degradation.lysophospholipases.glycerophosphodiester phosphodiesterase	1	GDPD(1)	84.17	5.45	14506206(Plasma Membrane proteome); 14506206(plasma membrane (phosphorylated)); 12805588(GBI-anchored-callus); 14517339(GPI anchored suspension cells); 16602701(GPI-anchored Plasma membrane suspension cells); 16618929(PlasmaMembrane-LOPIT-callus); 17317660(Plasma Membrane proteome); 17644812(plasma membrane - suspension cells);	GPI
AT5G56030.1	HSP81-2 (EARLY-RESPONSIVE TO DEHYDRATION 8); ATP binding	20.2.1 stress.abiotic.heat	0	HATPase_c(1) HSP90(1) K-box(1)	80.07	4.95	16287169(Cell Wall proteome); 16358359(cell suspension (Gamborg)); 16358359(cell suspension (M&Skoog)); 16400686(floem_sap B. napa); 18538804(total leaf); 17137349(ATP-binding-mitochondria cell suspension); 18463617(suspension cells-phosphorylated proteins);	S
AT5G56250.2	similar to unknown protein [Arabidopsis thaliana] (TAIR:AT5G56240.1); similar to unnamed protein product [Vitis vinifera] (GB:CAO66846.1)	35.2 not assigned.unknown	0		90.29	6.68		CHLOR
AT5G56460.1	protein kinase, putative	29.4.1.57 protein.postranslational modification.kinase.receptor like cytoplasmatic kinase VII	0	Pkinase(1)	45.87	7.14	15308754(plasma membrane (phosphorylated)); 17317660(Plasma Membrane proteome); 17644812(plasma membrane - suspension cells);	NSnoTM
AT5G56710.1	60S ribosomal protein L31 (RPL31C)	29.2.1.2.2.31 protein.synthesis.ribosomal protein.eukaryotic.60S subunit.L31	0	Ribosomal_L31e(1)	13.8	9.95	16287169(Cell Wall proteome); 15821981(crude&pure 80S ribosome); 15734919(80S cytolic ribosomes); 17934214(cytosolic ribosome);	NSnoTM
AT5G56710.2	60S ribosomal protein L31 (RPL31C)	29.2.1.2.2.31 protein.synthesis.ribosomal protein.eukaryotic.60S subunit.L31		Ribosomal_L31e(1)	9.76	9.07	17934214(cytosolic ribosome);	NSnoTM
AT5G56850.1	similar to unknown [Populus trichocarpa x Populus deltoides] (GB:ABK96358.1)	35.2 not assigned.unknown	0	DUF827(1)	62.04	9.09	18463617(suspension cells-phosphorylated proteins);	NSnoTM
AT5G57110.1	ACA8 (AUTOINHIBITED CA2+ -ATPASE, ISOFORM 8); calcium-transporting ATPase/ calmodulin binding	34.21 transport.calcium	6	Cation_ATPase_C(1) Cation_ATPase_N(1) E1-E2_ATPase(1) Gate(1) Hydrolase(1) Hydro	116.18	7.87	14506206(Plasma Membrane proteome); 14506206(plasma membrane (phosphorylated)); 15308754(plasma membrane (phosphorylated)); 16618929(PlasmaMembrane-LOPIT-callus); 17317660(Plasma Membrane proteome); 17644812(plasma membrane - suspension cells); 17432890(leaf total membranes); 18463617(suspension cells-phosphorylated proteins);	NSTM
AT5G57160.1	ATLIG4 (ARABIDOPSIS THALIANA DNA LIGASE IV)	28.1 DNA.synthesis/chromatin structure	0	BRCT(1) DASH_Dad3(1) DNA_ligase_A_C(1) DNA_ligase_A_M(1) DNA_ligase_A_N(1)	137.85	8.24		NSnoTM
AT5G57350.1	AHA3 (Arabidopsis H(+)-ATPase 3); ATPase	34.1.2 transport.p- and v-ATPases.H+-exporting ATPase	8	Cation_ATPase_N(1) E1-E2_ATPase(1) Hydrolase(1)	104.45	6.73	15308754(plasma membrane (phosphorylated)); 17317660(Plasma Membrane proteome); 17644812(plasma membrane - suspension cells); 17432890(leaf total membranes);	NSTM
AT5G57460.1	protein binding / protein transporter	35.2 not assigned.unknown	0	Adap_comp_sub(1)	70.51	5.19	15028209(Total chloroplast); 17317660(Plasma Membrane proteome);	CHLOR
AT5G57870.1	eukaryotic translation initiation factor 4F, putative / eIF-4F, putative	29.2.3 protein.synthesis.initiation	0	MA3(1) MIF4G(1)	85.57	8.43		CHLOR
AT5G58070.1	lipocalin, putative	11 lipid metabolism	0	Lipocalin(1) Lipocalin_2(1)	21.43	5.98	15276431(Mitochondrial proteome); 15539469(vacuole); 15815986(Silique); 15815986(seedling); 15815986(Leaf); 11402211,12068122,15047896,16679420,17028149(seed-all-Jobpapers); 16618929(ER-LOPIT-callus); 15276431(mitochondrial membranes-suspension cells); 17317660(Plasma Membrane proteome); 17151019(plasma membrane suspension cell);	NSnoTM
AT5G58090.1	glycosyl hydrolase family 17 protein	35.1 not assigned.no ontology	0	Glyco_hydro_17(1) X8(1)	52.21	5.59	12805588(GBI-anchored-callus); 14517339(GPI anchored suspension cells); 16618929(PlasmaMembrane-LOPIT-callus); 17317660(Plasma Membrane proteome); 17644812(plasma membrane - suspension cells);	GPI
AT5G58290.1	RPT3 (root phototropism 3); ATPase	29.5.11.20 protein.degradation.ubiquitin.proteasom	0	AAA(1) AAA_2(1) AAA_3(1) AAA_5(1) Mg_chelatase(1) UPF0079(1)	45.75	5.42	16287169(Cell Wall proteome); 16358359(cell suspension (M&Skoog)); 17432890(leaf total membranes);	NSnoTM
AT5G58300.1	leucine-rich repeat transmembrane protein kinase, putative	30.2.3 signalling.receptor kinases.leucine rich repeat III	1	IncA(1) LRR_1(3) LRRNT_2(1) Pkinase(1) Pkinase_Tyr(1)	71.9	8.54	17317660(Plasma Membrane proteome); 17644812(plasma membrane - suspension cells); 18463617(suspension cells-phosphorylated proteins);	MIT
AT5G58450.1	binding	35.2 not assigned.unknown	0	TPR_1(2)	121.46	5.68		NSnoTM
AT5G58710.1	ROC7 (rotamase CyP 7); peptidyl-prolyl cis-trans isomerase	29.6 protein.folding	0	Pro_isomerase(1)	21.96	9.08	18538804(total leaf); 18431481(chloroplast);	S
AT5G58880.1	similar to unknown protein [Arabidopsis thaliana] (TAIR:AT2G29620.1); similar to unnamed protein product [Vitis vinifera] (GB:CAO21505.1)	35.2 not assigned.unknown	1	MAP7(1) RPAP1_N(1)	122.75	4.44		NSTM
AT5G59010.1	protein kinase-related	29.4.1.52 protein.postranslational modification.kinase.receptor like cytoplasmatic kinase II	0	Kdo(1) Pkinase_Tyr(1)	54.86	5.74	15308754(plasma membrane (phosphorylated)); 17317660(Plasma Membrane proteome); 17644812(plasma membrane - suspension cells);	NSnoTM
AT5G59700.1	protein kinase, putative	30.2.16 signalling.receptor kinases.Catharanthus roseus-like RLK1	1	APH(1) Pkinase(1)	91.97	5.76	14506206(Plasma Membrane proteome); 14506206(plasma membrane (phosphorylated)); 17317660(Plasma Membrane proteome); 18463617(suspension cells-phosphorylated proteins);	SM
AT5G59840.1	Ras-related GTP-binding family protein	30.5 signalling.G-proteins	0	Arf(1) GTP_EFTU(1) Miro(1) MMR_HSR1(1) Ras(1) SKI(1)	23.83	8.36	15060130(Plasma Membrane proteome);	NSnoTM
AT5G59870.1	HTA6; DNA binding	28.1.3 DNA.synthesis/chromatin structure.histone	0	CBFD_NFYB_HMF(1) Histone(1)	15.97	10.55	15496452(nucleolus); 17660356(tonoplast (Brassica oleracea buds));	NSnoTM
AT5G59880.1	ADF3 (ACTIN DEPOLYMERIZING FACTOR 3); actin binding	31.1 cell.organisation	0	Cofilin_ADF(1)	15.92	5.94	MitoDB(Mitochondrial proteome); 16358359(cell suspension (M&Skoog)); 16502469(cell suspension-Cd-up); 15734904(S-nitrosylated suspension cells or leaf); 18538804(total leaf); 17644812(plasma membrane - suspension cells); 18431481(chloroplast);	NSnoTM
AT5G59880.2	ADF3 (ACTIN DEPOLYMERIZING FACTOR 3); actin binding	31.1 cell.organisation	0	Cofilin_ADF(1)	14.12	5.04	16358359(cell suspension (M&Skoog)); 16502469(cell suspension-Cd-up); 15734904(S-nitrosylated suspension cells or leaf); 18538804(total leaf); 17644812(plasma membrane - suspension cells); 18431481(chloroplast);	NSnoTM
AT5G60320.1	lectin protein kinase family protein	29.4 protein.postranslational modification	1	Kdo(1) Lectin_legB(1) Pkinase(1)	74.85	8.44		SM
AT5G60390.1	elongation factor 1-alpha / EF-1-alpha	29.2.4 protein.synthesis.elongation	0	GTP_EFTU(1) GTP_EFTU_D2(1) GTP_EFTU_D3(1) MMR_HSR1(1)	49.5	9.19	MitoDB(Mitochondrial proteome); 14506206(Plasma Membrane proteome); 14506206(plasma membrane (phosphorylated)); 15539469(vacuole); 16247729(mature Pollen); 16400686(floem_sap B. napa); 11402211,12068122,15047896,16679420,17028149(seed-all-Jobpapers); 17407188(cotyledon); 18599647(seed proteome); 18633119(young leaf);	NSnoTM
AT5G60390.3	elongation factor 1-alpha / EF-1-alpha	29.2.4 protein.synthesis.elongation		GTP_EFTU(1) GTP_EFTU_D2(1) GTP_EFTU_D3(1) MMR_HSR1(1)	49.5	9.19	17407188(cotyledon); 18599647(seed proteome);	NSnoTM
AT5G60550.1	GRIK2 (GEMINIVIRUS REP INTERACTING KINASE 2); kinase	29.4 protein.postranslational modification	0	Pkinase(1) Pkinase_Tyr(1)	45.65	4.93		MIT
AT5G60660.1	PIP2;4/PIP2F (plasma membrane intrinsic protein 2;4); water channel	34.19.1 transport.Major Intrinsic Proteins.PIP	6	MIP(1)	30.95	8.22		NSTM
AT5G60930.1	chromosome-associated kinesin, putative	31.1 cell.organisation	0	Filament(1) Herpes_BLRF2(1) HSP9_HSP12(1) Kinesin(1) Myosin_tail_1(1) Utp11(1)	145.22	6.76		NSnoTM
AT5G61140.1	DEAD box RNA helicase, putative	27.1.2 RNA.processing.RNA helicase	0	DEAD(2) Helicase_C(2) ResIII(1) Sec63(2) SNF2_N(1)	243.18	6.39		MIT
AT5G61730.1	ATATH11 (ABC2 homolog 11); ATPase, coupled to transmembrane movement of substances	34.16 transport.ABC transporters and multidrug resistance systems	6	ABC_tran(1) ABC2_membrane(1)	104.5	7.85	17317660(Plasma Membrane proteome); 18463617(suspension cells-phosphorylated proteins);	MIT
AT5G61740.1	ATATH14 (ABC2 homolog 14); ATPase, coupled to transmembrane movement of substances	34.16 transport.ABC transporters and multidrug resistance systems	4	ABC_tran(1) SMC_N(1)	93.92	8.36	14506206(Plasma Membrane proteome); 14506206(plasma membrane (phosphorylated)); 15308754(plasma membrane (phosphorylated)); 17317660(Plasma Membrane proteome); 18463617(suspension cells-phosphorylated proteins);	NSTM
AT5G61780.1	tudor domain-containing protein / nuclease family protein	27.3.73 RNA.regulation of transcription.Zn-finger(CCHC)	0	SNase(4) TUDOR(1)	107.74	6.2	16358359(cell suspension (Gamborg)); 16358359(cell suspension (M&Skoog)); 16502469(cell suspension-Cd-up); 15815986(seedling); 15815986(Leaf); 18538804(total leaf);	NSnoTM
AT5G61790.1	calnexin 1 (CNX1)	30.3 signalling.calcium	1	Calreticulin(1)	60.49	4.81	MitoDB(Mitochondrial proteome); 14760709(Vacuolar proteome); 15276431(Mitochondrial proteome); 15539469(vacuole); 16247729(mature Pollen); 16618929(ER-LOPIT-callus); 15276431(mitochondrial membranes-suspension cells); 17317660(Plasma Membrane proteome); 17293592(total seedlings Ã» light and dark grown); 17151019(plasma membrane suspension cell); 17432890(leaf total membranes); 17660356(tonoplast …	SM
AT5G61900.1	BON1 (BONZAI1); calcium-dependent phospholipid binding	35.1 not assigned.no ontology	0	C2(2) Copine(1) VWA(1)	63.12	5.66	17317660(Plasma Membrane proteome);	NSnoTM
AT5G62390.1	ATBAG7 (ARABIDOPSIS THALIANA BCL-2-ASSOCIATED ATHANOGENE 7); calmodulin binding	30.3 signalling.calcium	0	BAG(1) IQ(1)	51.57	9.28	16618929(ER-LOPIT-callus); 17317660(Plasma Membrane proteome); 17644812(plasma membrane - suspension cells); 18463617(suspension cells-phosphorylated proteins);	NSnoTM
AT5G62680.1	proton-dependent oligopeptide transport (POT) family protein	34.13 transport.peptides and oligopeptides	12	MFS_1(1) OPT(1) PTR2(1)	67.89	9.1	15815986(Silique); 17317660(Plasma Membrane proteome);	NSTM
AT5G62690.1	TUB2 (Tubulin beta-2); structural molecule	31.1 cell.organisation	0	Tubulin(1) Tubulin_C(1)	50.74	4.7	16287169(Cell Wall proteome); 15496452(nucleolus); 16358359(cell suspension (Gamborg)); 16502469(cell suspension-CD-down); 17317660(Plasma Membrane proteome); 17407188(cotyledon); 17916636(root (NaCl stress)); 17644812(plasma membrane - suspension cells);	NSnoTM
AT5G62700.1	TUB3 (TUBULIN BETA-3); structural molecule	31.1 cell.organisation	0	Tubulin(1) Tubulin_C(1)	50.74	4.7	16287169(Cell Wall proteome); 16358359(cell suspension (Gamborg)); 11402211,12068122,15047896,16679420,17028149(seed-all-Jobpapers); 18599647(seed proteome);	NSnoTM
AT5G62740.1	band 7 family protein	35.1 not assigned.no ontology	0	Band_7(1)	31.43	5.29	15060130(Plasma Membrane proteome); 15539469(vacuole); 16618929(UNKNOWN-LOPIT-callus); 17317660(Plasma Membrane proteome); 17151019(plasma membrane suspension cell); 17644812(plasma membrane - suspension cells); 17432890(leaf total membranes); 17660356(tonoplast (Brassica oleracea buds));	NSnoTM
AT5G62890.1	permease, putative	34.99 transport.misc	10	Xan_ur_permease(1)	57.58	9.38	15215502(Vacuolar proteome); 16287169(Cell Wall proteome); 18463617(suspension cells-phosphorylated proteins);	NSTM
AT5G63168.1	unknown protein	35.2 not assigned.unknown			5.3	11.47		NSnoTM
AT5G64050.1	ATERS/ERS/OVA3 (OVULE ABORTION 3); glutamate-tRNA ligase	19.1 tetrapyrrole synthesis.glu-tRNA synthetase	0	tRNA-synt_1c(1)	63.47	7.62	18431481(chloroplast);	MIT
AT5G64100.1	peroxidase, putative	26.12 misc.peroxidases	1	peroxidase(1)	35.68	9.47	14595688(Cell Wall proteome); 16618929(UNKNOWN-LOPIT-callus); 17293592(total seedlings Ã» light and dark grown);	SM
AT5G64260.1	phosphate-responsive protein, putative	30.1.1 signalling.in sugar and nutrient physiology	1	Phi_1(1)	32.68	9.45	16287169(Cell Wall proteome);	SM
AT5G65010.1	ASN2 (ASPARAGINE SYNTHETASE 2); asparagine synthase (glutamine-hydrolyzing)	13.1.3.1.1 amino acid metabolism.synthesis.aspartate family.asparagine.asparagine synthetase	0	Asn_synthase(1) ExsB(1) GATase_2(1)	65.03	6.01	18538804(total leaf);	NSnoTM
AT5G65010.2	ASN2 (ASPARAGINE SYNTHETASE 2); asparagine synthase (glutamine-hydrolyzing)	13.1.3.1.1 amino acid metabolism.synthesis.aspartate family.asparagine.asparagine synthetase	0	Asn_synthase(1) ExsB(1) GATase_2(1)	65.16	6.01	18538804(total leaf);	NSnoTM
AT5G65925.1	similar to unknown protein [Arabidopsis thaliana] (TAIR:AT3G49820.1)	35.2 not assigned.unknown	0		16.78	9.63		MIT
AT5G66310.1	kinesin motor family protein	31.1 cell.organisation	0	CHASE3(1) ERM(1) GBP_C(1) Kinesin(1)	121.43	5.53		NSnoTM
AT5G66570.1	OE33/OEE1/OEE33/PSBO-1/PSBO1 (OXYGEN-EVOLVING ENHANCER 33); oxygen evolving/ poly(U) binding	1.1.1.2 PS.lightreaction.photosystem II.PSII polypeptide subunits	0	MSP(1)	35.14	5.55	15028209(Total chloroplast); 11719511(Thylakoid lumen proteome); 14729914(thylakoid-pheripheral&lumen); 14729914(thylakoid stripped); 11826309(thylakoid peripheral&lumen); 15322131(Thylakoid-stripped); 16207701(chloroplast stroma); 16923014(cold-stress responsive chloroplast); 15815986(Silique); 15815986(seedling); 15815986(Leaf); 18538804(apoplast); 18538804(total leaf); 17407188(cotyledon); 178…	CHLOR
AT5G66680.1	DGL1 (defective glycosylation 1); dolichyl-diphosphooligosaccharide-protein glycotransferase	26.1 misc.misc2	1	DDOST_48kD(1)	48.75	5.9	15539469(vacuole); 15496452(nucleolus); 16618929(ER-LOPIT-callus); 17293592(total seedlings Ã» light and dark grown); 17151019(plasma membrane suspension cell); 17432890(leaf total membranes); 17660356(tonoplast (Brassica oleracea buds));	GPI
AT5G67500.1	porin, putative	34.20 transport.porins	0	Porin_3(1)	29.60	8.88	15028209(Total chloroplast); 12938931(Total chloroplast envelope); MitoDB(Mitochondrial proteome); 15276431(Mitochondrial proteome); 16287169(Cell Wall proteome); 16247729(mature Pollen); 15815986(Silique); 15815986(seedling); 15815986(Leaf); 16618929(MITO/PLASTID-LOPIT-callus); 15276431(mitochondrial membranes-suspension cells); 17293592(total seedlings Ã» light and dark grown); 17151019(plasma …	VACUOL
AT5G67560.1	ATARLA1D (ADP-ribosylation factor-like A1D); GTP binding	29.3.4.99 protein.targeting.secretory pathway.unspecified	0	Arf(1) Miro(1) MMR_HSR1(1) Ras(1)	20.4	7.64	15539469(vacuole); 17151019(plasma membrane suspension cell);	S
ATCG00020.1	Encodes chlorophyll binding protein D1, a part of the photosystem II reaction center core	1.1.1.2 PS.lightreaction.photosystem II.PSII polypeptide subunits	7	Photo_RC(1)	38.94	5.12	15028209(Total chloroplast); 14729914(thylakoid stripped); 15322131(Thylakoid-stripped); 17432890(leaf total membranes); 18633119(young leaf); 18633119(thylakoid); 18431481(chloroplast);	CHLOR
ATCG00065.1	chloroplast gene encoding ribosomal protein s12. The gene is located in three distinct loci on the chloroplast genome and is transpliced to make one transcript.	29.2.1.1.1.1 protein.synthesis.ribosomal protein.prokaryotic.chloroplast.30S subunit	0	Ribosomal_S12(1)	13.76	11.58		CHLOR
ATCG00120.1	Encodes the ATPase alpha subunit, which is a subunit of ATP synthase and part of the CF1 portion which catalyzes the conversion of ADP to ATP using the proton motive force. This complex is located in the thylakoid membrane of the chloroplast.	1.1.4 PS.lightreaction.ATP synthase	0	3HCDH_N(1) ATP-synt_ab(1) ATP-synt_ab_C(1) ATP-synt_ab_N(1)	55.33	5.19	11719511(Thylakoid lumen proteome); 14729914(thylakoid-pheripheral&lumen); 14729914(thylakoid stripped); 11826309(thylakoid peripheral&lumen); 15322131(Thylakoid-stripped); 16923014(cold-stress responsive chloroplast); 11402211,12068122,15047896,16679420,17028149(seed-all-Jobpapers); 15734904(S-nitrosylated suspension cells or leaf); 18538804(total leaf); 17407188(cotyledon); 17828791(total leaf)…	CHLOR
ATCG00130.1	ATPase F subunit.	1.1.4 PS.lightreaction.ATP synthase	1	ATP-synt_B(1) DivIC(1)	21.06	7.85	14729914(thylakoid stripped); 15322131(Thylakoid-stripped); 18633119(thylakoid); 18431481(chloroplast);	CHLOR
ATCG00160.1	Chloroplast ribosomal protein S2	29.2.1.1.1.1 protein.synthesis.ribosomal protein.prokaryotic.chloroplast.30S subunit	0	Ribosomal_S2(1)	26.91	9.7	15028209(Total chloroplast); 17407188(cotyledon); 17432890(leaf total membranes); 18633119(stroma); 18431481(chloroplast);	CHLOR
ATCG00180.1	RNA polymerase beta' subunit-1	27.2 RNA.transcription	0	RNA_pol_Rpb1_1(1) RNA_pol_Rpb1_2(1) RNA_pol_Rpb1_3(1) zf-HYPF(1)	78.58	8.77	16326926(nucleoids); 18431481(chloroplast);	CHLOR
ATCG00270.1	PSII D2 protein	1.1.1.2 PS.lightreaction.photosystem II.PSII polypeptide subunits	6	Photo_RC(1)	39.55	5.46	14729914(thylakoid stripped); 15322131(Thylakoid-stripped); 15734904(S-nitrosylated suspension cells or leaf); 17432890(leaf total membranes); 18633119(young leaf); 18633119(thylakoid); 18431481(chloroplast);	CHLOR
ATCG00280.1	chloroplast gene encoding a CP43 subunit of the photosystem II reaction center. promoter contains a blue-light responsive element.	1.1.1.2 PS.lightreaction.photosystem II.PSII polypeptide subunits	5	PSII(1) TLC(1)	51.87	6.71	15028209(Total chloroplast); 14729914(thylakoid stripped); 15322131(Thylakoid-stripped); 17432890(leaf total membranes); 18633119(young leaf); 18633119(thylakoid); 18463617(suspension cells-phosphorylated proteins); 18431481(chloroplast);	CHLOR
ATCG00340.1	Encodes the D1 subunit of photosystem I and II reaction centers.	1.1.2.2 PS.lightreaction.photosystem I.PSI polypeptide subunits	11	MASE1(1) Ni_hydr_CYTB(1) PsaA_PsaB(1)	82.48	6.89	14729914(thylakoid stripped); 15322131(Thylakoid-stripped); 17432890(leaf total membranes); 18633119(young leaf); 18633119(thylakoid); 18431481(chloroplast);	CHLOR
ATCG00380.1	Chloroplast encoded ribosomal protein S4	29.2.1.1.1.1 protein.synthesis.ribosomal protein.prokaryotic.chloroplast.30S subunit	0	Ribosomal_S4(1) S4(1)	23.24	10.33	15028209(Total chloroplast); 16207701(chloroplast stroma); 18538804(total leaf); 17407188(cotyledon); 17432890(leaf total membranes); 18633119(stroma); 18431481(chloroplast);	CHLOR
ATCG00480.1	chloroplast-encoded gene for beta subunit of ATP synthase	1.1.4 PS.lightreaction.ATP synthase	0	ABC_tran(1) ATP-synt_ab(1) ATP-synt_ab_C(1) ATP-synt_ab_N(1)	53.94	5.38	11719511(Thylakoid lumen proteome); 14729914(thylakoid-pheripheral&lumen); 14729914(thylakoid stripped); 11826309(thylakoid peripheral&lumen); 15322131(Thylakoid-stripped); 16207701(chloroplast stroma); 16287169(Cell Wall proteome); 16923014(cold-stress responsive chloroplast); 11402211,12068122,15047896,16679420,17028149(seed-all-Jobpapers); 15734904(S-nitrosylated suspension cells or leaf); 185…	CHLOR
[truncated: 16 more rows]
