# Supplementary material for: Arabidopsis Plasmodesmal Proteome
Source: PLoS One. 2011 Apr 20;6(4):e18880. doi: 10.1371/journal.pone.0018880 (PMC3080382; doi:10.1371/journal.pone.0018880)
Supplement: Table S3 — PD-proteome with Gene Ontology descriptions. a Comp = Cellular component; Proc = Biological processes; Func = Functional categories. RAW Mascot files have been lodged with TRANCHE (https://proteomecommons.org/tranche/), and protein and peptide identifications with associated spectra have been lodged with ‘PRIDE’ (http://www.ebi.ac.uk/pride/easySubmitData.do). (XLS) [file pone.0018880.s005.xls]

## Sheet: All go terms
Locus	Gene model	GO term	GO ID	Categorya	GO slim	Code	Reference	Made by	Date last modified
AT1G01300	AT1G01300.1	membrane	GO:0016020	comp	other membranes	IDA	Publication:501721401|PMID:17432890	NA	2008-09-30
AT1G01300	AT1G01300	proteolysis	GO:0006508	proc	protein metabolism | other cellular processes | other metabolic processes	ISS	Communication:501714663	TIGR	2003-09-29
AT1G01300	AT1G01300	plant-type cell wall	GO:0009505	comp	cell wall	IDA	Publication:501718077|PMID:16287169	TAIR	2005-12-23
AT1G01520	AT1G01520	DNA binding	GO:0003677	func	DNA or RNA binding	ISS	Communication:501714663	TIGR	2002-02-12
AT1G01520	AT1G01520	regulation of transcription, DNA-dependent	GO:0006355	proc	transcription | other cellular processes | other metabolic processes	ISS	Communication:501714663	TIGR	2002-02-12
AT1G01520	AT1G01520	transcription factor activity	GO:0003700	func	transcription factor activity	ISS	Communication:501714663	TIGR	2002-02-12
AT1G01520	AT1G01520	response to salt stress	GO:0009651	proc	response to stress | response to abiotic or biotic stimulus	IEP	Publication:501718564|PMID:16463103	TAIR	2006-03-27
AT1G01520	AT1G01520	transcription factor activity	GO:0003700	func	transcription factor activity	ISS	Publication:1345963|PMID:11118137	TAIR	2003-06-06
AT1G01820	AT1G01820	integral to peroxisomal membrane	GO:0005779	comp	other membranes | other cytoplasmic components | other intracellular components	IDA	Publication:501720792|PMID:17220199	TAIR	2007-03-08
AT1G01820	AT1G01820	peroxisome organization	GO:0007031	proc	cell organization and biogenesis	IMP	Publication:501721644|PMID:17478547	TAIR	2007-06-18
AT1G01820	AT1G01820	peroxisome fission	GO:0016559	proc	cell organization and biogenesis	ISS	Communication:501714663	TIGR	2003-10-08
AT1G01820	AT1G01820	peroxisomal membrane	GO:0005778	comp	other membranes | other cytoplasmic components | other intracellular components	ISS	Communication:501714663	TIGR	2003-10-08
AT1G01820	AT1G01820	molecular_function_unknown	GO:0003674	func	unknown molecular functions	ND	Communication:1345790	TAIR	2006-10-20
AT1G01820	AT1G01820	peroxisome fission	GO:0016559	proc	cell organization and biogenesis	IMP	Publication:501725183|PMID:18539750	TAIR	2008-09-17
AT1G01820	AT1G01820	peroxisome fission	GO:0016559	proc	cell organization and biogenesis | cell organization and biogenesis	IMP	Publication:501720792|PMID:17220199	TAIR	2007-03-08
AT1G02150	AT1G02150.1	binding	GO:0005488	func	other binding	IEA	AnalysisReference:501730468	TAIR	2010-04-30
AT1G02150	AT1G02150.1	chloroplast	GO:0009507	comp	chloroplast	IDA	Publication:501724486|PMID:18431481	NA	2008-09-26
AT1G02520	AT1G02520	ATPase activity, coupled to transmembrane movement of substances	GO:0042626	func	hydrolase activity | transporter activity	ISS	Communication:1674994	TAIR	2005-01-26
AT1G02520	AT1G02520.1	transport	GO:0006810	proc	transport	IEA	AnalysisReference:501730468	TAIR	2010-04-30
AT1G02520	AT1G02520.1	plasma membrane	GO:0005886	comp	plasma membrane	IDA	Publication:501720929|PMID:17317660	NA	2008-09-25
AT1G02520	AT1G02520	plasma membrane	GO:0005886	comp	plasma membrane	IDA	Publication:501718909|PMID:16618929	TAIR	2007-08-09
AT1G02520	AT1G02520.1	plasma membrane	GO:0005886	comp	plasma membrane	IDA	Publication:501710480|PMID:14506206	NA	2008-09-24
AT1G02730	AT1G02730	response to cyclopentenone	GO:0010583	proc	other biological processes	IEP	Publication:501724352|PMID:18334669	TAIR	2008-08-22
AT1G02730	AT1G02730	cell wall biogenesis	GO:0042546	proc	cell organization and biogenesis	NAS	Publication:501723083|PMID:17892446	TAIR	2007-12-11
AT1G02730	AT1G02730	plant-type cell wall biogenesis	GO:0009832	proc	cell organization and biogenesis	ISS	Communication:501714663	TIGR	2002-09-12
AT1G02730	AT1G02730	Golgi apparatus	GO:0005794	comp	Golgi apparatus	IDA	Publication:501723083|PMID:17892446	TAIR	2007-12-11
AT1G02730	AT1G02730	glucosyltransferase activity	GO:0046527	func	transferase activity	NAS	Publication:501723083|PMID:17892446	TAIR	2009-09-27
AT1G02730	AT1G02730	cellulose synthase activity	GO:0016759	func	transferase activity	ISS	Communication:1674989	NA	2003-03-29
AT1G02730	AT1G02730	shoot development	GO:0048367	proc	developmental processes	IMP	Publication:501723083|PMID:17892446	TAIR	2007-12-14
AT1G02730	AT1G02730	polysaccharide biosynthetic process	GO:0000271	proc	other metabolic processes	ISS	Communication:501714663	TIGR	2002-09-12
AT1G02780	AT1G02780	embryonic development ending in seed dormancy	GO:0009793	proc	developmental processes	NAS	Communication:501718471	TAIR	2006-02-22
AT1G02780	AT1G02780	translation	GO:0006412	proc	protein metabolism | other cellular processes | other metabolic processes	ISS	Communication:501714663	TIGR	2003-09-29
AT1G02780	AT1G02780.1	nucleolus	GO:0005730	comp	nucleus | other intracellular components	IDA	Publication:501714224|PMID:15496452	NA	2008-09-24
AT1G02780	AT1G02780.1	cytosolic ribosome	GO:0022626	comp	cytosol | ribosome | other cytoplasmic components | other intracellular components	IDA	Publication:501714926|PMID:15734919	NA	2008-09-24
AT1G02780	AT1G02780	ribosome	GO:0005840	comp	ribosome	ISS	Communication:501714663	TIGR	2003-09-29
AT1G02780	AT1G02780	structural constituent of ribosome	GO:0003735	func	structural molecule activity	ISS	Communication:501714663	TIGR	2003-09-29
AT1G02780	AT1G02780.1	structural constituent of ribosome	GO:0003735	func	structural molecule activity	IEA	AnalysisReference:501730468	TAIR	2010-04-30
AT1G02780	AT1G02780	cytosolic large ribosomal subunit	GO:0022625	comp	cytosol | ribosome | other cytoplasmic components | other intracellular components	IDA	Publication:501723363|PMID:17934214	TAIR	2008-08-11
AT1G02780	AT1G02780.1	plasma membrane	GO:0005886	comp	plasma membrane	IDA	Publication:501720929|PMID:17317660	NA	2008-09-25
AT1G02780	AT1G02780	ribosome biogenesis	GO:0042254	proc	cell organization and biogenesis	ISS	Communication:501714663	TIGR	2003-09-29
AT1G02780	AT1G02780.1	membrane	GO:0016020	comp	other membranes	IDA	Publication:501721401|PMID:17432890	NA	2008-09-30
AT1G02930	AT1G02930	response to water deprivation	GO:0009414	proc	response to stress | response to abiotic or biotic stimulus	IEP	Publication:5007|PMID:8253194	TAIR	2006-06-14
AT1G02930	AT1G02930	toxin catabolic process	GO:0009407	proc	other cellular processes | other metabolic processes	TAS	Publication:501681713|PMID:12090627	TAIR	2006-06-14
AT1G02930	AT1G02930	mitochondrion	GO:0005739	comp	mitochondria	IDA	Publication:501711651|PMID:14671022	NA	2005-01-20
AT1G02930	AT1G02930.1	vacuole	GO:0005773	comp	other cytoplasmic components | other intracellular components	IDA	Publication:501714874|PMID:15539469	NA	2008-09-24
AT1G02930	AT1G02930	response to oxidative stress	GO:0006979	proc	response to stress	IEP	Publication:2678|PMID:9501110	TAIR	2006-06-16
AT1G02930	AT1G02930.1	cell wall	GO:0005618	comp	cell wall	IDA	Publication:501718077|PMID:16287169	NA	2008-09-24
AT1G02930	AT1G02930	response to stress	GO:0006950	proc	response to stress	IEP	Publication:501675565	TAIR	2006-06-14
AT1G02930	AT1G02930	response to oxidative stress	GO:0006979	proc	response to stress	IEP	Publication:2678|PMID:9501110	NA	2006-06-16
AT1G02930	AT1G02930	cytoplasm	GO:0005737	comp	other cytoplasmic components	NAS	Publication:501681713|PMID:12090627	TAIR	2006-06-14
AT1G02930	AT1G02930	cobalt ion binding	GO:0050897	func	other binding	IDA	Publication:501735675|PMID:20018591	TAIR	2010-01-27
AT1G02930	AT1G02930	response to oxidative stress	GO:0006979	proc	response to stress	IDA	Publication:501682846|PMID:12492832	TAIR	2006-06-16
AT1G02930	AT1G02930.1	response to cadmium ion	GO:0046686	proc	other biological processes	IEP	Publication:501718481|PMID:16502469	NA	2008-10-03
AT1G02930	AT1G02930	glutathione transferase activity	GO:0004364	func	transferase activity	ISS	Communication:501714663	TIGR	2002-04-03
AT1G02930	AT1G02930.1	response to cadmium ion	GO:0046686	proc	other biological processes	IEP	Publication:501720022|PMID:17075075	NA	2008-10-03
AT1G02930	AT1G02930	glutathione transferase activity	GO:0004364	func	transferase activity	ISS	Publication:501675565	TAIR	2006-06-14
AT1G02930	AT1G02930	mitochondrion	GO:0005739	comp	mitochondria	IDA	Publication:501682846|PMID:12492832	NA	2005-01-20
AT1G02930	AT1G02930.1	response to salt stress	GO:0009651	proc	response to stress | response to abiotic or biotic stimulus	IEP	Publication:501723430|PMID:17916636	NA	2008-10-03
AT1G02930	AT1G02930.1	defense response to bacterium	GO:0042742	proc	response to stress | response to abiotic or biotic stimulus	IEP	Publication:501720163|PMID:17028151	NA	2008-10-03
AT1G02930	AT1G02930.1	copper ion binding	GO:0005507	func	other binding	IDA	Publication:501718765|PMID:16526091	NA	2008-10-06
AT1G02930	AT1G02930.1	glutathione binding	GO:0043295	func	other binding	IDA	Publication:501712407|PMID:15159623	NA	2008-10-10
AT1G02990	AT1G02990	cellular_component_unknown	GO:0005575	comp	unknown cellular components	ND	Communication:1345790	TAIR	2009-05-08
AT1G02990	AT1G02990	biological_process_unknown	GO:0008150	proc	unknown biological processes	ND	Communication:1345790	TAIR	2006-10-19
AT1G02990	AT1G02990	molecular_function_unknown	GO:0003674	func	unknown molecular functions	ND	Communication:1345790	TAIR	2009-05-08
AT1G03060	AT1G03060	cellular_component_unknown	GO:0005575	comp	unknown cellular components	ND	Communication:1345790	TAIR	2009-06-26
AT1G03060	AT1G03060	signal transduction	GO:0007165	proc	signal transduction	ISS	Communication:501714663	TIGR	2003-08-26
AT1G03060	AT1G03060	trichome morphogenesis	GO:0010090	proc	developmental processes | other cellular processes | cell organization and biogenesis	IMP	Publication:501702749|PMID:12690443	TAIR	2009-06-26
AT1G03060	AT1G03060	multidimensional cell growth	GO:0009825	proc	other cellular processes	IMP	Publication:501702749|PMID:12690443	TAIR	2009-06-26
AT1G03060	AT1G03060	vacuole organization	GO:0007033	proc	cell organization and biogenesis	IMP	Publication:501730176|PMID:19392685	TAIR	2009-12-01
AT1G03060	AT1G03060.1	binding	GO:0005488	func	other binding	IEA	AnalysisReference:501730468	TAIR	2010-04-30
AT1G03080	AT1G03080	molecular_function_unknown	GO:0003674	func	unknown molecular functions	ND	Communication:1345790	TAIR	2006-10-20
AT1G03080	AT1G03080	biological_process_unknown	GO:0008150	proc	unknown biological processes	ND	Communication:1345790	TAIR	2006-10-19
AT1G03080	AT1G03080.1	plasma membrane	GO:0005886	comp	plasma membrane	IDA	Publication:501720929|PMID:17317660	NA	2008-09-25
AT1G03130	AT1G03130.1	thylakoid	GO:0009579	comp	other intracellular components	IDA	Publication:501681963|PMID:11826309	NA	2008-10-08
AT1G03130	AT1G03130.1	chloroplast	GO:0009507	comp	chloroplast	IDA	Publication:501712079|PMID:15028209	NA	2008-09-23
AT1G03130	AT1G03130.1	chloroplast thylakoid membrane	GO:0009535	comp	plastid | chloroplast | other membranes | other cytoplasmic components | other intracellular components	IDA	Publication:501711788|PMID:14729914	NA	2008-10-08
AT1G03130	AT1G03130.1	chloroplast thylakoid membrane	GO:0009535	comp	plastid | chloroplast | other membranes | other cytoplasmic components | other intracellular components	IDA	Publication:501713005|PMID:15322131	NA	2008-10-08
AT1G03130	AT1G03130	chloroplast thylakoid membrane	GO:0009535	comp	plastid | chloroplast | other membranes | other cytoplasmic components | other intracellular components	IDA	Publication:501713005|PMID:15322131	TAIR	2006-05-09
AT1G03130	AT1G03130	photosystem I reaction center	GO:0009538	comp	other membranes	ISS	Communication:501714663	TIGR	2003-09-09
AT1G03130	AT1G03130	photosynthesis	GO:0015979	proc	other cellular processes | other metabolic processes	ISS	Communication:501714663	TIGR	2003-09-09
AT1G03130	AT1G03130.1	thylakoid	GO:0009579	comp	other intracellular components	IDA	Publication:501727324|PMID:18633119	NA	2008-09-26
AT1G03130	AT1G03130.1	membrane	GO:0016020	comp	other membranes	IDA	Publication:501721401|PMID:17432890	NA	2008-09-30
AT1G03130	AT1G03130	molecular_function_unknown	GO:0003674	func	unknown molecular functions	ND	Communication:501683652	TAIR	2006-10-20
AT1G03130	AT1G03130.1	photosynthesis	GO:0015979	proc	other cellular processes | other metabolic processes	IEA	AnalysisReference:501730468	TAIR	2010-04-30
AT1G03130	AT1G03130.1	chloroplast envelope	GO:0009941	comp	plastid | chloroplast | other cytoplasmic components | other intracellular components	IDA	Publication:501710686|PMID:12938931	NA	2008-09-23
AT1G03220	AT1G03220.1	cell wall	GO:0005618	comp	cell wall	IDA	Publication:501714811|PMID:15593128	NA	2008-09-24
AT1G03220	AT1G03220.1	cell wall	GO:0005618	comp	cell wall	IDA	Publication:501711493|PMID:14595688	NA	2008-09-23
AT1G03220	AT1G03220.1	membrane	GO:0016020	comp	other membranes	IDA	Publication:501721401|PMID:17432890	NA	2008-09-30
AT1G03220	AT1G03220.1	plant-type cell wall	GO:0009505	comp	cell wall	IDA	Publication:501721524|PMID:17526915	NA	2008-09-30
AT1G03220	AT1G03220.1	response to salt stress	GO:0009651	proc	response to stress | response to abiotic or biotic stimulus	IEP	Publication:501723430|PMID:17916636	NA	2008-10-03
AT1G03220	AT1G03220	plasma membrane	GO:0005886	comp	plasma membrane	IDA	Publication:501718909|PMID:16618929	TAIR	2007-08-09
AT1G03380	AT1G03380	response to starvation	GO:0042594	proc	response to stress	IEP	Publication:501715292|PMID:15860012	TAIR	2005-10-14
AT1G03380	AT1G03380	molecular_function_unknown	GO:0003674	func	unknown molecular functions	ND	Communication:501683652	TIGR	2003-10-04
AT1G03380	AT1G03380	molecular_function_unknown	GO:0003674	func	unknown molecular functions	ND	Communication:1345790	TAIR	2006-10-20
AT1G03530	AT1G03530	biological_process_unknown	GO:0008150	proc	unknown biological processes	ND	Communication:1345790	TAIR	2006-10-19
AT1G04040	AT1G04040.1	vacuole	GO:0005773	comp	other cytoplasmic components | other intracellular components	IDA	Publication:501712581|PMID:15215502	NA	2008-09-23
AT1G04040	AT1G04040	biological_process_unknown	GO:0008150	proc	unknown biological processes	ND	Communication:1345790	TAIR	2006-10-19
AT1G04040	AT1G04040	plant-type cell wall	GO:0009505	comp	cell wall	IDA	Publication:501718077|PMID:16287169	TAIR	2005-12-23
AT1G04040	AT1G04040	acid phosphatase activity	GO:0003993	func	hydrolase activity	ISS	Communication:501714663	TIGR	2003-09-10
AT1G04040	AT1G04040.1	plasma membrane	GO:0005886	comp	plasma membrane	IDA	Publication:501720626|PMID:17151019	NA	2008-09-25
AT1G04040	AT1G04040.1	acid phosphatase activity	GO:0003993	func	hydrolase activity	IEA	AnalysisReference:501730468	TAIR	2010-04-30
AT1G04040	AT1G04040.1	cell wall	GO:0005618	comp	cell wall	IDA	Publication:501718077|PMID:16287169	NA	2008-09-24
AT1G04270	AT1G04270.2	plasma membrane	GO:0005886	comp	plasma membrane	IDA	Publication:501720626|PMID:17151019	NA	2008-09-25
AT1G04270	AT1G04270.1	plasma membrane	GO:0005886	comp	plasma membrane	IDA	Publication:501720626|PMID:17151019	NA	2008-09-25
AT1G04270	AT1G04270.2	cytosolic ribosome	GO:0022626	comp	cytosol | ribosome | other cytoplasmic components | other intracellular components	IDA	Publication:501714975|PMID:15821981	NA	2008-09-24
AT1G04270	AT1G04270.2	cytosolic ribosome	GO:0022626	comp	cytosol | ribosome | other cytoplasmic components | other intracellular components	IDA	Publication:501714926|PMID:15734919	NA	2008-09-24
AT1G04270	AT1G04270.1	cytosolic ribosome	GO:0022626	comp	cytosol | ribosome | other cytoplasmic components | other intracellular components	IDA	Publication:501714975|PMID:15821981	NA	2008-09-24
AT1G04270	AT1G04270.2	plasma membrane	GO:0005886	comp	plasma membrane	IDA	Publication:501720929|PMID:17317660	NA	2008-09-25
AT1G04270	AT1G04270.1	plasma membrane	GO:0005886	comp	plasma membrane	IDA	Publication:501720929|PMID:17317660	NA	2008-09-25
AT1G04270	AT1G04270	translation	GO:0006412	proc	protein metabolism | other cellular processes | other metabolic processes	ISS	Publication:1545953|PMID:11598216	TIGR	2003-04-17
AT1G04270	AT1G04270.1	cytosolic ribosome	GO:0022626	comp	cytosol | ribosome | other cytoplasmic components | other intracellular components	IDA	Publication:501714926|PMID:15734919	NA	2008-09-24
AT1G04270	AT1G04270	structural constituent of ribosome	GO:0003735	func	structural molecule activity	ISS	Publication:1545953|PMID:11598216	TIGR	2003-04-17
AT1G04270	AT1G04270	cytosolic small ribosomal subunit	GO:0022627	comp	cytosol | ribosome | other cytoplasmic components | other intracellular components	IDA	Publication:501723363|PMID:17934214	TAIR	2008-08-11
AT1G04270	AT1G04270	cytosolic small ribosomal subunit	GO:0022627	comp	cytosol | ribosome | other cytoplasmic components | other intracellular components	ISS	Publication:1545953|PMID:11598216	TIGR	2008-01-16
AT1G04270	AT1G04270	cytosolic ribosome	GO:0022626	comp	cytosol | ribosome | other cytoplasmic components | other intracellular components	IDA	Publication:501714975|PMID:15821981	TAIR	2008-01-16
AT1G04410	AT1G04410.1	plasma membrane	GO:0005886	comp	plasma membrane	IDA	Publication:501720626|PMID:17151019	NA	2008-09-25
AT1G04410	AT1G04410.1	L-malate dehydrogenase activity	GO:0030060	func	other enzyme activity	IEA	AnalysisReference:501730468	TAIR	2010-04-30
AT1G04410	AT1G04410	response to zinc ion	GO:0010043	proc	other biological processes	IEP	Publication:501735543|PMID:19880396	TAIR	2010-02-26
AT1G04410	AT1G04410.1	oxidoreductase activity, acting on the CH-OH group of donors, NAD or NADP as acceptor	GO:0016616	func	other enzyme activity	IEA	AnalysisReference:501730468	TAIR	2010-04-30
AT1G04410	AT1G04410.1	chloroplast stroma	GO:0009570	comp	plastid | chloroplast | other cytoplasmic components | other intracellular components	IDA	Publication:501728638|PMID:16207701	NA	2008-09-24
AT1G04410	AT1G04410.1	oxidoreductase activity	GO:0016491	func	other enzyme activity	IEA	AnalysisReference:501730468	TAIR	2010-04-30
AT1G04410	AT1G04410.1	membrane	GO:0016020	comp	other membranes	IDA	Publication:501721401|PMID:17432890	NA	2008-09-30
AT1G04410	AT1G04410.1	malate dehydrogenase activity	GO:0016615	func	other enzyme activity	IEA	AnalysisReference:501730468	TAIR	2010-04-30
AT1G04410	AT1G04410.1	catalytic activity	GO:0003824	func	other enzyme activity	IEA	AnalysisReference:501730468	TAIR	2010-04-30
AT1G04410	AT1G04410	malate dehydrogenase activity	GO:0016615	func	other enzyme activity	ISS	Communication:501714663	TIGR	2003-08-25
AT1G04410	AT1G04410.1	nucleus	GO:0005634	comp	nucleus	IDA	Publication:501711432|PMID:14617066	NA	2008-09-23
AT1G04410	AT1G04410.1	response to salt stress	GO:0009651	proc	response to stress | response to abiotic or biotic stimulus	IEP	Publication:501723430|PMID:17916636	NA	2008-10-03
AT1G04410	AT1G04410.1	plasma membrane	GO:0005886	comp	plasma membrane	IDA	Publication:501722708|PMID:17644812	NA	2008-09-26
AT1G04410	AT1G04410.1	vacuole	GO:0005773	comp	other cytoplasmic components | other intracellular components	IDA	Publication:501714874|PMID:15539469	NA	2008-09-24
AT1G04410	AT1G04410.1	plasma membrane	GO:0005886	comp	plasma membrane	IDA	Publication:501720929|PMID:17317660	NA	2008-09-25
AT1G04410	AT1G04410.1	binding	GO:0005488	func	other binding	IEA	AnalysisReference:501730468	TAIR	2010-04-30
AT1G04410	AT1G04410.1	response to cadmium ion	GO:0046686	proc	other biological processes	IEP	Publication:501718481|PMID:16502469	NA	2008-10-03
AT1G04410	AT1G04410.1	chloroplast	GO:0009507	comp	chloroplast	IDA	Publication:501724486|PMID:18431481	NA	2008-09-26
AT1G04410	AT1G04410.1	apoplast	GO:0048046	comp	extracellular	IDA	Publication:501725189|PMID:18538804	NA	2008-09-25
AT1G04480	AT1G04480.1	translation	GO:0006412	proc	protein metabolism | other cellular processes | other metabolic processes	IEA	AnalysisReference:501730468	TAIR	2010-04-30
AT1G04480	AT1G04480.1	intracellular	GO:0005622	comp	other intracellular components	IEA	AnalysisReference:501730468	TAIR	2010-04-30
AT1G04480	AT1G04480.1	ribosome	GO:0005840	comp	ribosome	IEA	AnalysisReference:501730468	TAIR	2010-04-30
AT1G04480	AT1G04480	ribosome	GO:0005840	comp	ribosome	ISS	Communication:501714663	TIGR	2003-09-25
AT1G04480	AT1G04480	structural constituent of ribosome	GO:0003735	func	structural molecule activity	ISS	Communication:501714663	TIGR	2003-09-25
AT1G04480	AT1G04480.1	structural constituent of ribosome	GO:0003735	func	structural molecule activity	IEA	AnalysisReference:501730468	TAIR	2010-04-30
AT1G04480	AT1G04480	translation	GO:0006412	proc	protein metabolism | other cellular processes | other metabolic processes	ISS	Communication:501714663	TIGR	2003-09-25
AT1G04690	AT1G04690.1	oxidation reduction	GO:0055114	proc	other metabolic processes	IEA	AnalysisReference:501730468	TAIR	2010-04-30
AT1G04690	AT1G04690.1	membrane	GO:0016020	comp	other membranes	IDA	Publication:501721401|PMID:17432890	NA	2008-09-30
AT1G04690	AT1G04690	potassium ion transport	GO:0006813	proc	transport	ISS	Communication:501714663	TIGR	2003-08-27
AT1G04690	AT1G04690.1	oxidoreductase activity	GO:0016491	func	other enzyme activity	IEA	AnalysisReference:501730468	TAIR	2010-04-30
AT1G04690	AT1G04690.1	potassium ion transport	GO:0006813	proc	transport	IEA	AnalysisReference:501730468	TAIR	2010-04-30
AT1G04690	AT1G04690.1	plasma membrane	GO:0005886	comp	plasma membrane	IDA	Publication:501720929|PMID:17317660	NA	2008-09-25
AT1G04690	AT1G04690	potassium channel activity	GO:0005267	func	transporter activity	ISS	Communication:501714663	TIGR	2003-08-27
AT1G04690	AT1G04690.1	plasma membrane	GO:0005886	comp	plasma membrane	IDA	Publication:501722708|PMID:17644812	NA	2008-09-26
AT1G04750	AT1G04750.2	plasma membrane	GO:0005886	comp	plasma membrane	IDA	Publication:501722708|PMID:17644812	NA	2008-09-26
AT1G04750	AT1G04750	molecular_function_unknown	GO:0003674	func	unknown molecular functions	ND	Communication:501683652	TIGR	2003-09-27
AT1G04750	AT1G04750	plasma membrane	GO:0005886	comp	plasma membrane	TAS	Publication:501715158|PMID:15876431	NA	2005-09-18
AT1G04750	AT1G04750.1	transport	GO:0006810	proc	transport	IEA	AnalysisReference:501730468	TAIR	2010-04-30
AT1G04750	AT1G04750	membrane	GO:0016020	comp	other membranes	ISS	Communication:501714663	TIGR	2003-09-26
AT1G04750	AT1G04750.2	transport	GO:0006810	proc	transport	IEA	AnalysisReference:501730468	TAIR	2010-04-30
AT1G04750	AT1G04750	endosome	GO:0005768	comp	other cytoplasmic components | other intracellular components	TAS	Publication:501715158|PMID:15876431	TAIR	2005-09-18
AT1G04750	AT1G04750	endosome	GO:0005768	comp	other cytoplasmic components | other intracellular components	TAS	Publication:501715158|PMID:15876431	NA	2005-09-18
AT1G04750	AT1G04750.2	plasma membrane	GO:0005886	comp	plasma membrane	IDA	Publication:501720929|PMID:17317660	NA	2008-09-25
AT1G04750	AT1G04750.1	plasma membrane	GO:0005886	comp	plasma membrane	IDA	Publication:501720929|PMID:17317660	NA	2008-09-25
AT1G04750	AT1G04750	plasma membrane	GO:0005886	comp	plasma membrane	TAS	Publication:501715158|PMID:15876431	TAIR	2005-09-18
AT1G04750	AT1G04750.1	plasma membrane	GO:0005886	comp	plasma membrane	IDA	Publication:501722708|PMID:17644812	NA	2008-09-26
AT1G04750	AT1G04750.1	vesicle-mediated transport	GO:0016192	proc	transport | other cellular processes	IEA	AnalysisReference:501730468	TAIR	2010-04-30
AT1G04750	AT1G04750.2	vesicle-mediated transport	GO:0016192	proc	transport | other cellular processes	IEA	AnalysisReference:501730468	TAIR	2010-04-30
AT1G05150	AT1G05150	calcium ion binding	GO:0005509	func	other binding	ISS	Communication:501714663	TIGR	2003-08-21
AT1G05150	AT1G05150.1	binding	GO:0005488	func	other binding	IEA	AnalysisReference:501730468	TAIR	2010-04-30
AT1G05150	AT1G05150.1	zinc ion binding	GO:0008270	func	other binding	IEA	AnalysisReference:501730468	TAIR	2010-04-30
AT1G05150	AT1G05150.1	plasma membrane	GO:0005886	comp	plasma membrane	IDA	Publication:501720929|PMID:17317660	NA	2008-09-25
AT1G05150	AT1G05150	biological_process_unknown	GO:0008150	proc	unknown biological processes	ND	Communication:1345790	TAIR	2006-10-19
AT1G05150	AT1G05150.1	plasma membrane	GO:0005886	comp	plasma membrane	IDA	Publication:501710480|PMID:14506206	NA	2008-09-24
AT1G05150	AT1G05150.1	plasma membrane	GO:0005886	comp	plasma membrane	IDA	Publication:501722708|PMID:17644812	NA	2008-09-26
AT1G05190	AT1G05190	structural constituent of ribosome	GO:0003735	func	structural molecule activity	ISS	Communication:501714663	TIGR	2003-09-26
AT1G05190	AT1G05190	large ribosomal subunit	GO:0015934	comp	ribosome | other cytoplasmic components | other intracellular components	ISS	Communication:501714663	TIGR	2003-09-26
AT1G05190	AT1G05190.1	structural constituent of ribosome	GO:0003735	func	structural molecule activity	IEA	AnalysisReference:501730468	TAIR	2010-04-30
AT1G05190	AT1G05190	embryonic development ending in seed dormancy	GO:0009793	proc	developmental processes	NAS	Communication:501718471	TAIR	2006-02-22
AT1G05190	AT1G05190.1	chloroplast	GO:0009507	comp	chloroplast	IDA	Publication:501724486|PMID:18431481	NA	2008-09-26
AT1G05190	AT1G05190.1	chloroplast envelope	GO:0009941	comp	plastid | chloroplast | other cytoplasmic components | other intracellular components	IDA	Publication:501710686|PMID:12938931	NA	2008-09-23
AT1G05190	AT1G05190.1	chloroplast	GO:0009507	comp	chloroplast	IDA	Publication:501712079|PMID:15028209	NA	2008-09-23
AT1G05190	AT1G05190.1	membrane	GO:0016020	comp	other membranes	IDA	Publication:501721401|PMID:17432890	NA	2008-09-30
AT1G05190	AT1G05190.1	chloroplast stroma	GO:0009570	comp	plastid | chloroplast | other cytoplasmic components | other intracellular components	IDA	Publication:501727324|PMID:18633119	NA	2008-10-08
AT1G05190	AT1G05190.1	chloroplast stroma	GO:0009570	comp	plastid | chloroplast | other cytoplasmic components | other intracellular components	IDA	Publication:501728638|PMID:16207701	NA	2008-09-24
AT1G05190	AT1G05190	translation	GO:0006412	proc	protein metabolism | other cellular processes | other metabolic processes	ISS	Communication:501714663	TIGR	2003-09-26
AT1G05240	AT1G05240.1	peroxidase activity	GO:0004601	func	other enzyme activity	IEA	AnalysisReference:501730468	TAIR	2010-04-30
AT1G05240	AT1G05240	plant-type cell wall	GO:0009505	comp	cell wall	IDA	Publication:501718077|PMID:16287169	TAIR	2005-12-23
AT1G05240	AT1G05240.1	response to oxidative stress	GO:0006979	proc	response to stress	IEA	AnalysisReference:501730468	TAIR	2010-04-30
AT1G05240	AT1G05240.1	heme binding	GO:0020037	func	other binding	IEA	AnalysisReference:501730468	TAIR	2010-04-30
AT1G05240	AT1G05240	peroxidase activity	GO:0004601	func	other enzyme activity	ISS	Communication:501714663	TIGR	2002-06-03
AT1G05240	AT1G05240.1	electron carrier activity	GO:0009055	func	other molecular functions	IEA	AnalysisReference:501730468	TAIR	2010-04-30
AT1G05500	AT1G05500.1	plasma membrane	GO:0005886	comp	plasma membrane	IDA	Publication:501720929|PMID:17317660	NA	2008-09-25
AT1G05500	AT1G05500	biological_process_unknown	GO:0008150	proc	unknown biological processes	ND	Communication:1345790	TAIR	2006-10-19
AT1G05500	AT1G05500	molecular_function_unknown	GO:0003674	func	unknown molecular functions	ND	Communication:501683652	TIGR	2003-05-12
AT1G05570	AT1G05570	cell plate	GO:0009504	comp	other cytoplasmic components | other intracellular components	IDA	Publication:501679483|PMID:11283334	NA	2003-03-31
AT1G05570	AT1G05570	1,3-beta-glucan synthase activity	GO:0003843	func	transferase activity	ISS	Communication:1674989	TAIR	2003-11-04
AT1G05570	AT1G05570	transferase activity, transferring glycosyl groups	GO:0016757	func	transferase activity	ISS	Communication:1674999	TAIR	2004-04-21
AT1G05570	AT1G05570	1,3-beta-glucan synthase complex	GO:0000148	comp	other membranes | plasma membrane	ISS	Publication:501679483|PMID:11283334	TIGR	2003-04-17
AT1G05570	AT1G05570	1,3-beta-glucan synthase activity	GO:0003843	func	transferase activity	ISS	Communication:1674989	NA	2003-11-04
AT1G05570	AT1G05570.1	plasma membrane	GO:0005886	comp	plasma membrane	IDA	Publication:501720929|PMID:17317660	NA	2008-09-25
AT1G05570	AT1G05570	1,3-beta-glucan biosynthetic process	GO:0006075	proc	other cellular processes | other metabolic processes | cell organization and biogenesis	ISS	Publication:501679483|PMID:11283334	TIGR	2003-04-17
AT1G05570	AT1G05570	cell plate	GO:0009504	comp	other cytoplasmic components | other intracellular components	IDA	Publication:501679483|PMID:11283334	TAIR	2003-03-31
AT1G05570	AT1G05570	transferase activity, transferring glycosyl groups	GO:0016757	func	transferase activity	ISS	Communication:1674999	NA	2004-04-21
AT1G06030	AT1G06030.1	acetate fermentation	GO:0019654	proc	other cellular processes | other metabolic processes | electron transport or energy pathways	IEA	AnalysisReference:1445901	TAIR	2003-03-18
AT1G06030	AT1G06030.1	ribokinase activity	GO:0004747	func	kinase activity | transferase activity	IEA	AnalysisReference:501730468	TAIR	2010-04-30
AT1G06030	AT1G06030	kinase activity	GO:0016301	func	kinase activity	ISS	Communication:501714663	TIGR	2003-08-25
AT1G06030	AT1G06030.1	D-ribose metabolic process	GO:0006014	proc	other cellular processes | other metabolic processes	IEA	AnalysisReference:501730468	TAIR	2010-04-30
AT1G06030	AT1G06030.1	sucrose catabolic process, using beta-fructofuranosidase	GO:0019575	proc	other cellular processes | other metabolic processes	IEA	AnalysisReference:1445901	TAIR	2003-03-18
AT1G06030	AT1G06030.1	sucrose biosynthetic process	GO:0005986	proc	other cellular processes | other metabolic processes	IEA	AnalysisReference:1445901	TAIR	2003-03-18
AT1G06700	AT1G06700.1	protein amino acid phosphorylation	GO:0006468	proc	protein metabolism | other cellular processes | other metabolic processes	IEA	AnalysisReference:501730468	TAIR	2010-04-30
AT1G06700	AT1G06700.2	ATP binding	GO:0005524	func	nucleotide binding	IEA	AnalysisReference:501730468	TAIR	2010-04-30
AT1G06700	AT1G06700.2	protein amino acid phosphorylation	GO:0006468	proc	protein metabolism | other cellular processes | other metabolic processes	IEA	AnalysisReference:501730468	TAIR	2010-04-30
AT1G06700	AT1G06700.1	protein kinase activity	GO:0004672	func	kinase activity | transferase activity	IEA	AnalysisReference:501730468	TAIR	2010-04-30
AT1G06700	AT1G06700.2	protein tyrosine kinase activity	GO:0004713	func	kinase activity | transferase activity	IEA	AnalysisReference:501730468	TAIR	2010-04-30
AT1G06700	AT1G06700.1	ATP binding	GO:0005524	func	nucleotide binding	IEA	AnalysisReference:501730468	TAIR	2010-04-30
AT1G06700	AT1G06700.2	plasma membrane	GO:0005886	comp	plasma membrane	IDA	Publication:501720929|PMID:17317660	NA	2008-09-25
AT1G06700	AT1G06700.1	protein tyrosine kinase activity	GO:0004713	func	kinase activity | transferase activity	IEA	AnalysisReference:501730468	TAIR	2010-04-30
AT1G06700	AT1G06700.1	plasma membrane	GO:0005886	comp	plasma membrane	IDA	Publication:501722708|PMID:17644812	NA	2008-09-26
AT1G06700	AT1G06700.2	plasma membrane	GO:0005886	comp	plasma membrane	IDA	Publication:501722708|PMID:17644812	NA	2008-09-26
AT1G06700	AT1G06700.1	plasma membrane	GO:0005886	comp	plasma membrane	IDA	Publication:501720929|PMID:17317660	NA	2008-09-25
AT1G06700	AT1G06700	kinase activity	GO:0016301	func	kinase activity	ISS	Communication:501714663	TIGR	2003-08-29
AT1G06700	AT1G06700.2	protein kinase activity	GO:0004672	func	kinase activity | transferase activity	IEA	AnalysisReference:501730468	TAIR	2010-04-30
AT1G06950	AT1G06950.1	chloroplast	GO:0009507	comp	chloroplast	IDA	Publication:501724486|PMID:18431481	NA	2008-09-26
AT1G06950	AT1G06950.1	chloroplast envelope	GO:0009941	comp	plastid | chloroplast | other cytoplasmic components | other intracellular components	IDA	Publication:501710686|PMID:12938931	NA	2008-09-23
AT1G06950	AT1G06950	Tic complex	GO:0031897	comp	plastid | chloroplast | other membranes | other cytoplasmic components | other intracellular components	TAS	Publication:501714627|PMID:15659100	TAIR	2006-10-30
AT1G06950	AT1G06950.1	membrane	GO:0016020	comp	other membranes	IDA	Publication:501721401|PMID:17432890	NA	2008-09-30
AT1G06950	AT1G06950	protein import into chloroplast stroma	GO:0045037	proc	transport | other cellular processes	IMP	Publication:501714627|PMID:15659100	TAIR	2005-05-13
AT1G06950	AT1G06950	chloroplast	GO:0009507	comp	chloroplast	IDA	Publication:501714627|PMID:15659100	TAIR	2005-05-13
AT1G06950	AT1G06950.1	chloroplast envelope	GO:0009941	comp	plastid | chloroplast | other cytoplasmic components | other intracellular components	IDA	Publication:501707066|PMID:12766230	NA	2008-09-23
AT1G06950	AT1G06950.1	chloroplast	GO:0009507	comp	chloroplast	IDA	Publication:501712079|PMID:15028209	NA	2008-09-23
AT1G06950	AT1G06950	chloroplast organization	GO:0009658	proc	cell organization and biogenesis	IMP	Publication:501714627|PMID:15659100	TAIR	2005-05-13
AT1G07070	AT1G07070	ribosome biogenesis	GO:0042254	proc	cell organization and biogenesis	ISS	Communication:501714663	TIGR	2003-09-29
AT1G07070	AT1G07070	structural constituent of ribosome	GO:0003735	func	structural molecule activity	ISS	Communication:501714663	TIGR	2003-09-29
AT1G07070	AT1G07070	cytosolic large ribosomal subunit	GO:0022625	comp	cytosol | ribosome | other cytoplasmic components | other intracellular components	IDA	Publication:501723363|PMID:17934214	TAIR	2008-08-11
AT1G07070	AT1G07070	ribosome	GO:0005840	comp	ribosome	ISS	Communication:501714663	TIGR	2003-09-29
AT1G07070	AT1G07070.1	translation	GO:0006412	proc	protein metabolism | other cellular processes | other metabolic processes	IEA	AnalysisReference:501730468	TAIR	2010-04-30
AT1G07070	AT1G07070.1	structural constituent of ribosome	GO:0003735	func	structural molecule activity	IEA	AnalysisReference:501730468	TAIR	2010-04-30
AT1G07070	AT1G07070	translation	GO:0006412	proc	protein metabolism | other cellular processes | other metabolic processes	ISS	Communication:501714663	TIGR	2003-09-29
AT1G07660	AT1G07660.1	chloroplast	GO:0009507	comp	chloroplast	IDA	Publication:501724486|PMID:18431481	NA	2008-09-26
AT1G07660	AT1G07660.1	plasma membrane	GO:0005886	comp	plasma membrane	IDA	Publication:501720626|PMID:17151019	NA	2008-09-25
AT1G07660	AT1G07660.1	chloroplast	GO:0009507	comp	chloroplast	IDA	Publication:501712079|PMID:15028209	NA	2008-09-23
AT1G07660	AT1G07660.1	plasma membrane	GO:0005886	comp	plasma membrane	IDA	Publication:501722708|PMID:17644812	NA	2008-09-26
AT1G07660	AT1G07660.2	nucleosome assembly	GO:0006334	proc	other cellular processes | cell organization and biogenesis	IEA	AnalysisReference:501730468	TAIR	2010-04-30
AT1G07660	AT1G07660.2	chloroplast	GO:0009507	comp	chloroplast	IDA	Publication:501724486|PMID:18431481	NA	2008-09-26
AT1G07660	AT1G07660.1	nucleosome assembly	GO:0006334	proc	other cellular processes | cell organization and biogenesis	IEA	AnalysisReference:501730468	TAIR	2010-04-30
AT1G07660	AT1G07660.1	DNA binding	GO:0003677	func	DNA or RNA binding	IEA	AnalysisReference:501730468	TAIR	2010-04-30
AT1G07660	AT1G07660.2	DNA binding	GO:0003677	func	DNA or RNA binding	IEA	AnalysisReference:501730468	TAIR	2010-04-30
AT1G07660	AT1G07660.2	plasma membrane	GO:0005886	comp	plasma membrane	IDA	Publication:501720626|PMID:17151019	NA	2008-09-25
AT1G07660	AT1G07660.2	plasma membrane	GO:0005886	comp	plasma membrane	IDA	Publication:501722708|PMID:17644812	NA	2008-09-26
AT1G07660	AT1G07660	DNA binding	GO:0003677	func	DNA or RNA binding	ISS	Communication:501714663	TIGR	2003-08-25
AT1G07750	AT1G07750	cellular_component_unknown	GO:0005575	comp	unknown cellular components	ND	Communication:1345790	TAIR	2006-10-19
AT1G07750	AT1G07750	copper ion binding	GO:0005507	func	other binding	IDA	Publication:501735675|PMID:20018591	TAIR	2010-01-22
AT1G07750	AT1G07750	zinc ion binding	GO:0008270	func	other binding	IDA	Publication:501735675|PMID:20018591	TAIR	2010-01-27
AT1G07750	AT1G07750	nutrient reservoir activity	GO:0045735	func	other molecular functions	ISS	Communication:501714663	TIGR	2002-10-23
AT1G07750	AT1G07750	biological_process_unknown	GO:0008150	proc	unknown biological processes	ND	Communication:1345790	TAIR	2006-10-19
AT1G07770	AT1G07770	cytosolic small ribosomal subunit	GO:0022627	comp	cytosol | ribosome | other cytoplasmic components | other intracellular components	ISS	Publication:1545953|PMID:11598216	TIGR	2008-01-16
AT1G07770	AT1G07770	cytosolic ribosome	GO:0022626	comp	cytosol | ribosome | other cytoplasmic components | other intracellular components	ISS	Publication:4752|PMID:7972526	TAIR	2008-01-16
AT1G07770	AT1G07770.1	cytosolic ribosome	GO:0022626	comp	cytosol | ribosome | other cytoplasmic components | other intracellular components	IDA	Publication:501714926|PMID:15734919	NA	2008-09-24
AT1G07770	AT1G07770	structural constituent of ribosome	GO:0003735	func	structural molecule activity	ISS	Publication:1545953|PMID:11598216	TIGR	2003-04-17
AT1G07770	AT1G07770.2	plasma membrane	GO:0005886	comp	plasma membrane	IDA	Publication:501720929|PMID:17317660	NA	2008-09-25
AT1G07770	AT1G07770.1	cell wall	GO:0005618	comp	cell wall	IDA	Publication:501718077|PMID:16287169	NA	2008-09-24
AT1G07770	AT1G07770.2	cell wall	GO:0005618	comp	cell wall	IDA	Publication:501718077|PMID:16287169	NA	2008-09-24
AT1G07770	AT1G07770.2	cytosolic ribosome	GO:0022626	comp	cytosol | ribosome | other cytoplasmic components | other intracellular components	IDA	Publication:501714975|PMID:15821981	NA	2008-09-24
AT1G07770	AT1G07770.1	cytosolic ribosome	GO:0022626	comp	cytosol | ribosome | other cytoplasmic components | other intracellular components	IDA	Publication:501714975|PMID:15821981	NA	2008-09-24
AT1G07770	AT1G07770.2	cytosolic ribosome	GO:0022626	comp	cytosol | ribosome | other cytoplasmic components | other intracellular components	IDA	Publication:501714926|PMID:15734919	NA	2008-09-24
AT1G07770	AT1G07770.2	plasma membrane	GO:0005886	comp	plasma membrane	IDA	Publication:501720626|PMID:17151019	NA	2008-09-25
AT1G07770	AT1G07770	translation	GO:0006412	proc	protein metabolism | other cellular processes | other metabolic processes	ISS	Publication:1545953|PMID:11598216	TIGR	2003-04-17
AT1G07770	AT1G07770.2	membrane	GO:0016020	comp	other membranes	IDA	Publication:501721401|PMID:17432890	NA	2008-09-30
AT1G07770	AT1G07770.1	plasma membrane	GO:0005886	comp	plasma membrane	IDA	Publication:501720929|PMID:17317660	NA	2008-09-25
AT1G07770	AT1G07770	cytosolic ribosome	GO:0022626	comp	cytosol | ribosome | other cytoplasmic components | other intracellular components	IDA	Publication:501714975|PMID:15821981	TAIR	2008-01-16
AT1G07770	AT1G07770.1	plasma membrane	GO:0005886	comp	plasma membrane	IDA	Publication:501720626|PMID:17151019	NA	2008-09-25
AT1G07770	AT1G07770.1	membrane	GO:0016020	comp	other membranes	IDA	Publication:501721401|PMID:17432890	NA	2008-09-30
AT1G07890	AT1G07890.4	response to cadmium ion	GO:0046686	proc	other biological processes	IEP	Publication:501718481|PMID:16502469	NA	2008-10-03
AT1G07890	AT1G07890.2	response to salt stress	GO:0009651	proc	response to stress | response to abiotic or biotic stimulus	IEP	Publication:501723430|PMID:17916636	NA	2008-10-03
AT1G07890	AT1G07890	cytosol	GO:0005829	comp	cytosol	TAS	Publication:5264|PMID:8422923	TAIR	2002-10-10
AT1G07890	AT1G07890.2	chloroplast	GO:0009507	comp	chloroplast	IDA	Publication:501724486|PMID:18431481	NA	2008-09-26
AT1G07890	AT1G07890	cytosol	GO:0005829	comp	cytosol	TAS	Publication:5264|PMID:8422923	TAIR	2003-02-26
AT1G07890	AT1G07890.7	response to salt stress	GO:0009651	proc	response to stress | response to abiotic or biotic stimulus	IEP	Publication:501723430|PMID:17916636	NA	2008-10-03
AT1G07890	AT1G07890.8	chloroplast	GO:0009507	comp	chloroplast	IDA	Publication:501724486|PMID:18431481	NA	2008-09-26
AT1G07890	AT1G07890.1	chloroplast stroma	GO:0009570	comp	plastid | chloroplast | other cytoplasmic components | other intracellular components	IDA	Publication:501728638|PMID:16207701	NA	2008-09-24
AT1G07890	AT1G07890.1	plasma membrane	GO:0005886	comp	plasma membrane	IDA	Publication:501722708|PMID:17644812	NA	2008-09-26
AT1G07890	AT1G07890.1	chloroplast	GO:0009507	comp	chloroplast	IDA	Publication:501724486|PMID:18431481	NA	2008-09-26
AT1G07890	AT1G07890.7	chloroplast	GO:0009507	comp	chloroplast	IDA	Publication:501724486|PMID:18431481	NA	2008-09-26
AT1G07890	AT1G07890.1	cell wall	GO:0005618	comp	cell wall	IDA	Publication:501718077|PMID:16287169	NA	2008-09-24
AT1G07890	AT1G07890	response to heat	GO:0009408	proc	response to stress | response to abiotic or biotic stimulus	IEP	Publication:2035|PMID:9808745	TAIR	2005-10-28
AT1G07890	AT1G07890.5	response to salt stress	GO:0009651	proc	response to stress | response to abiotic or biotic stimulus	IEP	Publication:501723430|PMID:17916636	NA	2008-10-03
AT1G07890	AT1G07890.5	cell wall	GO:0005618	comp	cell wall	IDA	Publication:501718077|PMID:16287169	NA	2008-09-24
AT1G07890	AT1G07890.5	chloroplast	GO:0009507	comp	chloroplast	IDA	Publication:501724486|PMID:18431481	NA	2008-09-26
AT1G07890	AT1G07890.2	response to cadmium ion	GO:0046686	proc	other biological processes	IEP	Publication:501718481|PMID:16502469	NA	2008-10-03
AT1G07890	AT1G07890	embryonic development ending in seed dormancy	GO:0009793	proc	developmental processes	IMP	Publication:501714637|PMID:15634699	TAIR	2007-03-07
AT1G07890	AT1G07890	response to reactive oxygen species	GO:0000302	proc	response to stress	IMP	Publication:501714534|PMID:15608336	NA	2005-05-02
AT1G07890	AT1G07890.6	response to salt stress	GO:0009651	proc	response to stress | response to abiotic or biotic stimulus	IEP	Publication:501723430|PMID:17916636	NA	2008-10-03
AT1G07890	AT1G07890	response to reactive oxygen species	GO:0000302	proc	response to stress	IMP	Publication:501714534|PMID:15608336	TAIR	2005-05-02
AT1G07890	AT1G07890	L-ascorbate peroxidase activity	GO:0016688	func	other enzyme activity	TAS	Publication:3088|PMID:9291097	TAIR	2004-02-10
AT1G07890	AT1G07890.4	plasma membrane	GO:0005886	comp	plasma membrane	IDA	Publication:501722708|PMID:17644812	NA	2008-09-26
AT1G07890	AT1G07890.8	plasma membrane	GO:0005886	comp	plasma membrane	IDA	Publication:501722708|PMID:17644812	NA	2008-09-26
AT1G07890	AT1G07890.5	response to cadmium ion	GO:0046686	proc	other biological processes	IEP	Publication:501718481|PMID:16502469	NA	2008-10-03
AT1G07890	AT1G07890.2	cell wall	GO:0005618	comp	cell wall	IDA	Publication:501718077|PMID:16287169	NA	2008-09-24
AT1G07890	AT1G07890.4	cell wall	GO:0005618	comp	cell wall	IDA	Publication:501718077|PMID:16287169	NA	2008-09-24
AT1G07890	AT1G07890.6	chloroplast	GO:0009507	comp	chloroplast	IDA	Publication:501724486|PMID:18431481	NA	2008-09-26
AT1G07890	AT1G07890.8	response to salt stress	GO:0009651	proc	response to stress | response to abiotic or biotic stimulus	IEP	Publication:501723430|PMID:17916636	NA	2008-10-03
AT1G07890	AT1G07890.1	response to salt stress	GO:0009651	proc	response to stress | response to abiotic or biotic stimulus	IEP	Publication:501723430|PMID:17916636	NA	2008-10-03
AT1G07890	AT1G07890.4	response to salt stress	GO:0009651	proc	response to stress | response to abiotic or biotic stimulus	IEP	Publication:501723430|PMID:17916636	NA	2008-10-03
AT1G07890	AT1G07890.1	response to cadmium ion	GO:0046686	proc	other biological processes	IEP	Publication:501718481|PMID:16502469	NA	2008-10-03
AT1G07890	AT1G07890.3	response to cadmium ion	GO:0046686	proc	other biological processes	IEP	Publication:501718481|PMID:16502469	NA	2008-10-03
AT1G07890	AT1G07890.3	response to salt stress	GO:0009651	proc	response to stress | response to abiotic or biotic stimulus	IEP	Publication:501723430|PMID:17916636	NA	2008-10-03
AT1G07890	AT1G07890.5	plasma membrane	GO:0005886	comp	plasma membrane	IDA	Publication:501722708|PMID:17644812	NA	2008-09-26
AT1G07890	AT1G07890.2	plasma membrane	GO:0005886	comp	plasma membrane	IDA	Publication:501722708|PMID:17644812	NA	2008-09-26
AT1G07890	AT1G07890.3	chloroplast	GO:0009507	comp	chloroplast	IDA	Publication:501724486|PMID:18431481	NA	2008-09-26
AT1G07890	AT1G07890.3	plasma membrane	GO:0005886	comp	plasma membrane	IDA	Publication:501722708|PMID:17644812	NA	2008-09-26
AT1G07890	AT1G07890.7	plasma membrane	GO:0005886	comp	plasma membrane	IDA	Publication:501722708|PMID:17644812	NA	2008-09-26
AT1G07890	AT1G07890	cytosol	GO:0005829	comp	cytosol	TAS	Publication:5264|PMID:8422923	NA	2002-10-10
AT1G07890	AT1G07890	L-ascorbate peroxidase activity	GO:0016688	func	other enzyme activity	ISS	Communication:501714663	TIGR	2002-07-10
AT1G07890	AT1G07890.4	chloroplast	GO:0009507	comp	chloroplast	IDA	Publication:501724486|PMID:18431481	NA	2008-09-26
AT1G07890	AT1G07890.6	plasma membrane	GO:0005886	comp	plasma membrane	IDA	Publication:501722708|PMID:17644812	NA	2008-09-26
AT1G07890	AT1G07890.3	cell wall	GO:0005618	comp	cell wall	IDA	Publication:501718077|PMID:16287169	NA	2008-09-24
AT1G07890	AT1G07890.4	response to cadmium ion	GO:0046686	proc	other biological processes	IEP	Publication:501718481|PMID:16502469	NA	2008-10-03
AT1G07890	AT1G07890.2	response to salt stress	GO:0009651	proc	response to stress | response to abiotic or biotic stimulus	IEP	Publication:501723430|PMID:17916636	NA	2008-10-03
AT1G07890	AT1G07890	cytosol	GO:0005829	comp	cytosol	TAS	Publication:5264|PMID:8422923	TAIR	2002-10-10
AT1G07890	AT1G07890.2	chloroplast	GO:0009507	comp	chloroplast	IDA	Publication:501724486|PMID:18431481	NA	2008-09-26
AT1G07890	AT1G07890	cytosol	GO:0005829	comp	cytosol	TAS	Publication:5264|PMID:8422923	TAIR	2003-02-26
AT1G07890	AT1G07890.7	response to salt stress	GO:0009651	proc	response to stress | response to abiotic or biotic stimulus	IEP	Publication:501723430|PMID:17916636	NA	2008-10-03
AT1G07890	AT1G07890.8	chloroplast	GO:0009507	comp	chloroplast	IDA	Publication:501724486|PMID:18431481	NA	2008-09-26
AT1G07890	AT1G07890.1	chloroplast stroma	GO:0009570	comp	plastid | chloroplast | other cytoplasmic components | other intracellular components	IDA	Publication:501728638|PMID:16207701	NA	2008-09-24
AT1G07890	AT1G07890.1	plasma membrane	GO:0005886	comp	plasma membrane	IDA	Publication:501722708|PMID:17644812	NA	2008-09-26
AT1G07890	AT1G07890.1	chloroplast	GO:0009507	comp	chloroplast	IDA	Publication:501724486|PMID:18431481	NA	2008-09-26
AT1G07890	AT1G07890.7	chloroplast	GO:0009507	comp	chloroplast	IDA	Publication:501724486|PMID:18431481	NA	2008-09-26
AT1G07890	AT1G07890.1	cell wall	GO:0005618	comp	cell wall	IDA	Publication:501718077|PMID:16287169	NA	2008-09-24
AT1G07890	AT1G07890	response to heat	GO:0009408	proc	response to stress | response to abiotic or biotic stimulus	IEP	Publication:2035|PMID:9808745	TAIR	2005-10-28
AT1G07890	AT1G07890.5	response to salt stress	GO:0009651	proc	response to stress | response to abiotic or biotic stimulus	IEP	Publication:501723430|PMID:17916636	NA	2008-10-03
AT1G07890	AT1G07890.5	cell wall	GO:0005618	comp	cell wall	IDA	Publication:501718077|PMID:16287169	NA	2008-09-24
AT1G07890	AT1G07890.5	chloroplast	GO:0009507	comp	chloroplast	IDA	Publication:501724486|PMID:18431481	NA	2008-09-26
AT1G07890	AT1G07890.2	response to cadmium ion	GO:0046686	proc	other biological processes	IEP	Publication:501718481|PMID:16502469	NA	2008-10-03
AT1G07890	AT1G07890	embryonic development ending in seed dormancy	GO:0009793	proc	developmental processes	IMP	Publication:501714637|PMID:15634699	TAIR	2007-03-07
AT1G07890	AT1G07890	response to reactive oxygen species	GO:0000302	proc	response to stress	IMP	Publication:501714534|PMID:15608336	NA	2005-05-02
AT1G07890	AT1G07890.6	response to salt stress	GO:0009651	proc	response to stress | response to abiotic or biotic stimulus	IEP	Publication:501723430|PMID:17916636	NA	2008-10-03
AT1G07890	AT1G07890	response to reactive oxygen species	GO:0000302	proc	response to stress	IMP	Publication:501714534|PMID:15608336	TAIR	2005-05-02
AT1G07890	AT1G07890	L-ascorbate peroxidase activity	GO:0016688	func	other enzyme activity	TAS	Publication:3088|PMID:9291097	TAIR	2004-02-10
AT1G07890	AT1G07890.4	plasma membrane	GO:0005886	comp	plasma membrane	IDA	Publication:501722708|PMID:17644812	NA	2008-09-26
AT1G07890	AT1G07890.8	plasma membrane	GO:0005886	comp	plasma membrane	IDA	Publication:501722708|PMID:17644812	NA	2008-09-26
AT1G07890	AT1G07890.5	response to cadmium ion	GO:0046686	proc	other biological processes	IEP	Publication:501718481|PMID:16502469	NA	2008-10-03
AT1G07890	AT1G07890.2	cell wall	GO:0005618	comp	cell wall	IDA	Publication:501718077|PMID:16287169	NA	2008-09-24
AT1G07890	AT1G07890.4	cell wall	GO:0005618	comp	cell wall	IDA	Publication:501718077|PMID:16287169	NA	2008-09-24
AT1G07890	AT1G07890.6	chloroplast	GO:0009507	comp	chloroplast	IDA	Publication:501724486|PMID:18431481	NA	2008-09-26
AT1G07890	AT1G07890.8	response to salt stress	GO:0009651	proc	response to stress | response to abiotic or biotic stimulus	IEP	Publication:501723430|PMID:17916636	NA	2008-10-03
AT1G07890	AT1G07890.1	response to salt stress	GO:0009651	proc	response to stress | response to abiotic or biotic stimulus	IEP	Publication:501723430|PMID:17916636	NA	2008-10-03
AT1G07890	AT1G07890.4	response to salt stress	GO:0009651	proc	response to stress | response to abiotic or biotic stimulus	IEP	Publication:501723430|PMID:17916636	NA	2008-10-03
AT1G07890	AT1G07890.3	response to cadmium ion	GO:0046686	proc	other biological processes	IEP	Publication:501718481|PMID:16502469	NA	2008-10-03
AT1G07890	AT1G07890.1	response to cadmium ion	GO:0046686	proc	other biological processes	IEP	Publication:501718481|PMID:16502469	NA	2008-10-03
AT1G07890	AT1G07890.3	response to salt stress	GO:0009651	proc	response to stress | response to abiotic or biotic stimulus	IEP	Publication:501723430|PMID:17916636	NA	2008-10-03
AT1G07890	AT1G07890.5	plasma membrane	GO:0005886	comp	plasma membrane	IDA	Publication:501722708|PMID:17644812	NA	2008-09-26
AT1G07890	AT1G07890.3	plasma membrane	GO:0005886	comp	plasma membrane	IDA	Publication:501722708|PMID:17644812	NA	2008-09-26
AT1G07890	AT1G07890.3	chloroplast	GO:0009507	comp	chloroplast	IDA	Publication:501724486|PMID:18431481	NA	2008-09-26
AT1G07890	AT1G07890.2	plasma membrane	GO:0005886	comp	plasma membrane	IDA	Publication:501722708|PMID:17644812	NA	2008-09-26
AT1G07890	AT1G07890.7	plasma membrane	GO:0005886	comp	plasma membrane	IDA	Publication:501722708|PMID:17644812	NA	2008-09-26
AT1G07890	AT1G07890	L-ascorbate peroxidase activity	GO:0016688	func	other enzyme activity	ISS	Communication:501714663	TIGR	2002-07-10
AT1G07890	AT1G07890	cytosol	GO:0005829	comp	cytosol	TAS	Publication:5264|PMID:8422923	NA	2002-10-10
AT1G07890	AT1G07890.4	chloroplast	GO:0009507	comp	chloroplast	IDA	Publication:501724486|PMID:18431481	NA	2008-09-26
AT1G07890	AT1G07890.6	plasma membrane	GO:0005886	comp	plasma membrane	IDA	Publication:501722708|PMID:17644812	NA	2008-09-26
AT1G07890	AT1G07890.3	cell wall	GO:0005618	comp	cell wall	IDA	Publication:501718077|PMID:16287169	NA	2008-09-24
AT1G07890	AT1G07890.4	response to cadmium ion	GO:0046686	proc	other biological processes	IEP	Publication:501718481|PMID:16502469	NA	2008-10-03
AT1G07890	AT1G07890.2	response to salt stress	GO:0009651	proc	response to stress | response to abiotic or biotic stimulus	IEP	Publication:501723430|PMID:17916636	NA	2008-10-03
AT1G07890	AT1G07890	cytosol	GO:0005829	comp	cytosol	TAS	Publication:5264|PMID:8422923	TAIR	2002-10-10
AT1G07890	AT1G07890.2	chloroplast	GO:0009507	comp	chloroplast	IDA	Publication:501724486|PMID:18431481	NA	2008-09-26
AT1G07890	AT1G07890	cytosol	GO:0005829	comp	cytosol	TAS	Publication:5264|PMID:8422923	TAIR	2003-02-26
AT1G07890	AT1G07890.7	response to salt stress	GO:0009651	proc	response to stress | response to abiotic or biotic stimulus	IEP	Publication:501723430|PMID:17916636	NA	2008-10-03
AT1G07890	AT1G07890.8	chloroplast	GO:0009507	comp	chloroplast	IDA	Publication:501724486|PMID:18431481	NA	2008-09-26
AT1G07890	AT1G07890.1	chloroplast stroma	GO:0009570	comp	plastid | chloroplast | other cytoplasmic components | other intracellular components	IDA	Publication:501728638|PMID:16207701	NA	2008-09-24
AT1G07890	AT1G07890.1	plasma membrane	GO:0005886	comp	plasma membrane	IDA	Publication:501722708|PMID:17644812	NA	2008-09-26
AT1G07890	AT1G07890.1	chloroplast	GO:0009507	comp	chloroplast	IDA	Publication:501724486|PMID:18431481	NA	2008-09-26
AT1G07890	AT1G07890.7	chloroplast	GO:0009507	comp	chloroplast	IDA	Publication:501724486|PMID:18431481	NA	2008-09-26
AT1G07890	AT1G07890.1	cell wall	GO:0005618	comp	cell wall	IDA	Publication:501718077|PMID:16287169	NA	2008-09-24
AT1G07890	AT1G07890	response to heat	GO:0009408	proc	response to stress | response to abiotic or biotic stimulus	IEP	Publication:2035|PMID:9808745	TAIR	2005-10-28
AT1G07890	AT1G07890.5	response to salt stress	GO:0009651	proc	response to stress | response to abiotic or biotic stimulus	IEP	Publication:501723430|PMID:17916636	NA	2008-10-03
AT1G07890	AT1G07890.5	cell wall	GO:0005618	comp	cell wall	IDA	Publication:501718077|PMID:16287169	NA	2008-09-24
AT1G07890	AT1G07890.5	chloroplast	GO:0009507	comp	chloroplast	IDA	Publication:501724486|PMID:18431481	NA	2008-09-26
AT1G07890	AT1G07890.2	response to cadmium ion	GO:0046686	proc	other biological processes	IEP	Publication:501718481|PMID:16502469	NA	2008-10-03
AT1G07890	AT1G07890	embryonic development ending in seed dormancy	GO:0009793	proc	developmental processes	IMP	Publication:501714637|PMID:15634699	TAIR	2007-03-07
AT1G07890	AT1G07890	response to reactive oxygen species	GO:0000302	proc	response to stress	IMP	Publication:501714534|PMID:15608336	NA	2005-05-02
AT1G07890	AT1G07890.6	response to salt stress	GO:0009651	proc	response to stress | response to abiotic or biotic stimulus	IEP	Publication:501723430|PMID:17916636	NA	2008-10-03
AT1G07890	AT1G07890	response to reactive oxygen species	GO:0000302	proc	response to stress	IMP	Publication:501714534|PMID:15608336	TAIR	2005-05-02
AT1G07890	AT1G07890	L-ascorbate peroxidase activity	GO:0016688	func	other enzyme activity	TAS	Publication:3088|PMID:9291097	TAIR	2004-02-10
AT1G07890	AT1G07890.4	plasma membrane	GO:0005886	comp	plasma membrane	IDA	Publication:501722708|PMID:17644812	NA	2008-09-26
AT1G07890	AT1G07890.8	plasma membrane	GO:0005886	comp	plasma membrane	IDA	Publication:501722708|PMID:17644812	NA	2008-09-26
AT1G07890	AT1G07890.5	response to cadmium ion	GO:0046686	proc	other biological processes	IEP	Publication:501718481|PMID:16502469	NA	2008-10-03
AT1G07890	AT1G07890.2	cell wall	GO:0005618	comp	cell wall	IDA	Publication:501718077|PMID:16287169	NA	2008-09-24
AT1G07890	AT1G07890.4	cell wall	GO:0005618	comp	cell wall	IDA	Publication:501718077|PMID:16287169	NA	2008-09-24
AT1G07890	AT1G07890.6	chloroplast	GO:0009507	comp	chloroplast	IDA	Publication:501724486|PMID:18431481	NA	2008-09-26
AT1G07890	AT1G07890.8	response to salt stress	GO:0009651	proc	response to stress | response to abiotic or biotic stimulus	IEP	Publication:501723430|PMID:17916636	NA	2008-10-03
AT1G07890	AT1G07890.1	response to salt stress	GO:0009651	proc	response to stress | response to abiotic or biotic stimulus	IEP	Publication:501723430|PMID:17916636	NA	2008-10-03
AT1G07890	AT1G07890.4	response to salt stress	GO:0009651	proc	response to stress | response to abiotic or biotic stimulus	IEP	Publication:501723430|PMID:17916636	NA	2008-10-03
AT1G07890	AT1G07890.3	response to cadmium ion	GO:0046686	proc	other biological processes	IEP	Publication:501718481|PMID:16502469	NA	2008-10-03
AT1G07890	AT1G07890.1	response to cadmium ion	GO:0046686	proc	other biological processes	IEP	Publication:501718481|PMID:16502469	NA	2008-10-03
AT1G07890	AT1G07890.3	response to salt stress	GO:0009651	proc	response to stress | response to abiotic or biotic stimulus	IEP	Publication:501723430|PMID:17916636	NA	2008-10-03
AT1G07890	AT1G07890.5	plasma membrane	GO:0005886	comp	plasma membrane	IDA	Publication:501722708|PMID:17644812	NA	2008-09-26
AT1G07890	AT1G07890.3	plasma membrane	GO:0005886	comp	plasma membrane	IDA	Publication:501722708|PMID:17644812	NA	2008-09-26
AT1G07890	AT1G07890.3	chloroplast	GO:0009507	comp	chloroplast	IDA	Publication:501724486|PMID:18431481	NA	2008-09-26
AT1G07890	AT1G07890.2	plasma membrane	GO:0005886	comp	plasma membrane	IDA	Publication:501722708|PMID:17644812	NA	2008-09-26
AT1G07890	AT1G07890.7	plasma membrane	GO:0005886	comp	plasma membrane	IDA	Publication:501722708|PMID:17644812	NA	2008-09-26
AT1G07890	AT1G07890	L-ascorbate peroxidase activity	GO:0016688	func	other enzyme activity	ISS	Communication:501714663	TIGR	2002-07-10
AT1G07890	AT1G07890	cytosol	GO:0005829	comp	cytosol	TAS	Publication:5264|PMID:8422923	NA	2002-10-10
AT1G07890	AT1G07890.4	chloroplast	GO:0009507	comp	chloroplast	IDA	Publication:501724486|PMID:18431481	NA	2008-09-26
AT1G07890	AT1G07890.6	plasma membrane	GO:0005886	comp	plasma membrane	IDA	Publication:501722708|PMID:17644812	NA	2008-09-26
AT1G07890	AT1G07890.3	cell wall	GO:0005618	comp	cell wall	IDA	Publication:501718077|PMID:16287169	NA	2008-09-24
AT1G07890	AT1G07890.4	response to cadmium ion	GO:0046686	proc	other biological processes	IEP	Publication:501718481|PMID:16502469	NA	2008-10-03
AT1G07890	AT1G07890.2	response to salt stress	GO:0009651	proc	response to stress | response to abiotic or biotic stimulus	IEP	Publication:501723430|PMID:17916636	NA	2008-10-03
AT1G07890	AT1G07890	cytosol	GO:0005829	comp	cytosol	TAS	Publication:5264|PMID:8422923	TAIR	2002-10-10
AT1G07890	AT1G07890.2	chloroplast	GO:0009507	comp	chloroplast	IDA	Publication:501724486|PMID:18431481	NA	2008-09-26
AT1G07890	AT1G07890	cytosol	GO:0005829	comp	cytosol	TAS	Publication:5264|PMID:8422923	TAIR	2003-02-26
AT1G07890	AT1G07890.7	response to salt stress	GO:0009651	proc	response to stress | response to abiotic or biotic stimulus	IEP	Publication:501723430|PMID:17916636	NA	2008-10-03
AT1G07890	AT1G07890.8	chloroplast	GO:0009507	comp	chloroplast	IDA	Publication:501724486|PMID:18431481	NA	2008-09-26
AT1G07890	AT1G07890.1	chloroplast stroma	GO:0009570	comp	plastid | chloroplast | other cytoplasmic components | other intracellular components	IDA	Publication:501728638|PMID:16207701	NA	2008-09-24
AT1G07890	AT1G07890.1	plasma membrane	GO:0005886	comp	plasma membrane	IDA	Publication:501722708|PMID:17644812	NA	2008-09-26
AT1G07890	AT1G07890.1	chloroplast	GO:0009507	comp	chloroplast	IDA	Publication:501724486|PMID:18431481	NA	2008-09-26
AT1G07890	AT1G07890.7	chloroplast	GO:0009507	comp	chloroplast	IDA	Publication:501724486|PMID:18431481	NA	2008-09-26
AT1G07890	AT1G07890.1	cell wall	GO:0005618	comp	cell wall	IDA	Publication:501718077|PMID:16287169	NA	2008-09-24
AT1G07890	AT1G07890	response to heat	GO:0009408	proc	response to stress | response to abiotic or biotic stimulus	IEP	Publication:2035|PMID:9808745	TAIR	2005-10-28
AT1G07890	AT1G07890.5	response to salt stress	GO:0009651	proc	response to stress | response to abiotic or biotic stimulus	IEP	Publication:501723430|PMID:17916636	NA	2008-10-03
AT1G07890	AT1G07890.5	cell wall	GO:0005618	comp	cell wall	IDA	Publication:501718077|PMID:16287169	NA	2008-09-24
AT1G07890	AT1G07890.5	chloroplast	GO:0009507	comp	chloroplast	IDA	Publication:501724486|PMID:18431481	NA	2008-09-26
AT1G07890	AT1G07890.2	response to cadmium ion	GO:0046686	proc	other biological processes	IEP	Publication:501718481|PMID:16502469	NA	2008-10-03
AT1G07890	AT1G07890	embryonic development ending in seed dormancy	GO:0009793	proc	developmental processes	IMP	Publication:501714637|PMID:15634699	TAIR	2007-03-07
AT1G07890	AT1G07890	response to reactive oxygen species	GO:0000302	proc	response to stress	IMP	Publication:501714534|PMID:15608336	NA	2005-05-02
AT1G07890	AT1G07890.6	response to salt stress	GO:0009651	proc	response to stress | response to abiotic or biotic stimulus	IEP	Publication:501723430|PMID:17916636	NA	2008-10-03
AT1G07890	AT1G07890	response to reactive oxygen species	GO:0000302	proc	response to stress	IMP	Publication:501714534|PMID:15608336	TAIR	2005-05-02
AT1G07890	AT1G07890	L-ascorbate peroxidase activity	GO:0016688	func	other enzyme activity	TAS	Publication:3088|PMID:9291097	TAIR	2004-02-10
AT1G07890	AT1G07890.4	plasma membrane	GO:0005886	comp	plasma membrane	IDA	Publication:501722708|PMID:17644812	NA	2008-09-26
AT1G07890	AT1G07890.8	plasma membrane	GO:0005886	comp	plasma membrane	IDA	Publication:501722708|PMID:17644812	NA	2008-09-26
AT1G07890	AT1G07890.5	response to cadmium ion	GO:0046686	proc	other biological processes	IEP	Publication:501718481|PMID:16502469	NA	2008-10-03
AT1G07890	AT1G07890.2	cell wall	GO:0005618	comp	cell wall	IDA	Publication:501718077|PMID:16287169	NA	2008-09-24
AT1G07890	AT1G07890.4	cell wall	GO:0005618	comp	cell wall	IDA	Publication:501718077|PMID:16287169	NA	2008-09-24
AT1G07890	AT1G07890.6	chloroplast	GO:0009507	comp	chloroplast	IDA	Publication:501724486|PMID:18431481	NA	2008-09-26
AT1G07890	AT1G07890.8	response to salt stress	GO:0009651	proc	response to stress | response to abiotic or biotic stimulus	IEP	Publication:501723430|PMID:17916636	NA	2008-10-03
AT1G07890	AT1G07890.1	response to salt stress	GO:0009651	proc	response to stress | response to abiotic or biotic stimulus	IEP	Publication:501723430|PMID:17916636	NA	2008-10-03
AT1G07890	AT1G07890.4	response to salt stress	GO:0009651	proc	response to stress | response to abiotic or biotic stimulus	IEP	Publication:501723430|PMID:17916636	NA	2008-10-03
AT1G07890	AT1G07890.3	response to cadmium ion	GO:0046686	proc	other biological processes	IEP	Publication:501718481|PMID:16502469	NA	2008-10-03
AT1G07890	AT1G07890.1	response to cadmium ion	GO:0046686	proc	other biological processes	IEP	Publication:501718481|PMID:16502469	NA	2008-10-03
AT1G07890	AT1G07890.3	response to salt stress	GO:0009651	proc	response to stress | response to abiotic or biotic stimulus	IEP	Publication:501723430|PMID:17916636	NA	2008-10-03
AT1G07890	AT1G07890.5	plasma membrane	GO:0005886	comp	plasma membrane	IDA	Publication:501722708|PMID:17644812	NA	2008-09-26
AT1G07890	AT1G07890.3	plasma membrane	GO:0005886	comp	plasma membrane	IDA	Publication:501722708|PMID:17644812	NA	2008-09-26
AT1G07890	AT1G07890.3	chloroplast	GO:0009507	comp	chloroplast	IDA	Publication:501724486|PMID:18431481	NA	2008-09-26
AT1G07890	AT1G07890.2	plasma membrane	GO:0005886	comp	plasma membrane	IDA	Publication:501722708|PMID:17644812	NA	2008-09-26
AT1G07890	AT1G07890.7	plasma membrane	GO:0005886	comp	plasma membrane	IDA	Publication:501722708|PMID:17644812	NA	2008-09-26
AT1G07890	AT1G07890	L-ascorbate peroxidase activity	GO:0016688	func	other enzyme activity	ISS	Communication:501714663	TIGR	2002-07-10
AT1G07890	AT1G07890	cytosol	GO:0005829	comp	cytosol	TAS	Publication:5264|PMID:8422923	NA	2002-10-10
AT1G07890	AT1G07890.4	chloroplast	GO:0009507	comp	chloroplast	IDA	Publication:501724486|PMID:18431481	NA	2008-09-26
AT1G07890	AT1G07890.6	plasma membrane	GO:0005886	comp	plasma membrane	IDA	Publication:501722708|PMID:17644812	NA	2008-09-26
AT1G07890	AT1G07890.3	cell wall	GO:0005618	comp	cell wall	IDA	Publication:501718077|PMID:16287169	NA	2008-09-24
AT1G07890	AT1G07890.4	response to cadmium ion	GO:0046686	proc	other biological processes	IEP	Publication:501718481|PMID:16502469	NA	2008-10-03
AT1G07890	AT1G07890.2	response to salt stress	GO:0009651	proc	response to stress | response to abiotic or biotic stimulus	IEP	Publication:501723430|PMID:17916636	NA	2008-10-03
AT1G07890	AT1G07890	cytosol	GO:0005829	comp	cytosol	TAS	Publication:5264|PMID:8422923	TAIR	2002-10-10
AT1G07890	AT1G07890.2	chloroplast	GO:0009507	comp	chloroplast	IDA	Publication:501724486|PMID:18431481	NA	2008-09-26
AT1G07890	AT1G07890	cytosol	GO:0005829	comp	cytosol	TAS	Publication:5264|PMID:8422923	TAIR	2003-02-26
AT1G07890	AT1G07890.7	response to salt stress	GO:0009651	proc	response to stress | response to abiotic or biotic stimulus	IEP	Publication:501723430|PMID:17916636	NA	2008-10-03
AT1G07890	AT1G07890.8	chloroplast	GO:0009507	comp	chloroplast	IDA	Publication:501724486|PMID:18431481	NA	2008-09-26
AT1G07890	AT1G07890.1	chloroplast stroma	GO:0009570	comp	plastid | chloroplast | other cytoplasmic components | other intracellular components	IDA	Publication:501728638|PMID:16207701	NA	2008-09-24
AT1G07890	AT1G07890.1	plasma membrane	GO:0005886	comp	plasma membrane	IDA	Publication:501722708|PMID:17644812	NA	2008-09-26
AT1G07890	AT1G07890.1	chloroplast	GO:0009507	comp	chloroplast	IDA	Publication:501724486|PMID:18431481	NA	2008-09-26
AT1G07890	AT1G07890.7	chloroplast	GO:0009507	comp	chloroplast	IDA	Publication:501724486|PMID:18431481	NA	2008-09-26
AT1G07890	AT1G07890.1	cell wall	GO:0005618	comp	cell wall	IDA	Publication:501718077|PMID:16287169	NA	2008-09-24
AT1G07890	AT1G07890	response to heat	GO:0009408	proc	response to stress | response to abiotic or biotic stimulus	IEP	Publication:2035|PMID:9808745	TAIR	2005-10-28
AT1G07890	AT1G07890.5	response to salt stress	GO:0009651	proc	response to stress | response to abiotic or biotic stimulus	IEP	Publication:501723430|PMID:17916636	NA	2008-10-03
AT1G07890	AT1G07890.5	cell wall	GO:0005618	comp	cell wall	IDA	Publication:501718077|PMID:16287169	NA	2008-09-24
AT1G07890	AT1G07890.5	chloroplast	GO:0009507	comp	chloroplast	IDA	Publication:501724486|PMID:18431481	NA	2008-09-26
AT1G07890	AT1G07890.2	response to cadmium ion	GO:0046686	proc	other biological processes	IEP	Publication:501718481|PMID:16502469	NA	2008-10-03
AT1G07890	AT1G07890	embryonic development ending in seed dormancy	GO:0009793	proc	developmental processes	IMP	Publication:501714637|PMID:15634699	TAIR	2007-03-07
AT1G07890	AT1G07890	response to reactive oxygen species	GO:0000302	proc	response to stress	IMP	Publication:501714534|PMID:15608336	NA	2005-05-02
AT1G07890	AT1G07890.6	response to salt stress	GO:0009651	proc	response to stress | response to abiotic or biotic stimulus	IEP	Publication:501723430|PMID:17916636	NA	2008-10-03
AT1G07890	AT1G07890	response to reactive oxygen species	GO:0000302	proc	response to stress	IMP	Publication:501714534|PMID:15608336	TAIR	2005-05-02
AT1G07890	AT1G07890	L-ascorbate peroxidase activity	GO:0016688	func	other enzyme activity	TAS	Publication:3088|PMID:9291097	TAIR	2004-02-10
AT1G07890	AT1G07890.4	plasma membrane	GO:0005886	comp	plasma membrane	IDA	Publication:501722708|PMID:17644812	NA	2008-09-26
AT1G07890	AT1G07890.8	plasma membrane	GO:0005886	comp	plasma membrane	IDA	Publication:501722708|PMID:17644812	NA	2008-09-26
AT1G07890	AT1G07890.5	response to cadmium ion	GO:0046686	proc	other biological processes	IEP	Publication:501718481|PMID:16502469	NA	2008-10-03
AT1G07890	AT1G07890.2	cell wall	GO:0005618	comp	cell wall	IDA	Publication:501718077|PMID:16287169	NA	2008-09-24
AT1G07890	AT1G07890.4	cell wall	GO:0005618	comp	cell wall	IDA	Publication:501718077|PMID:16287169	NA	2008-09-24
AT1G07890	AT1G07890.6	chloroplast	GO:0009507	comp	chloroplast	IDA	Publication:501724486|PMID:18431481	NA	2008-09-26
AT1G07890	AT1G07890.8	response to salt stress	GO:0009651	proc	response to stress | response to abiotic or biotic stimulus	IEP	Publication:501723430|PMID:17916636	NA	2008-10-03
AT1G07890	AT1G07890.1	response to salt stress	GO:0009651	proc	response to stress | response to abiotic or biotic stimulus	IEP	Publication:501723430|PMID:17916636	NA	2008-10-03
AT1G07890	AT1G07890.4	response to salt stress	GO:0009651	proc	response to stress | response to abiotic or biotic stimulus	IEP	Publication:501723430|PMID:17916636	NA	2008-10-03
AT1G07890	AT1G07890.3	response to cadmium ion	GO:0046686	proc	other biological processes	IEP	Publication:501718481|PMID:16502469	NA	2008-10-03
AT1G07890	AT1G07890.1	response to cadmium ion	GO:0046686	proc	other biological processes	IEP	Publication:501718481|PMID:16502469	NA	2008-10-03
AT1G07890	AT1G07890.3	response to salt stress	GO:0009651	proc	response to stress | response to abiotic or biotic stimulus	IEP	Publication:501723430|PMID:17916636	NA	2008-10-03
AT1G07890	AT1G07890.5	plasma membrane	GO:0005886	comp	plasma membrane	IDA	Publication:501722708|PMID:17644812	NA	2008-09-26
AT1G07890	AT1G07890.3	plasma membrane	GO:0005886	comp	plasma membrane	IDA	Publication:501722708|PMID:17644812	NA	2008-09-26
AT1G07890	AT1G07890.3	chloroplast	GO:0009507	comp	chloroplast	IDA	Publication:501724486|PMID:18431481	NA	2008-09-26
AT1G07890	AT1G07890.2	plasma membrane	GO:0005886	comp	plasma membrane	IDA	Publication:501722708|PMID:17644812	NA	2008-09-26
AT1G07890	AT1G07890.7	plasma membrane	GO:0005886	comp	plasma membrane	IDA	Publication:501722708|PMID:17644812	NA	2008-09-26
AT1G07890	AT1G07890	L-ascorbate peroxidase activity	GO:0016688	func	other enzyme activity	ISS	Communication:501714663	TIGR	2002-07-10
AT1G07890	AT1G07890	cytosol	GO:0005829	comp	cytosol	TAS	Publication:5264|PMID:8422923	NA	2002-10-10
AT1G07890	AT1G07890.4	chloroplast	GO:0009507	comp	chloroplast	IDA	Publication:501724486|PMID:18431481	NA	2008-09-26
AT1G07890	AT1G07890.6	plasma membrane	GO:0005886	comp	plasma membrane	IDA	Publication:501722708|PMID:17644812	NA	2008-09-26
AT1G07890	AT1G07890.3	cell wall	GO:0005618	comp	cell wall	IDA	Publication:501718077|PMID:16287169	NA	2008-09-24
AT1G07890	AT1G07890.4	response to cadmium ion	GO:0046686	proc	other biological processes	IEP	Publication:501718481|PMID:16502469	NA	2008-10-03
AT1G07890	AT1G07890.2	response to salt stress	GO:0009651	proc	response to stress | response to abiotic or biotic stimulus	IEP	Publication:501723430|PMID:17916636	NA	2008-10-03
AT1G07890	AT1G07890	cytosol	GO:0005829	comp	cytosol	TAS	Publication:5264|PMID:8422923	TAIR	2002-10-10
AT1G07890	AT1G07890.2	chloroplast	GO:0009507	comp	chloroplast	IDA	Publication:501724486|PMID:18431481	NA	2008-09-26
AT1G07890	AT1G07890	cytosol	GO:0005829	comp	cytosol	TAS	Publication:5264|PMID:8422923	TAIR	2003-02-26
AT1G07890	AT1G07890.7	response to salt stress	GO:0009651	proc	response to stress | response to abiotic or biotic stimulus	IEP	Publication:501723430|PMID:17916636	NA	2008-10-03
AT1G07890	AT1G07890.8	chloroplast	GO:0009507	comp	chloroplast	IDA	Publication:501724486|PMID:18431481	NA	2008-09-26
AT1G07890	AT1G07890.1	chloroplast stroma	GO:0009570	comp	plastid | chloroplast | other cytoplasmic components | other intracellular components	IDA	Publication:501728638|PMID:16207701	NA	2008-09-24
AT1G07890	AT1G07890.1	plasma membrane	GO:0005886	comp	plasma membrane	IDA	Publication:501722708|PMID:17644812	NA	2008-09-26
AT1G07890	AT1G07890.1	chloroplast	GO:0009507	comp	chloroplast	IDA	Publication:501724486|PMID:18431481	NA	2008-09-26
AT1G07890	AT1G07890.7	chloroplast	GO:0009507	comp	chloroplast	IDA	Publication:501724486|PMID:18431481	NA	2008-09-26
AT1G07890	AT1G07890.1	cell wall	GO:0005618	comp	cell wall	IDA	Publication:501718077|PMID:16287169	NA	2008-09-24
AT1G07890	AT1G07890	response to heat	GO:0009408	proc	response to stress | response to abiotic or biotic stimulus	IEP	Publication:2035|PMID:9808745	TAIR	2005-10-28
AT1G07890	AT1G07890.5	response to salt stress	GO:0009651	proc	response to stress | response to abiotic or biotic stimulus	IEP	Publication:501723430|PMID:17916636	NA	2008-10-03
AT1G07890	AT1G07890.5	cell wall	GO:0005618	comp	cell wall	IDA	Publication:501718077|PMID:16287169	NA	2008-09-24
AT1G07890	AT1G07890.5	chloroplast	GO:0009507	comp	chloroplast	IDA	Publication:501724486|PMID:18431481	NA	2008-09-26
AT1G07890	AT1G07890.2	response to cadmium ion	GO:0046686	proc	other biological processes	IEP	Publication:501718481|PMID:16502469	NA	2008-10-03
AT1G07890	AT1G07890	embryonic development ending in seed dormancy	GO:0009793	proc	developmental processes	IMP	Publication:501714637|PMID:15634699	TAIR	2007-03-07
AT1G07890	AT1G07890	response to reactive oxygen species	GO:0000302	proc	response to stress	IMP	Publication:501714534|PMID:15608336	NA	2005-05-02
AT1G07890	AT1G07890.6	response to salt stress	GO:0009651	proc	response to stress | response to abiotic or biotic stimulus	IEP	Publication:501723430|PMID:17916636	NA	2008-10-03
AT1G07890	AT1G07890	response to reactive oxygen species	GO:0000302	proc	response to stress	IMP	Publication:501714534|PMID:15608336	TAIR	2005-05-02
AT1G07890	AT1G07890	L-ascorbate peroxidase activity	GO:0016688	func	other enzyme activity	TAS	Publication:3088|PMID:9291097	TAIR	2004-02-10
AT1G07890	AT1G07890.4	plasma membrane	GO:0005886	comp	plasma membrane	IDA	Publication:501722708|PMID:17644812	NA	2008-09-26
AT1G07890	AT1G07890.8	plasma membrane	GO:0005886	comp	plasma membrane	IDA	Publication:501722708|PMID:17644812	NA	2008-09-26
AT1G07890	AT1G07890.5	response to cadmium ion	GO:0046686	proc	other biological processes	IEP	Publication:501718481|PMID:16502469	NA	2008-10-03
AT1G07890	AT1G07890.2	cell wall	GO:0005618	comp	cell wall	IDA	Publication:501718077|PMID:16287169	NA	2008-09-24
AT1G07890	AT1G07890.4	cell wall	GO:0005618	comp	cell wall	IDA	Publication:501718077|PMID:16287169	NA	2008-09-24
AT1G07890	AT1G07890.6	chloroplast	GO:0009507	comp	chloroplast	IDA	Publication:501724486|PMID:18431481	NA	2008-09-26
AT1G07890	AT1G07890.8	response to salt stress	GO:0009651	proc	response to stress | response to abiotic or biotic stimulus	IEP	Publication:501723430|PMID:17916636	NA	2008-10-03
AT1G07890	AT1G07890.1	response to salt stress	GO:0009651	proc	response to stress | response to abiotic or biotic stimulus	IEP	Publication:501723430|PMID:17916636	NA	2008-10-03
AT1G07890	AT1G07890.4	response to salt stress	GO:0009651	proc	response to stress | response to abiotic or biotic stimulus	IEP	Publication:501723430|PMID:17916636	NA	2008-10-03
AT1G07890	AT1G07890.3	response to cadmium ion	GO:0046686	proc	other biological processes	IEP	Publication:501718481|PMID:16502469	NA	2008-10-03
AT1G07890	AT1G07890.1	response to cadmium ion	GO:0046686	proc	other biological processes	IEP	Publication:501718481|PMID:16502469	NA	2008-10-03
AT1G07890	AT1G07890.3	response to salt stress	GO:0009651	proc	response to stress | response to abiotic or biotic stimulus	IEP	Publication:501723430|PMID:17916636	NA	2008-10-03
AT1G07890	AT1G07890.5	plasma membrane	GO:0005886	comp	plasma membrane	IDA	Publication:501722708|PMID:17644812	NA	2008-09-26
AT1G07890	AT1G07890.3	plasma membrane	GO:0005886	comp	plasma membrane	IDA	Publication:501722708|PMID:17644812	NA	2008-09-26
AT1G07890	AT1G07890.3	chloroplast	GO:0009507	comp	chloroplast	IDA	Publication:501724486|PMID:18431481	NA	2008-09-26
AT1G07890	AT1G07890.2	plasma membrane	GO:0005886	comp	plasma membrane	IDA	Publication:501722708|PMID:17644812	NA	2008-09-26
AT1G07890	AT1G07890.7	plasma membrane	GO:0005886	comp	plasma membrane	IDA	Publication:501722708|PMID:17644812	NA	2008-09-26
AT1G07890	AT1G07890	L-ascorbate peroxidase activity	GO:0016688	func	other enzyme activity	ISS	Communication:501714663	TIGR	2002-07-10
AT1G07890	AT1G07890	cytosol	GO:0005829	comp	cytosol	TAS	Publication:5264|PMID:8422923	NA	2002-10-10
AT1G07890	AT1G07890.4	chloroplast	GO:0009507	comp	chloroplast	IDA	Publication:501724486|PMID:18431481	NA	2008-09-26
AT1G07890	AT1G07890.6	plasma membrane	GO:0005886	comp	plasma membrane	IDA	Publication:501722708|PMID:17644812	NA	2008-09-26
AT1G07890	AT1G07890.3	cell wall	GO:0005618	comp	cell wall	IDA	Publication:501718077|PMID:16287169	NA	2008-09-24
AT1G07890	AT1G07890.4	response to cadmium ion	GO:0046686	proc	other biological processes	IEP	Publication:501718481|PMID:16502469	NA	2008-10-03
AT1G07890	AT1G07890.2	response to salt stress	GO:0009651	proc	response to stress | response to abiotic or biotic stimulus	IEP	Publication:501723430|PMID:17916636	NA	2008-10-03
AT1G07890	AT1G07890	cytosol	GO:0005829	comp	cytosol	TAS	Publication:5264|PMID:8422923	TAIR	2002-10-10
AT1G07890	AT1G07890.2	chloroplast	GO:0009507	comp	chloroplast	IDA	Publication:501724486|PMID:18431481	NA	2008-09-26
AT1G07890	AT1G07890	cytosol	GO:0005829	comp	cytosol	TAS	Publication:5264|PMID:8422923	TAIR	2003-02-26
AT1G07890	AT1G07890.7	response to salt stress	GO:0009651	proc	response to stress | response to abiotic or biotic stimulus	IEP	Publication:501723430|PMID:17916636	NA	2008-10-03
AT1G07890	AT1G07890.8	chloroplast	GO:0009507	comp	chloroplast	IDA	Publication:501724486|PMID:18431481	NA	2008-09-26
AT1G07890	AT1G07890.1	chloroplast stroma	GO:0009570	comp	plastid | chloroplast | other cytoplasmic components | other intracellular components	IDA	Publication:501728638|PMID:16207701	NA	2008-09-24
AT1G07890	AT1G07890.1	plasma membrane	GO:0005886	comp	plasma membrane	IDA	Publication:501722708|PMID:17644812	NA	2008-09-26
AT1G07890	AT1G07890.1	chloroplast	GO:0009507	comp	chloroplast	IDA	Publication:501724486|PMID:18431481	NA	2008-09-26
AT1G07890	AT1G07890.7	chloroplast	GO:0009507	comp	chloroplast	IDA	Publication:501724486|PMID:18431481	NA	2008-09-26
AT1G07890	AT1G07890.1	cell wall	GO:0005618	comp	cell wall	IDA	Publication:501718077|PMID:16287169	NA	2008-09-24
AT1G07890	AT1G07890	response to heat	GO:0009408	proc	response to stress | response to abiotic or biotic stimulus	IEP	Publication:2035|PMID:9808745	TAIR	2005-10-28
AT1G07890	AT1G07890.5	response to salt stress	GO:0009651	proc	response to stress | response to abiotic or biotic stimulus	IEP	Publication:501723430|PMID:17916636	NA	2008-10-03
AT1G07890	AT1G07890.5	cell wall	GO:0005618	comp	cell wall	IDA	Publication:501718077|PMID:16287169	NA	2008-09-24
AT1G07890	AT1G07890.5	chloroplast	GO:0009507	comp	chloroplast	IDA	Publication:501724486|PMID:18431481	NA	2008-09-26
AT1G07890	AT1G07890.2	response to cadmium ion	GO:0046686	proc	other biological processes	IEP	Publication:501718481|PMID:16502469	NA	2008-10-03
AT1G07890	AT1G07890	embryonic development ending in seed dormancy	GO:0009793	proc	developmental processes	IMP	Publication:501714637|PMID:15634699	TAIR	2007-03-07
AT1G07890	AT1G07890	response to reactive oxygen species	GO:0000302	proc	response to stress	IMP	Publication:501714534|PMID:15608336	NA	2005-05-02
AT1G07890	AT1G07890.6	response to salt stress	GO:0009651	proc	response to stress | response to abiotic or biotic stimulus	IEP	Publication:501723430|PMID:17916636	NA	2008-10-03
AT1G07890	AT1G07890	response to reactive oxygen species	GO:0000302	proc	response to stress	IMP	Publication:501714534|PMID:15608336	TAIR	2005-05-02
AT1G07890	AT1G07890	L-ascorbate peroxidase activity	GO:0016688	func	other enzyme activity	TAS	Publication:3088|PMID:9291097	TAIR	2004-02-10
AT1G07890	AT1G07890.4	plasma membrane	GO:0005886	comp	plasma membrane	IDA	Publication:501722708|PMID:17644812	NA	2008-09-26
AT1G07890	AT1G07890.8	plasma membrane	GO:0005886	comp	plasma membrane	IDA	Publication:501722708|PMID:17644812	NA	2008-09-26
AT1G07890	AT1G07890.5	response to cadmium ion	GO:0046686	proc	other biological processes	IEP	Publication:501718481|PMID:16502469	NA	2008-10-03
AT1G07890	AT1G07890.2	cell wall	GO:0005618	comp	cell wall	IDA	Publication:501718077|PMID:16287169	NA	2008-09-24
AT1G07890	AT1G07890.4	cell wall	GO:0005618	comp	cell wall	IDA	Publication:501718077|PMID:16287169	NA	2008-09-24
AT1G07890	AT1G07890.6	chloroplast	GO:0009507	comp	chloroplast	IDA	Publication:501724486|PMID:18431481	NA	2008-09-26
AT1G07890	AT1G07890.8	response to salt stress	GO:0009651	proc	response to stress | response to abiotic or biotic stimulus	IEP	Publication:501723430|PMID:17916636	NA	2008-10-03
AT1G07890	AT1G07890.1	response to salt stress	GO:0009651	proc	response to stress | response to abiotic or biotic stimulus	IEP	Publication:501723430|PMID:17916636	NA	2008-10-03
AT1G07890	AT1G07890.4	response to salt stress	GO:0009651	proc	response to stress | response to abiotic or biotic stimulus	IEP	Publication:501723430|PMID:17916636	NA	2008-10-03
AT1G07890	AT1G07890.3	response to cadmium ion	GO:0046686	proc	other biological processes	IEP	Publication:501718481|PMID:16502469	NA	2008-10-03
AT1G07890	AT1G07890.1	response to cadmium ion	GO:0046686	proc	other biological processes	IEP	Publication:501718481|PMID:16502469	NA	2008-10-03
AT1G07890	AT1G07890.3	response to salt stress	GO:0009651	proc	response to stress | response to abiotic or biotic stimulus	IEP	Publication:501723430|PMID:17916636	NA	2008-10-03
AT1G07890	AT1G07890.5	plasma membrane	GO:0005886	comp	plasma membrane	IDA	Publication:501722708|PMID:17644812	NA	2008-09-26
AT1G07890	AT1G07890.3	plasma membrane	GO:0005886	comp	plasma membrane	IDA	Publication:501722708|PMID:17644812	NA	2008-09-26
AT1G07890	AT1G07890.3	chloroplast	GO:0009507	comp	chloroplast	IDA	Publication:501724486|PMID:18431481	NA	2008-09-26
AT1G07890	AT1G07890.2	plasma membrane	GO:0005886	comp	plasma membrane	IDA	Publication:501722708|PMID:17644812	NA	2008-09-26
AT1G07890	AT1G07890.7	plasma membrane	GO:0005886	comp	plasma membrane	IDA	Publication:501722708|PMID:17644812	NA	2008-09-26
AT1G07890	AT1G07890	L-ascorbate peroxidase activity	GO:0016688	func	other enzyme activity	ISS	Communication:501714663	TIGR	2002-07-10
AT1G07890	AT1G07890	cytosol	GO:0005829	comp	cytosol	TAS	Publication:5264|PMID:8422923	NA	2002-10-10
AT1G07890	AT1G07890.4	chloroplast	GO:0009507	comp	chloroplast	IDA	Publication:501724486|PMID:18431481	NA	2008-09-26
AT1G07890	AT1G07890.6	plasma membrane	GO:0005886	comp	plasma membrane	IDA	Publication:501722708|PMID:17644812	NA	2008-09-26
AT1G07890	AT1G07890.3	cell wall	GO:0005618	comp	cell wall	IDA	Publication:501718077|PMID:16287169	NA	2008-09-24
AT1G07890	AT1G07890.4	response to cadmium ion	GO:0046686	proc	other biological processes	IEP	Publication:501718481|PMID:16502469	NA	2008-10-03
AT1G07890	AT1G07890.2	response to salt stress	GO:0009651	proc	response to stress | response to abiotic or biotic stimulus	IEP	Publication:501723430|PMID:17916636	NA	2008-10-03
AT1G07890	AT1G07890	cytosol	GO:0005829	comp	cytosol	TAS	Publication:5264|PMID:8422923	TAIR	2002-10-10
AT1G07890	AT1G07890.2	chloroplast	GO:0009507	comp	chloroplast	IDA	Publication:501724486|PMID:18431481	NA	2008-09-26
AT1G07890	AT1G07890	cytosol	GO:0005829	comp	cytosol	TAS	Publication:5264|PMID:8422923	TAIR	2003-02-26
AT1G07890	AT1G07890.7	response to salt stress	GO:0009651	proc	response to stress | response to abiotic or biotic stimulus	IEP	Publication:501723430|PMID:17916636	NA	2008-10-03
AT1G07890	AT1G07890.8	chloroplast	GO:0009507	comp	chloroplast	IDA	Publication:501724486|PMID:18431481	NA	2008-09-26
AT1G07890	AT1G07890.1	chloroplast stroma	GO:0009570	comp	plastid | chloroplast | other cytoplasmic components | other intracellular components	IDA	Publication:501728638|PMID:16207701	NA	2008-09-24
AT1G07890	AT1G07890.1	plasma membrane	GO:0005886	comp	plasma membrane	IDA	Publication:501722708|PMID:17644812	NA	2008-09-26
AT1G07890	AT1G07890.1	chloroplast	GO:0009507	comp	chloroplast	IDA	Publication:501724486|PMID:18431481	NA	2008-09-26
AT1G07890	AT1G07890.7	chloroplast	GO:0009507	comp	chloroplast	IDA	Publication:501724486|PMID:18431481	NA	2008-09-26
AT1G07890	AT1G07890.1	cell wall	GO:0005618	comp	cell wall	IDA	Publication:501718077|PMID:16287169	NA	2008-09-24
AT1G07890	AT1G07890	response to heat	GO:0009408	proc	response to stress | response to abiotic or biotic stimulus	IEP	Publication:2035|PMID:9808745	TAIR	2005-10-28
AT1G07890	AT1G07890.5	response to salt stress	GO:0009651	proc	response to stress | response to abiotic or biotic stimulus	IEP	Publication:501723430|PMID:17916636	NA	2008-10-03
AT1G07890	AT1G07890.5	cell wall	GO:0005618	comp	cell wall	IDA	Publication:501718077|PMID:16287169	NA	2008-09-24
AT1G07890	AT1G07890.5	chloroplast	GO:0009507	comp	chloroplast	IDA	Publication:501724486|PMID:18431481	NA	2008-09-26
AT1G07890	AT1G07890.2	response to cadmium ion	GO:0046686	proc	other biological processes	IEP	Publication:501718481|PMID:16502469	NA	2008-10-03
AT1G07890	AT1G07890	embryonic development ending in seed dormancy	GO:0009793	proc	developmental processes	IMP	Publication:501714637|PMID:15634699	TAIR	2007-03-07
AT1G07890	AT1G07890	response to reactive oxygen species	GO:0000302	proc	response to stress	IMP	Publication:501714534|PMID:15608336	NA	2005-05-02
AT1G07890	AT1G07890.6	response to salt stress	GO:0009651	proc	response to stress | response to abiotic or biotic stimulus	IEP	Publication:501723430|PMID:17916636	NA	2008-10-03
AT1G07890	AT1G07890	response to reactive oxygen species	GO:0000302	proc	response to stress	IMP	Publication:501714534|PMID:15608336	TAIR	2005-05-02
AT1G07890	AT1G07890	L-ascorbate peroxidase activity	GO:0016688	func	other enzyme activity	TAS	Publication:3088|PMID:9291097	TAIR	2004-02-10
AT1G07890	AT1G07890.4	plasma membrane	GO:0005886	comp	plasma membrane	IDA	Publication:501722708|PMID:17644812	NA	2008-09-26
AT1G07890	AT1G07890.8	plasma membrane	GO:0005886	comp	plasma membrane	IDA	Publication:501722708|PMID:17644812	NA	2008-09-26
AT1G07890	AT1G07890.5	response to cadmium ion	GO:0046686	proc	other biological processes	IEP	Publication:501718481|PMID:16502469	NA	2008-10-03
AT1G07890	AT1G07890.2	cell wall	GO:0005618	comp	cell wall	IDA	Publication:501718077|PMID:16287169	NA	2008-09-24
AT1G07890	AT1G07890.4	cell wall	GO:0005618	comp	cell wall	IDA	Publication:501718077|PMID:16287169	NA	2008-09-24
AT1G07890	AT1G07890.6	chloroplast	GO:0009507	comp	chloroplast	IDA	Publication:501724486|PMID:18431481	NA	2008-09-26
AT1G07890	AT1G07890.8	response to salt stress	GO:0009651	proc	response to stress | response to abiotic or biotic stimulus	IEP	Publication:501723430|PMID:17916636	NA	2008-10-03
AT1G07890	AT1G07890.1	response to salt stress	GO:0009651	proc	response to stress | response to abiotic or biotic stimulus	IEP	Publication:501723430|PMID:17916636	NA	2008-10-03
AT1G07890	AT1G07890.4	response to salt stress	GO:0009651	proc	response to stress | response to abiotic or biotic stimulus	IEP	Publication:501723430|PMID:17916636	NA	2008-10-03
AT1G07890	AT1G07890.3	response to cadmium ion	GO:0046686	proc	other biological processes	IEP	Publication:501718481|PMID:16502469	NA	2008-10-03
AT1G07890	AT1G07890.1	response to cadmium ion	GO:0046686	proc	other biological processes	IEP	Publication:501718481|PMID:16502469	NA	2008-10-03
AT1G07890	AT1G07890.3	response to salt stress	GO:0009651	proc	response to stress | response to abiotic or biotic stimulus	IEP	Publication:501723430|PMID:17916636	NA	2008-10-03
AT1G07890	AT1G07890.5	plasma membrane	GO:0005886	comp	plasma membrane	IDA	Publication:501722708|PMID:17644812	NA	2008-09-26
AT1G07890	AT1G07890.3	plasma membrane	GO:0005886	comp	plasma membrane	IDA	Publication:501722708|PMID:17644812	NA	2008-09-26
AT1G07890	AT1G07890.3	chloroplast	GO:0009507	comp	chloroplast	IDA	Publication:501724486|PMID:18431481	NA	2008-09-26
AT1G07890	AT1G07890.2	plasma membrane	GO:0005886	comp	plasma membrane	IDA	Publication:501722708|PMID:17644812	NA	2008-09-26
AT1G07890	AT1G07890.7	plasma membrane	GO:0005886	comp	plasma membrane	IDA	Publication:501722708|PMID:17644812	NA	2008-09-26
AT1G07890	AT1G07890	L-ascorbate peroxidase activity	GO:0016688	func	other enzyme activity	ISS	Communication:501714663	TIGR	2002-07-10
AT1G07890	AT1G07890	cytosol	GO:0005829	comp	cytosol	TAS	Publication:5264|PMID:8422923	NA	2002-10-10
AT1G07890	AT1G07890.4	chloroplast	GO:0009507	comp	chloroplast	IDA	Publication:501724486|PMID:18431481	NA	2008-09-26
AT1G07890	AT1G07890.6	plasma membrane	GO:0005886	comp	plasma membrane	IDA	Publication:501722708|PMID:17644812	NA	2008-09-26
AT1G07890	AT1G07890.3	cell wall	GO:0005618	comp	cell wall	IDA	Publication:501718077|PMID:16287169	NA	2008-09-24
AT1G07920	AT1G07920	mitochondrion	GO:0005739	comp	mitochondria	IDA	Publication:501711651|PMID:14671022	NA	2005-01-20
AT1G07920	AT1G07920.1	plasma membrane	GO:0005886	comp	plasma membrane	IDA	Publication:501722708|PMID:17644812	NA	2008-09-26
AT1G07920	AT1G07920	calmodulin binding	GO:0005516	func	protein binding	ISS	Publication:1546140|PMID:11782485	TIGR	2003-04-17
AT1G07920	AT1G07920.1	chloroplast	GO:0009507	comp	chloroplast	IDA	Publication:501712079|PMID:15028209	NA	2008-09-23
AT1G07920	AT1G07920.1	chloroplast	GO:0009507	comp	chloroplast	IDA	Publication:501724486|PMID:18431481	NA	2008-09-26
AT1G07920	AT1G07920.1	plasma membrane	GO:0005886	comp	plasma membrane	IDA	Publication:501720626|PMID:17151019	NA	2008-09-25
AT1G07920	AT1G07920.1	response to cadmium ion	GO:0046686	proc	other biological processes	IEP	Publication:501718481|PMID:16502469	NA	2008-10-03
AT1G07920	AT1G07920.1	plasma membrane	GO:0005886	comp	plasma membrane	IDA	Publication:501720929|PMID:17317660	NA	2008-09-25
AT1G07920	AT1G07920.1	membrane	GO:0016020	comp	other membranes	IDA	Publication:501721401|PMID:17432890	NA	2008-09-30
AT1G07920	AT1G07920.1	nucleolus	GO:0005730	comp	nucleus | other intracellular components	IDA	Publication:501714224|PMID:15496452	NA	2008-09-24
AT1G07920	AT1G07920	translation elongation factor activity	GO:0003746	func	nucleic acid binding	ISS	Communication:501714663	TIGR	2002-02-26
AT1G07930	AT1G07930	translation elongation factor activity	GO:0003746	func	nucleic acid binding	ISS	Communication:501714663	TIGR	2002-02-26
AT1G07930	AT1G07930.1	translational elongation	GO:0006414	proc	protein metabolism | other cellular processes | other metabolic processes	IEA	AnalysisReference:501730468	TAIR	2010-04-30
AT1G07930	AT1G07930.1	vacuole	GO:0005773	comp	other cytoplasmic components | other intracellular components	IDA	Publication:501711987|PMID:14760709	NA	2008-09-23
AT1G07930	AT1G07930	calmodulin binding	GO:0005516	func	protein binding	ISS	Publication:1546140|PMID:11782485	TIGR	2003-04-17
AT1G07930	AT1G07930.2	translational elongation	GO:0006414	proc	protein metabolism | other cellular processes | other metabolic processes	IEA	AnalysisReference:501730468	TAIR	2010-04-30
AT1G07930	AT1G07930	mitochondrion	GO:0005739	comp	mitochondria	IDA	Publication:501711651|PMID:14671022	NA	2005-01-20
AT1G07940	AT1G07940.2	translational elongation	GO:0006414	proc	protein metabolism | other cellular processes | other metabolic processes	IEA	AnalysisReference:501730468	TAIR	2010-04-30
AT1G07940	AT1G07940	calmodulin binding	GO:0005516	func	protein binding	ISS	Publication:1546140|PMID:11782485	TIGR	2003-04-17
AT1G07940	AT1G07940.1	translational elongation	GO:0006414	proc	protein metabolism | other cellular processes | other metabolic processes	IEA	AnalysisReference:501730468	TAIR	2010-04-30
AT1G07940	AT1G07940.1	plasma membrane	GO:0005886	comp	plasma membrane	IDA	Publication:501712339|PMID:15060130	NA	2008-09-23
AT1G07940	AT1G07940	mitochondrion	GO:0005739	comp	mitochondria	IDA	Publication:501711651|PMID:14671022	NA	2005-01-20
AT1G07940	AT1G07940	translation elongation factor activity	GO:0003746	func	nucleic acid binding	ISS	Communication:501714663	TIGR	2002-02-26
AT1G07940	AT1G07940.2	translational elongation	GO:0006414	proc	protein metabolism | other cellular processes | other metabolic processes	IEA	AnalysisReference:501730468	TAIR	2010-04-30
AT1G07940	AT1G07940	calmodulin binding	GO:0005516	func	protein binding	ISS	Publication:1546140|PMID:11782485	TIGR	2003-04-17
AT1G07940	AT1G07940.1	translational elongation	GO:0006414	proc	protein metabolism | other cellular processes | other metabolic processes	IEA	AnalysisReference:501730468	TAIR	2010-04-30
AT1G07940	AT1G07940.1	plasma membrane	GO:0005886	comp	plasma membrane	IDA	Publication:501712339|PMID:15060130	NA	2008-09-23
AT1G07940	AT1G07940	mitochondrion	GO:0005739	comp	mitochondria	IDA	Publication:501711651|PMID:14671022	NA	2005-01-20
AT1G07940	AT1G07940	translation elongation factor activity	GO:0003746	func	nucleic acid binding	ISS	Communication:501714663	TIGR	2002-02-26
AT1G08360	AT1G08360.1	cytosolic ribosome	GO:0022626	comp	cytosol | ribosome | other cytoplasmic components | other intracellular components	IDA	Publication:501714975|PMID:15821981	NA	2008-09-24
AT1G08360	AT1G08360	structural constituent of ribosome	GO:0003735	func	structural molecule activity	ISS	Communication:501714663	TIGR	2003-09-30
AT1G08360	AT1G08360	cytosolic ribosome	GO:0022626	comp	cytosol | ribosome | other cytoplasmic components | other intracellular components	IDA	Publication:501714975|PMID:15821981	TAIR	2008-01-16
AT1G08360	AT1G08360.1	structural constituent of ribosome	GO:0003735	func	structural molecule activity	IEA	AnalysisReference:501730468	TAIR	2010-04-30
AT1G08360	AT1G08360.1	plasma membrane	GO:0005886	comp	plasma membrane	IDA	Publication:501720929|PMID:17317660	NA	2008-09-25
AT1G08360	AT1G08360.1	cytosolic ribosome	GO:0022626	comp	cytosol | ribosome | other cytoplasmic components | other intracellular components	IDA	Publication:501714926|PMID:15734919	NA	2008-09-24
AT1G08360	AT1G08360.1	translation	GO:0006412	proc	protein metabolism | other cellular processes | other metabolic processes	IEA	AnalysisReference:501730468	TAIR	2010-04-30
AT1G08360	AT1G08360.1	RNA processing	GO:0006396	proc	other cellular processes | other metabolic processes	IEA	AnalysisReference:501730468	TAIR	2010-04-30
AT1G08360	AT1G08360.1	RNA binding	GO:0003723	func	DNA or RNA binding	IEA	AnalysisReference:501730468	TAIR	2010-04-30
AT1G08360	AT1G08360	ribosome	GO:0005840	comp	ribosome	ISS	Communication:501714663	TIGR	2003-09-30
AT1G08360	AT1G08360	cytosolic large ribosomal subunit	GO:0022625	comp	cytosol | ribosome | other cytoplasmic components | other intracellular components	IDA	Publication:501723363|PMID:17934214	TAIR	2008-08-11
AT1G08360	AT1G08360	translation	GO:0006412	proc	protein metabolism | other cellular processes | other metabolic processes	ISS	Communication:501714663	TIGR	2003-09-30
AT1G08520	AT1G08520	magnesium chelatase complex	GO:0010007	comp	plastid | chloroplast | other cytoplasmic components | other intracellular components	TAS	Publication:501715267|PMID:15815918	TAIR	2006-03-27
AT1G08520	AT1G08520	chlorophyll biosynthetic process	GO:0015995	proc	other cellular processes | other metabolic processes	TAS	Publication:501683221|PMID:9418040	TIGR	2003-04-17
AT1G08520	AT1G08520.1	nucleotide binding	GO:0000166	func	nucleotide binding	IEA	AnalysisReference:501730468	TAIR	2010-04-30
AT1G08520	AT1G08520.1	ATP binding	GO:0005524	func	nucleotide binding	IEA	AnalysisReference:501730468	TAIR	2010-04-30
AT1G08520	AT1G08520.1	magnesium chelatase activity	GO:0016851	func	other enzyme activity	IEA	AnalysisReference:501730468	TAIR	2010-04-30
AT1G08520	AT1G08520.1	nucleoside-triphosphatase activity	GO:0017111	func	hydrolase activity	IEA	AnalysisReference:501730468	TAIR	2010-04-30
AT1G08520	AT1G08520.1	chloroplast	GO:0009507	comp	chloroplast	IDA	Publication:501724486|PMID:18431481	NA	2008-09-26
AT1G08560	AT1G08560	SNAP receptor activity	GO:0005484	func	protein binding	TAS	Publication:1345989|PMID:11115874	TIGR	2007-07-12
AT1G08560	AT1G08560.1	plasma membrane	GO:0005886	comp	plasma membrane	IDA	Publication:501722708|PMID:17644812	NA	2008-09-26
AT1G08560	AT1G08560	cellular membrane fusion	GO:0006944	proc	cell organization and biogenesis	TAS	Publication:1345989|PMID:11115874	TIGR	2003-04-17
AT1G08560	AT1G08560	intracellular protein transport	GO:0006886	proc	transport | other cellular processes	TAS	Publication:1345989|PMID:11115874	TIGR	2003-04-17
AT1G08560	AT1G08560	phragmoplast	GO:0009524	comp	other cytoplasmic components | other intracellular components	IDA	Publication:2819|PMID:9396754	TAIR	2002-09-09
AT1G08560	AT1G08560	response to cyclopentenone	GO:0010583	proc	other biological processes	IEP	Publication:501724352|PMID:18334669	TAIR	2008-08-22
AT1G08560	AT1G08560	phragmoplast	GO:0009524	comp	other cytoplasmic components | other intracellular components	IDA	Publication:4060|PMID:8548827	TIGR	2003-04-17
AT1G08560	AT1G08560	phragmoplast	GO:0009524	comp	other cytoplasmic components | other intracellular components	IDA	Publication:2819|PMID:9396754	TIGR	2003-04-17
AT1G08560	AT1G08560	phragmoplast	GO:0009524	comp	other cytoplasmic components | other intracellular components	IDA	Publication:2819|PMID:9396754	NA	2002-09-09
AT1G08880	AT1G08880.1	DNA binding	GO:0003677	func	DNA or RNA binding	IEA	AnalysisReference:501730468	TAIR	2010-04-30
AT1G08880	AT1G08880	DNA binding	GO:0003677	func	DNA or RNA binding	ISS	Communication:501714663	TIGR	2003-08-25
AT1G08880	AT1G08880	nucleus	GO:0005634	comp	nucleus	IDA	Publication:501723230|PMID:17785529	TAIR	2007-12-02
AT1G08880	AT1G08880.1	nucleosome assembly	GO:0006334	proc	other cellular processes | cell organization and biogenesis	IEA	AnalysisReference:501730468	TAIR	2010-04-30
AT1G09200	AT1G09200.1	DNA binding	GO:0003677	func	DNA or RNA binding	IEA	AnalysisReference:501730468	TAIR	2010-04-30
AT1G09200	AT1G09200.1	chloroplast	GO:0009507	comp	chloroplast	IEA	AnalysisReference:501730133	TAIR	2010-04-23
AT1G09200	AT1G09200.1	nucleosome	GO:0000786	comp	other intracellular components	IEA	AnalysisReference:501730468	TAIR	2010-04-30
AT1G09200	AT1G09200.1	nucleosome assembly	GO:0006334	proc	other cellular processes | cell organization and biogenesis	IEA	AnalysisReference:501730468	TAIR	2010-04-30
AT1G09200	AT1G09200	DNA binding	GO:0003677	func	DNA or RNA binding	ISS	Communication:501714663	TIGR	2003-08-25
AT1G09200	AT1G09200.1	nucleus	GO:0005634	comp	nucleus	IEA	AnalysisReference:501730468	TAIR	2010-04-30
AT1G09340	AT1G09340	chloroplast organization	GO:0009658	proc	cell organization and biogenesis	IMP	Publication:501722777|PMID:17617174	TAIR	2007-08-31
AT1G09340	AT1G09340.1	catalytic activity	GO:0003824	func	other enzyme activity	IEA	AnalysisReference:501730468	TAIR	2010-04-30
AT1G09340	AT1G09340	circadian rhythm	GO:0007623	proc	other biological processes	IEP	Publication:501722777|PMID:17617174	TAIR	2007-08-31
AT1G09340	AT1G09340	rRNA processing	GO:0006364	proc	other cellular processes | other metabolic processes | cell organization and biogenesis	IGI	Publication:501724571|PMID:18398686	TAIR	2008-07-21
AT1G09340	AT1G09340	stromule	GO:0010319	comp	plastid | other cytoplasmic components | other intracellular components	IDA	Publication:501719694|PMID:16923014	TAIR	2008-01-28
AT1G09340	AT1G09340.1	binding	GO:0005488	func	other binding	IEA	AnalysisReference:501730468	TAIR	2010-04-30
AT1G09340	AT1G09340.1	apoplast	GO:0048046	comp	extracellular	IDA	Publication:501725189|PMID:18538804	NA	2008-09-25
AT1G09340	AT1G09340.1	chloroplast	GO:0009507	comp	chloroplast	IDA	Publication:501724486|PMID:18431481	NA	2008-09-26
AT1G09340	AT1G09340.1	chloroplast envelope	GO:0009941	comp	plastid | chloroplast | other cytoplasmic components | other intracellular components	IDA	Publication:501710686|PMID:12938931	NA	2008-09-23
AT1G09340	AT1G09340.1	coenzyme binding	GO:0050662	func	other binding	IEA	AnalysisReference:501730468	TAIR	2010-04-30
AT1G09340	AT1G09340.1	vacuole	GO:0005773	comp	other cytoplasmic components | other intracellular components	IDA	Publication:501714874|PMID:15539469	NA	2008-09-24
AT1G09340	AT1G09340	ribosome	GO:0005840	comp	ribosome	IDA	Publication:501724571|PMID:18398686	TAIR	2008-07-21
AT1G09340	AT1G09340.1	defense response to bacterium	GO:0042742	proc	response to stress | response to abiotic or biotic stimulus	IEP	Publication:501720163|PMID:17028151	NA	2008-10-03
AT1G09340	AT1G09340.1	chloroplast stroma	GO:0009570	comp	plastid | chloroplast | other cytoplasmic components | other intracellular components	IDA	Publication:501728638|PMID:16207701	NA	2008-09-24
AT1G09340	AT1G09340.1	chloroplast stroma	GO:0009570	comp	plastid | chloroplast | other cytoplasmic components | other intracellular components	IDA	Publication:501727324|PMID:18633119	NA	2008-10-08
AT1G09340	AT1G09340	plastoglobule	GO:0010287	comp	plastid | chloroplast | other cytoplasmic components | other intracellular components	IDA	Publication:501718581|PMID:16461379	TAIR	2006-12-21
AT1G09340	AT1G09340	peptidyl-cysteine S-nitrosylation	GO:0018119	proc	protein metabolism | other cellular processes | other metabolic processes	IDA	Publication:501724068|PMID:18297659	TAIR	2008-12-18
AT1G09340	AT1G09340	response to cold	GO:0009409	proc	response to stress | response to abiotic or biotic stimulus	IEP	Publication:501719694|PMID:16923014	TAIR	2008-01-28
AT1G09340	AT1G09340.1	plastoglobule	GO:0010287	comp	plastid | chloroplast | other cytoplasmic components | other intracellular components	IDA	Publication:501718389|PMID:16414959	NA	2008-09-24
AT1G09340	AT1G09340.1	membrane	GO:0016020	comp	other membranes	IDA	Publication:501721401|PMID:17432890	NA	2008-09-30
AT1G09340	AT1G09340	circadian rhythm	GO:0007623	proc	other biological processes	IMP	Publication:501722777|PMID:17617174	TAIR	2007-08-31
AT1G09340	AT1G09340.1	peroxisome	GO:0005777	comp	other cytoplasmic components | other intracellular components	IDA	Publication:501723317|PMID:17951448	NA	2008-09-26
AT1G09340	AT1G09340.1	chloroplast	GO:0009507	comp	chloroplast	IDA	Publication:501712079|PMID:15028209	NA	2008-09-23
AT1G09340	AT1G09340	peroxisome	GO:0005777	comp	other cytoplasmic components | other intracellular components	IDA	Publication:501723317|PMID:17951448	TAIR	2008-08-21
AT1G09410	AT1G09410	biological_process_unknown	GO:0008150	proc	unknown biological processes	ND	Communication:1345790	TAIR	2006-10-19
AT1G09590	AT1G09590	cytosolic large ribosomal subunit	GO:0022625	comp	cytosol | ribosome | other cytoplasmic components | other intracellular components	IDA	Publication:501723363|PMID:17934214	TAIR	2008-08-11
AT1G09590	AT1G09590.1	cytosolic ribosome	GO:0022626	comp	cytosol | ribosome | other cytoplasmic components | other intracellular components	IDA	Publication:501714975|PMID:15821981	NA	2008-09-24
AT1G09590	AT1G09590	cytosolic ribosome	GO:0022626	comp	cytosol | ribosome | other cytoplasmic components | other intracellular components	IDA	Publication:501714975|PMID:15821981	TAIR	2008-01-16
AT1G09590	AT1G09590.1	structural constituent of ribosome	GO:0003735	func	structural molecule activity	IEA	AnalysisReference:501730468	TAIR	2010-04-30
AT1G09590	AT1G09590.1	chloroplast	GO:0009507	comp	chloroplast	IDA	Publication:501712079|PMID:15028209	NA	2008-09-23
AT1G09590	AT1G09590.1	nucleolus	GO:0005730	comp	nucleus | other intracellular components	IDA	Publication:501714224|PMID:15496452	NA	2008-09-24
AT1G09590	AT1G09590.1	translation	GO:0006412	proc	protein metabolism | other cellular processes | other metabolic processes	IEA	AnalysisReference:501730468	TAIR	2010-04-30
AT1G09590	AT1G09590	ribosome	GO:0005840	comp	ribosome	ISS	Communication:501714663	TIGR	2003-09-29
AT1G09590	AT1G09590	translation	GO:0006412	proc	protein metabolism | other cellular processes | other metabolic processes	ISS	Communication:501714663	TIGR	2003-09-29
AT1G09590	AT1G09590	structural constituent of ribosome	GO:0003735	func	structural molecule activity	ISS	Communication:501714663	TIGR	2003-09-29
AT1G09620	AT1G09620.1	translation	GO:0006412	proc	protein metabolism | other cellular processes | other metabolic processes	IEA	AnalysisReference:501730468	TAIR	2010-04-30
AT1G09620	AT1G09620	aminoacyl-tRNA ligase activity	GO:0004812	func	other enzyme activity	ISS	Communication:501714663	TIGR	2003-08-25
AT1G09620	AT1G09620.1	aminoacyl-tRNA ligase activity	GO:0004812	func	other enzyme activity	IEA	AnalysisReference:501730468	TAIR	2010-04-30
AT1G09620	AT1G09620	ATP binding	GO:0005524	func	nucleotide binding	ISS	Communication:501714663	TIGR	2003-08-25
AT1G09620	AT1G09620.1	leucyl-tRNA aminoacylation	GO:0006429	proc	protein metabolism | other cellular processes | other metabolic processes	IEA	AnalysisReference:501730468	TAIR	2010-04-30
AT1G09620	AT1G09620.1	tRNA aminoacylation for protein translation	GO:0006418	proc	protein metabolism | other cellular processes | other metabolic processes	IEA	AnalysisReference:501730468	TAIR	2010-04-30
AT1G09620	AT1G09620.1	leucine-tRNA ligase activity	GO:0004823	func	other enzyme activity	IEA	AnalysisReference:501730468	TAIR	2010-04-30
AT1G09620	AT1G09620.1	ATP binding	GO:0005524	func	nucleotide binding	IEA	AnalysisReference:501730468	TAIR	2010-04-30
AT1G09620	AT1G09620.1	nucleotide binding	GO:0000166	func	nucleotide binding	IEA	AnalysisReference:501730468	TAIR	2010-04-30
AT1G09620	AT1G09620.1	chloroplast	GO:0009507	comp	chloroplast	IDA	Publication:501724486|PMID:18431481	NA	2008-09-26
AT1G09620	AT1G09620	tRNA aminoacylation for protein translation	GO:0006418	proc	protein metabolism | other cellular processes | other metabolic processes	ISS	Communication:501714663	TIGR	2003-08-25
AT1G09640	AT1G09640	translation elongation factor activity	GO:0003746	func	nucleic acid binding	ISS	Communication:501714663	TIGR	2002-04-12
AT1G09640	AT1G09640.1	plasma membrane	GO:0005886	comp	plasma membrane	IDA	Publication:501720929|PMID:17317660	NA	2008-09-25
AT1G09640	AT1G09640.1	translation elongation factor activity	GO:0003746	func	nucleic acid binding	IEA	AnalysisReference:501730468	TAIR	2010-04-30
AT1G09640	AT1G09640.1	translational elongation	GO:0006414	proc	protein metabolism | other cellular processes | other metabolic processes	IEA	AnalysisReference:501730468	TAIR	2010-04-30
AT1G09780	AT1G09780.1	response to cadmium ion	GO:0046686	proc	other biological processes	IEP	Publication:501718481|PMID:16502469	NA	2008-10-03
AT1G09780	AT1G09780.1	phosphoglycerate mutase activity	GO:0004619	func	other enzyme activity	IEA	AnalysisReference:501730468	TAIR	2010-04-30
AT1G09780	AT1G09780	response to cold	GO:0009409	proc	response to stress | response to abiotic or biotic stimulus	IEP	Publication:501718641|PMID:16574749	NA	2006-06-18
AT1G09780	AT1G09780	response to cold	GO:0009409	proc	response to stress | response to abiotic or biotic stimulus	IEP	Publication:501718641|PMID:16574749	TAIR	2006-06-18
AT1G09780	AT1G09780.1	plasma membrane	GO:0005886	comp	plasma membrane	IDA	Publication:501720929|PMID:17317660	NA	2008-09-25
AT1G09780	AT1G09780.1	catalytic activity	GO:0003824	func	other enzyme activity	IEA	AnalysisReference:501730468	TAIR	2010-04-30
AT1G09780	AT1G09780	mitochondrial envelope	GO:0005740	comp	mitochondria | other cytoplasmic components | other intracellular components	IDA	Publication:501710623|PMID:12953116	TAIR	2007-03-01
AT1G09780	AT1G09780.1	chloroplast	GO:0009507	comp	chloroplast	IDA	Publication:501724486|PMID:18431481	NA	2008-09-26
AT1G09780	AT1G09780.1	manganese ion binding	GO:0030145	func	other binding	IEA	AnalysisReference:501730468	TAIR	2010-04-30
AT1G09780	AT1G09780	cytosol	GO:0005829	comp	cytosol	IDA	Publication:501724483|PMID:18433157	TAIR	2009-05-04
AT1G09780	AT1G09780.1	metal ion binding	GO:0046872	func	other binding	IEA	AnalysisReference:501730468	TAIR	2010-04-30
AT1G09780	AT1G09780.1	plasma membrane	GO:0005886	comp	plasma membrane	IDA	Publication:501722708|PMID:17644812	NA	2008-09-26
AT1G09780	AT1G09780	2,3-bisphosphoglycerate-independent phosphoglycerate mutase activity	GO:0046537	func	other enzyme activity	ISS	Communication:501714663	TIGR	2003-09-08
AT1G10290	AT1G10290	Golgi to vacuole transport	GO:0006896	proc	transport | other cellular processes	IMP	Publication:501680659|PMID:11449048	TAIR	2003-04-23
AT1G10290	AT1G10290	Golgi apparatus	GO:0005794	comp	Golgi apparatus	IDA	Publication:501680659|PMID:11449048	NA	2002-07-23
AT1G10290	AT1G10290.1	membrane	GO:0016020	comp	other membranes	IDA	Publication:501721401|PMID:17432890	NA	2008-09-30
AT1G10290	AT1G10290.1	plasma membrane	GO:0005886	comp	plasma membrane	IDA	Publication:501720929|PMID:17317660	NA	2008-09-25
AT1G10290	AT1G10290	GTPase activity	GO:0003924	func	hydrolase activity	ISS	Publication:501680659|PMID:11449048	TAIR	2005-01-20
AT1G10290	AT1G10290	Golgi apparatus	GO:0005794	comp	Golgi apparatus	IDA	Publication:501680659|PMID:11449048	TAIR	2002-07-23
AT1G10290	AT1G10290	Golgi to vacuole transport	GO:0006896	proc	transport | other cellular processes	IMP	Publication:501680659|PMID:11449048	NA	2003-04-23
AT1G10290	AT1G10290.1	plasma membrane	GO:0005886	comp	plasma membrane	IDA	Publication:501720626|PMID:17151019	NA	2008-09-25
AT1G10290	AT1G10290.1	plasma membrane	GO:0005886	comp	plasma membrane	IDA	Publication:501710480|PMID:14506206	NA	2008-09-24
AT1G10450	AT1G10450.1	regulation of transcription, DNA-dependent	GO:0006355	proc	transcription | other cellular processes | other metabolic processes	IEA	AnalysisReference:501730468	TAIR	2010-04-30
AT1G10450	AT1G10450.1	nucleus	GO:0005634	comp	nucleus	IEA	AnalysisReference:501730468	TAIR	2010-04-30
AT1G10450	AT1G10450	nucleus	GO:0005634	comp	nucleus	ISS	Communication:501714663	TIGR	2003-09-09
AT1G10450	AT1G10450	regulation of transcription, DNA-dependent	GO:0006355	proc	transcription | other cellular processes | other metabolic processes	ISS	Communication:501714663	TIGR	2003-09-09
AT1G10540	AT1G10540	membrane	GO:0016020	comp	other membranes	ISS	Communication:501714663	TIGR	2003-09-01
AT1G10540	AT1G10540.1	transport	GO:0006810	proc	transport	IEA	AnalysisReference:501730468	TAIR	2010-04-30
AT1G10540	AT1G10540.1	membrane	GO:0016020	comp	other membranes	IEA	AnalysisReference:501730468	TAIR	2010-04-30
AT1G10540	AT1G10540	transmembrane transporter activity	GO:0022857	func	transporter activity	ISS	Communication:1674994	TAIR	2007-07-04
AT1G10540	AT1G10540	transmembrane transporter activity	GO:0022857	func	transporter activity	ISS	Communication:501714663	TIGR	2003-09-01
AT1G10630	AT1G10630.1	plasma membrane	GO:0005886	comp	plasma membrane	IDA	Publication:501720626|PMID:17151019	NA	2008-09-25
AT1G10630	AT1G10630	phospholipase activator activity	GO:0016004	func	other molecular functions	TAS	Publication:501714753|PMID:15723828	NA	2005-11-18
AT1G10630	AT1G10630	GTP binding	GO:0005525	func	nucleotide binding	TAS	Publication:501714753|PMID:15723828	TAIR	2006-10-04
AT1G10630	AT1G10630.1	membrane	GO:0016020	comp	other membranes	IDA	Publication:501721401|PMID:17432890	NA	2008-09-30
AT1G10630	AT1G10630	GTP binding	GO:0005525	func	nucleotide binding	ISS	Publication:501714753|PMID:15723828	TAIR	2005-07-28
AT1G10630	AT1G10630.1	plasma membrane	GO:0005886	comp	plasma membrane	IDA	Publication:501712339|PMID:15060130	NA	2008-09-23
AT1G10630	AT1G10630	protein binding	GO:0005515	func	protein binding	TAS	Publication:501714753|PMID:15723828	TAIR	2006-10-04
AT1G10630	AT1G10630.1	plasma membrane	GO:0005886	comp	plasma membrane	IDA	Publication:501720929|PMID:17317660	NA	2008-09-25
AT1G10630	AT1G10630.1	copper ion binding	GO:0005507	func	other binding	IDA	Publication:501718765|PMID:16526091	NA	2008-10-06
AT1G10630	AT1G10630	protein binding	GO:0005515	func	protein binding	TAS	Publication:501714753|PMID:15723828	NA	2006-10-04
AT1G10630	AT1G10630	phospholipase activator activity	GO:0016004	func	other molecular functions	TAS	Publication:501714753|PMID:15723828	TAIR	2005-11-18
AT1G10630	AT1G10630	N-terminal protein myristoylation	GO:0006499	proc	protein metabolism | other cellular processes | other metabolic processes	IDA	Publication:501710157|PMID:12912986	TAIR	2004-02-05
AT1G10630	AT1G10630	GTP binding	GO:0005525	func	nucleotide binding	TAS	Publication:501714753|PMID:15723828	NA	2006-10-04
AT1G10780	AT1G10780	cellular_component_unknown	GO:0005575	comp	unknown cellular components	ND	Communication:501683652	TIGR	2003-05-12
AT1G10780	AT1G10780	biological_process_unknown	GO:0008150	proc	unknown biological processes	ND	Communication:1345790	TAIR	2006-10-19
AT1G10780	AT1G10780	molecular_function_unknown	GO:0003674	func	unknown molecular functions	ND	Communication:501683652	TIGR	2003-05-12
AT1G10930	AT1G10930.1	ATP-dependent helicase activity	GO:0008026	func	hydrolase activity | other enzyme activity	IEA	AnalysisReference:501730468	TAIR	2010-04-30
AT1G10930	AT1G10930	double-strand break repair via homologous recombination	GO:0000724	proc	DNA or RNA metabolism	IGI	Publication:501717517|PMID:16146519	TAIR	2005-10-27
AT1G10930	AT1G10930	ATP-dependent helicase activity	GO:0008026	func	hydrolase activity | other enzyme activity	ISS	Communication:501714663	TIGR	2003-08-26
AT1G10930	AT1G10930.1	nucleic acid binding	GO:0003676	func	nucleic acid binding	IEA	AnalysisReference:501730468	TAIR	2010-04-30
AT1G10930	AT1G10930	response to DNA damage stimulus	GO:0006974	proc	response to stress	IMP	Publication:501717517|PMID:16146519	TAIR	2005-10-27
AT1G10930	AT1G10930	chromosome organization	GO:0051276	proc	cell organization and biogenesis	IMP	Publication:501723566|PMID:18000056	TAIR	2008-01-31
AT1G10930	AT1G10930	response to DNA damage stimulus	GO:0006974	proc	response to stress	IGI	Publication:501717517|PMID:16146519	TAIR	2005-10-27
AT1G10930	AT1G10930.1	intracellular	GO:0005622	comp	other intracellular components	IEA	AnalysisReference:501730468	TAIR	2010-04-30
AT1G10930	AT1G10930.1	helicase activity	GO:0004386	func	other enzyme activity	IEA	AnalysisReference:501730468	TAIR	2010-04-30
AT1G10930	AT1G10930.1	ATP binding	GO:0005524	func	nucleotide binding	IEA	AnalysisReference:501730468	TAIR	2010-04-30
AT1G10930	AT1G10930	double-strand break repair via homologous recombination	GO:0000724	proc	DNA or RNA metabolism	IMP	Publication:501717517|PMID:16146519	TAIR	2005-10-27
AT1G10980	AT1G10980	biological_process_unknown	GO:0008150	proc	unknown biological processes	ND	Communication:1345790	TAIR	2006-10-19
AT1G10980	AT1G10980.1	vacuole	GO:0005773	comp	other cytoplasmic components | other intracellular components	IDA	Publication:501714874|PMID:15539469	NA	2008-09-24
AT1G11130	AT1G11130	shoot system development	GO:0022621	proc	developmental processes	TAS	Publication:501736395|PMID:20298225	TAIR	2010-04-15
AT1G11130	AT1G11130	protein binding	GO:0005515	func	protein binding	ISS	Publication:501714363|PMID:15618487	TAIR	2005-01-12
AT1G11130	AT1G11130	floral organ development	GO:0048437	proc	developmental processes	IEP	Publication:501736395|PMID:20298225	TAIR	2010-04-15
AT1G11130	AT1G11130	plasma membrane	GO:0005886	comp	plasma membrane	IDA	Publication:501736395|PMID:20298225	TAIR	2010-04-15
AT1G11130	AT1G11130	signal transduction	GO:0007165	proc	signal transduction	IC	Publication:501683138|PMID:11751054	TIGR	2003-05-12
AT1G11130	AT1G11130	positive regulation of trichoblast fate specification	GO:0010063	proc	developmental processes | other cellular processes	IMP	Publication:501714363|PMID:15618487	TAIR	2005-01-12
AT1G11130	AT1G11130	floral organ development	GO:0048437	proc	developmental processes	IMP	Publication:501716297|PMID:15951420	TAIR	2005-08-26
AT1G11130	AT1G11130	protein binding	GO:0005515	func	protein binding	NAS	Publication:501683138|PMID:11751054	TIGR	2003-05-12
AT1G11130	AT1G11130.1	plasma membrane	GO:0005886	comp	plasma membrane	IDA	Publication:501720929|PMID:17317660	NA	2008-09-25
AT1G11130	AT1G11130	positive regulation of atrichoblast fate specification	GO:0010059	proc	developmental processes | other cellular processes	IMP	Publication:501714363|PMID:15618487	TAIR	2005-01-12
AT1G11130	AT1G11130	cell morphogenesis	GO:0000902	proc	other cellular processes | cell organization and biogenesis	IEP	Publication:501736395|PMID:20298225	TAIR	2010-04-15
AT1G11130	AT1G11130	protein binding	GO:0005515	func	protein binding	ISS	Communication:501714663	TIGR	2002-08-13
AT1G11130	AT1G11130	root meristem specification	GO:0010071	proc	developmental processes	IMP	Publication:501736395|PMID:20298225	TAIR	2010-04-15
AT1G11130	AT1G11130	receptor signaling protein serine/threonine kinase activity	GO:0004702	func	kinase activity | transferase activity	ISS	Publication:501714363|PMID:15618487	TAIR	2005-01-12
AT1G11130	AT1G11130	plasma membrane	GO:0005886	comp	plasma membrane	ISS	Publication:501714363|PMID:15618487	TAIR	2005-01-12
AT1G11130	AT1G11130	ovule development	GO:0048481	proc	developmental processes	IMP	Publication:501716297|PMID:15951420	TAIR	2005-08-26
AT1G11130	AT1G11130	cell morphogenesis	GO:0000902	proc	other cellular processes | cell organization and biogenesis	IMP	Publication:501736395|PMID:20298225	TAIR	2010-04-15
AT1G11260	AT1G11260.1	plasma membrane	GO:0005886	comp	plasma membrane	IDA	Publication:501712339|PMID:15060130	NA	2008-09-23
AT1G11260	AT1G11260	carbohydrate transmembrane transporter activity	GO:0015144	func	transporter activity	ISS	Communication:1674994	TAIR	2003-03-29
AT1G11260	AT1G11260.1	transport	GO:0006810	proc	transport	IEA	AnalysisReference:501730468	TAIR	2010-04-30
AT1G11260	AT1G11260	nucleus	GO:0005634	comp	nucleus	IDA	Publication:501724483|PMID:18433157	TAIR	2009-05-04
AT1G11260	AT1G11260	carbohydrate transmembrane transporter activity	GO:0015144	func	transporter activity	ISS	Communication:501714663	TIGR	2003-09-09
AT1G11260	AT1G11260	membrane	GO:0016020	comp	other membranes	ISS	Communication:501714663	TIGR	2003-09-09
AT1G11260	AT1G11260.1	plasma membrane	GO:0005886	comp	plasma membrane	IDA	Publication:501720929|PMID:17317660	NA	2008-09-25
AT1G11260	AT1G11260.1	plasma membrane	GO:0005886	comp	plasma membrane	IDA	Publication:501710480|PMID:14506206	NA	2008-09-24
AT1G11260	AT1G11260.1	vacuole	GO:0005773	comp	other cytoplasmic components | other intracellular components	IDA	Publication:501714874|PMID:15539469	NA	2008-09-24
AT1G11260	AT1G11260.1	plasma membrane	GO:0005886	comp	plasma membrane	IDA	Publication:501722708|PMID:17644812	NA	2008-09-26
AT1G11260	AT1G11260	sugar:hydrogen symporter activity	GO:0005351	func	transporter activity	ISS	Communication:501714663	TIGR	2003-09-09
AT1G11260	AT1G11260.1	transmembrane transport	GO:0055085	proc	transport | other cellular processes	IEA	AnalysisReference:501730468	TAIR	2010-04-30
AT1G11310	AT1G11310	plasma membrane	GO:0005886	comp	plasma membrane	ISS	Communication:501714663	TIGR	2002-09-16
AT1G11310	AT1G11310	plasma membrane	GO:0005886	comp	plasma membrane	TAS	Publication:501718767|PMID:16525893	TAIR	2006-06-12
AT1G11310	AT1G11310	defense response	GO:0006952	proc	response to stress	ISS	Communication:501714663	TIGR	2002-09-16
AT1G11310	AT1G11310	response to fungus	GO:0009620	proc	response to abiotic or biotic stimulus	IMP	Publication:700|PMID:10677553	TAIR	2006-06-12
AT1G11310	AT1G11310	plasma membrane	GO:0005886	comp	plasma membrane	ISS	Publication:501718767|PMID:16525893	NA	2006-06-12
AT1G11310	AT1G11310.2	plasma membrane	GO:0005886	comp	plasma membrane	IDA	Publication:501720929|PMID:17317660	NA	2008-09-25
AT1G11310	AT1G11310	defense response to fungus, incompatible interaction	GO:0009817	proc	response to stress | response to abiotic or biotic stimulus	IMP	Publication:501719013|PMID:16732289	TAIR	2006-06-12
AT1G11310	AT1G11310.1	plasma membrane	GO:0005886	comp	plasma membrane	IDA	Publication:501720929|PMID:17317660	NA	2008-09-25
AT1G11310	AT1G11310	negative regulation of defense response	GO:0031348	proc	response to stress	IMP	Publication:501719013|PMID:16732289	NA	2007-08-02
AT1G11310	AT1G11310	calmodulin binding	GO:0005516	func	protein binding	ISS	Communication:501714663	TIGR	2002-09-16
AT1G11310	AT1G11310	cell death	GO:0008219	proc	other cellular processes	ISS	Communication:501714663	TIGR	2002-09-16
AT1G11910	AT1G11910	proteolysis	GO:0006508	proc	protein metabolism | other cellular processes | other metabolic processes	IDA	Publication:501735954|PMID:20079503	TAIR	2010-02-09
AT1G11910	AT1G11910.1	response to salt stress	GO:0009651	proc	response to stress | response to abiotic or biotic stimulus	IEP	Publication:501723430|PMID:17916636	NA	2008-10-03
AT1G11910	AT1G11910	proteolysis	GO:0006508	proc	protein metabolism | other cellular processes | other metabolic processes	ISS	Communication:501714663	TIGR	2003-09-15
AT1G11910	AT1G11910.1	vacuole	GO:0005773	comp	other cytoplasmic components | other intracellular components	IDA	Publication:501714874|PMID:15539469	NA	2008-09-24
AT1G11910	AT1G11910.1	vacuole	GO:0005773	comp	other cytoplasmic components | other intracellular components	IDA	Publication:501712581|PMID:15215502	NA	2008-09-23
AT1G12040	AT1G12040	structural constituent of cell wall	GO:0005199	func	structural molecule activity	ISS	Publication:501683540|PMID:12644681	TAIR	2006-05-09
AT1G12040	AT1G12040	unidimensional cell growth	GO:0009826	proc	other cellular processes	IMP	Publication:501680461|PMID:11331608	TAIR	2003-10-09
AT1G12040	AT1G12040	cell morphogenesis involved in differentiation	GO:0000904	proc	other cellular processes | cell organization and biogenesis	IMP	Publication:501680461|PMID:11331608	TAIR	2003-10-09
AT1G12040	AT1G12040	histidine phosphotransfer kinase activity	GO:0009927	func	kinase activity	NAS	Publication:1546931	TAIR	2003-03-29
AT1G12040	AT1G12040	plant-type cell wall	GO:0009505	comp	cell wall	IDA	Publication:501680461|PMID:11331608	TAIR	2003-10-09
AT1G12040	AT1G12040	trichoblast differentiation	GO:0010054	proc	developmental processes | other cellular processes	IMP	Publication:501680461|PMID:11331608	TAIR	2005-12-16
AT1G12040	AT1G12040	protein binding	GO:0005515	func	protein binding	ISS	Publication:501683540|PMID:12644681	TAIR	2006-05-09
AT1G12840	AT1G12840	unidimensional cell growth	GO:0009826	proc	other cellular processes	IMP	Publication:868|PMID:10617574	TAIR	2003-04-03
AT1G12840	AT1G12840.1	vacuole	GO:0005773	comp	other cytoplasmic components | other intracellular components	IDA	Publication:501714874|PMID:15539469	NA	2008-09-24
AT1G12840	AT1G12840	carbohydrate biosynthetic process	GO:0016051	proc	other metabolic processes	IGI	Publication:501717721|PMID:16159327	TAIR	2007-04-02
AT1G12840	AT1G12840.1	plasma membrane	GO:0005886	comp	plasma membrane	IDA	Publication:501722708|PMID:17644812	NA	2008-09-26
AT1G12840	AT1G12840.1	plant-type vacuole	GO:0000325	comp	other cytoplasmic components | other intracellular components	IDA	Publication:501718909|PMID:16618929	NA	2008-09-29
AT1G12840	AT1G12840	vacuolar membrane	GO:0005774	comp	other membranes | other cytoplasmic components | other intracellular components	IDA	Publication:501718909|PMID:16618929	TAIR	2007-08-09
AT1G12840	AT1G12840.1	chloroplast	GO:0009507	comp	chloroplast	IDA	Publication:501724486|PMID:18431481	NA	2008-09-26
AT1G12840	AT1G12840	vacuolar proton-transporting V-type ATPase, V1 domain	GO:0000221	comp	other membranes | other cytoplasmic components | other intracellular components	IDA	Publication:868|PMID:10617574	TAIR	2004-03-09
AT1G12840	AT1G12840	lignin biosynthetic process	GO:0009809	proc	other cellular processes | other metabolic processes	IGI	Publication:501717721|PMID:16159327	TAIR	2007-04-02
AT1G12840	AT1G12840	plasma membrane	GO:0005886	comp	plasma membrane	IDA	Publication:868|PMID:10617574	TAIR	2003-04-14
AT1G12840	AT1G12840.1	vacuole	GO:0005773	comp	other cytoplasmic components | other intracellular components	IDA	Publication:501711987|PMID:14760709	NA	2008-09-23
AT1G12840	AT1G12840.1	vacuole	GO:0005773	comp	other cytoplasmic components | other intracellular components	IDA	Publication:501712581|PMID:15215502	NA	2008-09-23
AT1G12840	AT1G12840.1	plasma membrane	GO:0005886	comp	plasma membrane	IDA	Publication:501720626|PMID:17151019	NA	2008-09-25
AT1G12840	AT1G12840	proton-transporting ATPase activity, rotational mechanism	GO:0046961	func	hydrolase activity | transporter activity	IGI	Publication:868|PMID:10617574	TAIR	2004-03-09
AT1G13100	AT1G13100.1	monooxygenase activity	GO:0004497	func	other enzyme activity	IEA	AnalysisReference:501730468	TAIR	2010-04-30
AT1G13100	AT1G13100	oxygen binding	GO:0019825	func	other binding	ISS	Communication:501714663	TIGR	2002-05-06
AT1G13100	AT1G13100.1	iron ion binding	GO:0005506	func	other binding	IEA	AnalysisReference:501730468	TAIR	2010-04-30
AT1G13100	AT1G13100.1	electron carrier activity	GO:0009055	func	other molecular functions	IEA	AnalysisReference:501730468	TAIR	2010-04-30
AT1G13100	AT1G13100.1	heme binding	GO:0020037	func	other binding	IEA	AnalysisReference:501730468	TAIR	2010-04-30
AT1G13210	AT1G13210.1	metabolic process	GO:0008152	proc	other metabolic processes	IEA	AnalysisReference:501730468	TAIR	2010-04-30
AT1G13210	AT1G13210	ATPase activity, coupled to transmembrane movement of ions, phosphorylative mechanism	GO:0015662	func	hydrolase activity | transporter activity	ISS	Communication:1674994	NA	2003-03-29
AT1G13210	AT1G13210.1	plasma membrane	GO:0005886	comp	plasma membrane	IDA	Publication:501720929|PMID:17317660	NA	2008-09-25
AT1G13210	AT1G13210.1	ATP biosynthetic process	GO:0006754	proc	other cellular processes | other metabolic processes	IEA	AnalysisReference:501730468	TAIR	2010-04-30
AT1G13210	AT1G13210.1	phospholipid transport	GO:0015914	proc	transport	IEA	AnalysisReference:501730468	TAIR	2010-04-30
AT1G13210	AT1G13210	calmodulin binding	GO:0005516	func	protein binding	ISS	Publication:1546140|PMID:11782485	TIGR	2007-11-15
AT1G13210	AT1G13210	ATPase activity, coupled to transmembrane movement of ions, phosphorylative mechanism	GO:0015662	func	hydrolase activity | transporter activity	ISS	Communication:1674994	TAIR	2003-03-29
AT1G13440	AT1G13440	glycolysis	GO:0006096	proc	other cellular processes | other metabolic processes | electron transport or energy pathways	TAS	Publication:501714525|PMID:15533878	NA	2005-11-18
AT1G13440	AT1G13440	mitochondrion	GO:0005739	comp	mitochondria	IDA	Publication:501711651|PMID:14671022	NA	2005-01-20
AT1G13440	AT1G13440	glycolysis	GO:0006096	proc	other cellular processes | other metabolic processes | electron transport or energy pathways	TAS	Publication:501714525|PMID:15533878	TAIR	2005-11-18
AT1G13440	AT1G13440.1	chloroplast	GO:0009507	comp	chloroplast	IDA	Publication:501724486|PMID:18431481	NA	2008-09-26
AT1G13440	AT1G13440	mitochondrion	GO:0005739	comp	mitochondria	IDA	Publication:501682846|PMID:12492832	NA	2005-01-20
AT1G13440	AT1G13440	glyceraldehyde-3-phosphate dehydrogenase activity	GO:0008943	func	other enzyme activity	ISS	Communication:501714663	TIGR	2003-09-26
AT1G13440	AT1G13440	cytosol	GO:0005829	comp	cytosol	TAS	Publication:501714525|PMID:15533878	NA	2005-11-18
AT1G13440	AT1G13440.1	plasma membrane	GO:0005886	comp	plasma membrane	IDA	Publication:501720929|PMID:17317660	NA	2008-09-25
AT1G13440	AT1G13440.1	nucleus	GO:0005634	comp	nucleus	IDA	Publication:501711432|PMID:14617066	NA	2008-09-23
AT1G13440	AT1G13440	mitochondrion	GO:0005739	comp	mitochondria	IDA	Publication:501710623|PMID:12953116	TAIR	2007-03-01
AT1G13440	AT1G13440.1	defense response to bacterium	GO:0042742	proc	response to stress | response to abiotic or biotic stimulus	IEP	Publication:501720163|PMID:17028151	NA	2008-10-03
AT1G13440	AT1G13440.1	response to cadmium ion	GO:0046686	proc	other biological processes	IEP	Publication:501720022|PMID:17075075	NA	2008-10-03
AT1G13440	AT1G13440.1	response to cadmium ion	GO:0046686	proc	other biological processes	IEP	Publication:501718481|PMID:16502469	NA	2008-10-03
AT1G13440	AT1G13440	glycolysis	GO:0006096	proc	other cellular processes | other metabolic processes | electron transport or energy pathways	ISS	Communication:501714663	TIGR	2003-09-26
AT1G13440	AT1G13440	response to oxidative stress	GO:0006979	proc	response to stress	IDA	Publication:501682846|PMID:12492832	TAIR	2006-06-16
AT1G13440	AT1G13440	gluconeogenesis	GO:0006094	proc	other cellular processes | other metabolic processes	TAS	Publication:501714525|PMID:15533878	TAIR	2005-11-18
AT1G13440	AT1G13440.1	cell wall	GO:0005618	comp	cell wall	IDA	Publication:501718077|PMID:16287169	NA	2008-09-24
AT1G13440	AT1G13440.2	response to cadmium ion	GO:0046686	proc	other biological processes	IEP	Publication:501720022|PMID:17075075	NA	2008-10-03
AT1G13440	AT1G13440.1	chloroplast	GO:0009507	comp	chloroplast	IDA	Publication:501712079|PMID:15028209	NA	2008-09-23
AT1G13440	AT1G13440.2	membrane	GO:0016020	comp	other membranes	IDA	Publication:501721401|PMID:17432890	NA	2008-09-30
AT1G13440	AT1G13440.1	membrane	GO:0016020	comp	other membranes	IDA	Publication:501721401|PMID:17432890	NA	2008-09-30
AT1G13440	AT1G13440	zinc ion binding	GO:0008270	func	other binding	IDA	Publication:501735675|PMID:20018591	TAIR	2010-01-27
AT1G13440	AT1G13440.2	plasma membrane	GO:0005886	comp	plasma membrane	IDA	Publication:501720929|PMID:17317660	NA	2008-09-25
AT1G13440	AT1G13440.1	nucleolus	GO:0005730	comp	nucleus | other intracellular components	IDA	Publication:501714224|PMID:15496452	NA	2008-09-24
AT1G13440	AT1G13440	copper ion binding	GO:0005507	func	other binding	IDA	Publication:501735675|PMID:20018591	TAIR	2010-01-22
AT1G13440	AT1G13440.2	chloroplast	GO:0009507	comp	chloroplast	IDA	Publication:501724486|PMID:18431481	NA	2008-09-26
AT1G13440	AT1G13440	gluconeogenesis	GO:0006094	proc	other cellular processes | other metabolic processes	TAS	Publication:501714525|PMID:15533878	NA	2005-11-18
AT1G13440	AT1G13440	cytosol	GO:0005829	comp	cytosol	TAS	Publication:501714525|PMID:15533878	TAIR	2005-11-18
AT1G13440	AT1G13440.2	defense response to bacterium	GO:0042742	proc	response to stress | response to abiotic or biotic stimulus	IEP	Publication:501720163|PMID:17028151	NA	2008-10-03
AT1G13440	AT1G13440.1	plasma membrane	GO:0005886	comp	plasma membrane	IDA	Publication:501712339|PMID:15060130	NA	2008-09-23
AT1G14320	AT1G14320.1	vacuole	GO:0005773	comp	other cytoplasmic components | other intracellular components	IDA	Publication:501712581|PMID:15215502	NA	2008-09-23
AT1G14320	AT1G14320.1	chloroplast	GO:0009507	comp	chloroplast	IDA	Publication:501712079|PMID:15028209	NA	2008-09-23
AT1G14320	AT1G14320.1	cytosolic ribosome	GO:0022626	comp	cytosol | ribosome | other cytoplasmic components | other intracellular components	IDA	Publication:501714926|PMID:15734919	NA	2008-09-24
AT1G14320	AT1G14320.1	cytosolic ribosome	GO:0022626	comp	cytosol | ribosome | other cytoplasmic components | other intracellular components	IDA	Publication:501714975|PMID:15821981	NA	2008-09-24
AT1G14320	AT1G14320.1	plasma membrane	GO:0005886	comp	plasma membrane	IDA	Publication:501720626|PMID:17151019	NA	2008-09-25
AT1G14320	AT1G14320	translation	GO:0006412	proc	protein metabolism | other cellular processes | other metabolic processes	ISS	Communication:501714663	TIGR	2003-10-13
AT1G14320	AT1G14320	cytosolic ribosome	GO:0022626	comp	cytosol | ribosome | other cytoplasmic components | other intracellular components	IDA	Publication:501714975|PMID:15821981	TAIR	2008-01-16
AT1G14320	AT1G14320	large ribosomal subunit	GO:0015934	comp	ribosome | other cytoplasmic components | other intracellular components	ISS	Communication:501714663	TIGR	2003-10-13
AT1G14320	AT1G14320.1	translation	GO:0006412	proc	protein metabolism | other cellular processes | other metabolic processes	TAS	Publication:501727516|PMID:18694459	TAIR	2008-11-01
AT1G14320	AT1G14320.1	structural constituent of ribosome	GO:0003735	func	structural molecule activity	IEA	AnalysisReference:501730468	TAIR	2010-04-30
AT1G14320	AT1G14320.2	structural constituent of ribosome	GO:0003735	func	structural molecule activity	IEA	AnalysisReference:501730468	TAIR	2010-04-30
AT1G14320	AT1G14320.1	nucleolus	GO:0005730	comp	nucleus | other intracellular components	IDA	Publication:501714224|PMID:15496452	NA	2008-09-24
AT1G14320	AT1G14320	cytosolic large ribosomal subunit	GO:0022625	comp	cytosol | ribosome | other cytoplasmic components | other intracellular components	IDA	Publication:501723363|PMID:17934214	TAIR	2008-08-11
AT1G14320	AT1G14320.2	plasma membrane	GO:0005886	comp	plasma membrane	IDA	Publication:501720626|PMID:17151019	NA	2008-09-25
AT1G14320	AT1G14320	structural constituent of ribosome	GO:0003735	func	structural molecule activity	ISS	Communication:501714663	TIGR	2003-10-13
AT1G14460	AT1G14460.1	plasma membrane	GO:0005886	comp	plasma membrane	IDA	Publication:501720929|PMID:17317660	NA	2008-09-25
AT1G14460	AT1G14460.1	nucleotide binding	GO:0000166	func	nucleotide binding	IEA	AnalysisReference:501730468	TAIR	2010-04-30
AT1G14460	AT1G14460.1	DNA replication	GO:0006260	proc	DNA or RNA metabolism	IEA	AnalysisReference:501730468	TAIR	2010-04-30
AT1G14460	AT1G14460.1	ATP binding	GO:0005524	func	nucleotide binding	IEA	AnalysisReference:501730468	TAIR	2010-04-30
AT1G14460	AT1G14460.1	DNA binding	GO:0003677	func	DNA or RNA binding	IEA	AnalysisReference:501730468	TAIR	2010-04-30
AT1G14460	AT1G14460.1	plasma membrane	GO:0005886	comp	plasma membrane	IDA	Publication:501710480|PMID:14506206	NA	2008-09-24
AT1G14460	AT1G14460.1	nucleoside-triphosphatase activity	GO:0017111	func	hydrolase activity	IEA	AnalysisReference:501730468	TAIR	2010-04-30
AT1G14460	AT1G14460.1	DNA-directed DNA polymerase activity	GO:0003887	func	transferase activity	IEA	AnalysisReference:501730468	TAIR	2010-04-30
AT1G14790	AT1G14790	response to virus	GO:0009615	proc	response to abiotic or biotic stimulus	IMP	Publication:501683523|PMID:12650452	TAIR	2004-08-26
AT1G14790	AT1G14790	positive regulation of posttranscriptional gene silencing	GO:0060148	proc	other cellular processes | other metabolic processes	IMP	Publication:501722456|PMID:17586651	TAIR	2009-02-19
AT1G14790	AT1G14790	nucleic acid binding	GO:0003676	func	nucleic acid binding	ISS	Communication:501714663	TIGR	2002-04-08
AT1G14790	AT1G14790	posttranscriptional gene silencing	GO:0016441	proc	other cellular processes	ISS	Communication:501714663	TIGR	2003-09-16
AT1G14790	AT1G14790	RNA-directed RNA polymerase activity	GO:0003968	func	transferase activity	ISS	Communication:501714663	TIGR	2003-09-16
AT1G14790	AT1G14790	response to salicylic acid stimulus	GO:0009751	proc	other biological processes	IEP	Publication:501712081|PMID:15024409	TAIR	2004-08-26
AT1G14830	AT1G14830	cell plate	GO:0009504	comp	other cytoplasmic components | other intracellular components	IDA	Publication:501707766|PMID:12834397	TAIR	2004-03-02
AT1G14830	AT1G14830.1	plasma membrane	GO:0005886	comp	plasma membrane	IDA	Publication:501720929|PMID:17317660	NA	2008-09-25
AT1G14830	AT1G14830	pollen maturation	GO:0010152	proc	developmental processes	IMP	Publication:501707766|PMID:12834397	TAIR	2004-03-02
AT1G14830	AT1G14830	GTP binding	GO:0005525	func	nucleotide binding	ISS	Communication:501714663	TIGR	2003-08-28
AT1G14830	AT1G14830.1	membrane	GO:0016020	comp	other membranes	IDA	Publication:501721401|PMID:17432890	NA	2008-09-30
AT1G14830	AT1G14830	GTPase activity	GO:0003924	func	hydrolase activity	ISS	Communication:501714663	TIGR	2003-08-28
AT1G14830	AT1G14830	plasma membrane	GO:0005886	comp	plasma membrane	IDA	Publication:501718909|PMID:16618929	TAIR	2007-08-09
AT1G14830	AT1G14830	mitochondrial fission	GO:0000266	proc	cell organization and biogenesis	IMP	Publication:501711343|PMID:14523248	TAIR	2004-03-02
AT1G14830	AT1G14830.1	GTP binding	GO:0005525	func	nucleotide binding	IEA	AnalysisReference:501730468	TAIR	2010-04-30
AT1G14830	AT1G14830	mitochondrion organization	GO:0007005	proc	cell organization and biogenesis	IMP	Publication:501711343|PMID:14523248	TAIR	2004-03-02
AT1G14830	AT1G14830.1	GTPase activity	GO:0003924	func	hydrolase activity	IEA	AnalysisReference:501730468	TAIR	2010-04-30
AT1G14830	AT1G14830	cell cortex	GO:0005938	comp	other cytoplasmic components | other intracellular components	IDA	Publication:501724334|PMID:18344418	TAIR	2008-10-23
AT1G14850	AT1G14850	plasma membrane	GO:0005886	comp	plasma membrane	IDA	Publication:501718909|PMID:16618929	TAIR	2007-08-09
AT1G14850	AT1G14850.1	nucleolus	GO:0005730	comp	nucleus | other intracellular components	IDA	Publication:501714224|PMID:15496452	NA	2008-09-24
AT1G14850	AT1G14850	nucleocytoplasmic transporter activity	GO:0005487	func	transporter activity	ISS	Publication:501682084|PMID:12034489	TAIR	2003-08-04
AT1G14850	AT1G14850	nuclear pore	GO:0005643	comp	nucleus | other membranes | other intracellular components	ISS	Publication:501682084|PMID:12034489	TAIR	2003-08-04
AT1G14850	AT1G14850	nucleocytoplasmic transport	GO:0006913	proc	transport | other cellular processes	ISS	Publication:501682084|PMID:12034489	TAIR	2003-08-04
AT1G14850	AT1G14850.1	chloroplast	GO:0009507	comp	chloroplast	IDA	Publication:501712079|PMID:15028209	NA	2008-09-23
AT1G15130								NA
AT1G15420	AT1G15420	molecular_function_unknown	GO:0003674	func	unknown molecular functions	ND	Communication:501683652	TIGR	2004-02-06
AT1G15420	AT1G15420	cellular_component_unknown	GO:0005575	comp	unknown cellular components	ND	Communication:1345790	TAIR	2006-10-19
AT1G15420	AT1G15420	biological_process_unknown	GO:0008150	proc	unknown biological processes	ND	Communication:1345790	TAIR	2006-10-19
AT1G15690	AT1G15690	mitochondrion	GO:0005739	comp	mitochondria	IDA	Publication:501711651|PMID:14671022	NA	2005-01-20
AT1G15690	AT1G15690.1	plasma membrane	GO:0005886	comp	plasma membrane	IDA	Publication:501720626|PMID:17151019	NA	2008-09-25
AT1G15690	AT1G15690	endosome membrane	GO:0010008	comp	other membranes | other cytoplasmic components | other intracellular components	IDA	Publication:501717938|PMID:16210544	TAIR	2006-06-13
AT1G15690	AT1G15690.1	vacuole	GO:0005773	comp	other cytoplasmic components | other intracellular components	IDA	Publication:501714874|PMID:15539469	NA	2008-09-24
AT1G15690	AT1G15690.2	plasma membrane	GO:0005886	comp	plasma membrane	IDA	Publication:501720626|PMID:17151019	NA	2008-09-25
AT1G15690	AT1G15690.1	plasma membrane	GO:0005886	comp	plasma membrane	IDA	Publication:501722708|PMID:17644812	NA	2008-09-26
AT1G15690	AT1G15690	vacuolar membrane	GO:0005774	comp	other membranes | other cytoplasmic components | other intracellular components	IDA	Publication:501718909|PMID:16618929	TAIR	2007-08-09
AT1G15690	AT1G15690.1	plant-type vacuole	GO:0000325	comp	other cytoplasmic components | other intracellular components	IDA	Publication:501718909|PMID:16618929	NA	2008-09-29
AT1G15690	AT1G15690.1	plasma membrane	GO:0005886	comp	plasma membrane	IDA	Publication:501720929|PMID:17317660	NA	2008-09-25
AT1G15690	AT1G15690.1	membrane	GO:0016020	comp	other membranes	IDA	Publication:501721401|PMID:17432890	NA	2008-09-30
AT1G15690	AT1G15690	hydrogen-translocating pyrophosphatase activity	GO:0009678	func	hydrolase activity | transporter activity	IDA	Publication:5443|PMID:1311852	TAIR	2006-06-13
AT1G15690	AT1G15690.2	plasma membrane	GO:0005886	comp	plasma membrane	IDA	Publication:501720929|PMID:17317660	NA	2008-09-25
AT1G15690	AT1G15690.1	vacuole	GO:0005773	comp	other cytoplasmic components | other intracellular components	IDA	Publication:501711987|PMID:14760709	NA	2008-09-23
AT1G15690	AT1G15690	response to water deprivation	GO:0009414	proc	response to stress | response to abiotic or biotic stimulus	IMP	Publication:501716042|PMID:11572991	TAIR	2006-06-13
AT1G15690	AT1G15690	establishment or maintenance of transmembrane electrochemical gradient	GO:0010248	proc	transport	TAS	Publication:5443|PMID:1311852	TAIR	2006-06-13
AT1G15690	AT1G15690	auxin polar transport	GO:0009926	proc	transport	IGI	Publication:501717938|PMID:16210544	TAIR	2008-08-06
AT1G15690	AT1G15690.2	membrane	GO:0016020	comp	other membranes	IDA	Publication:501721401|PMID:17432890	NA	2008-09-30
AT1G15690	AT1G15690.1	chloroplast envelope	GO:0009941	comp	plastid | chloroplast | other cytoplasmic components | other intracellular components	IDA	Publication:501710686|PMID:12938931	NA	2008-09-23
AT1G15690	AT1G15690.1	vacuole	GO:0005773	comp	other cytoplasmic components | other intracellular components	IDA	Publication:501712581|PMID:15215502	NA	2008-09-23
AT1G15690	AT1G15690.1	chloroplast	GO:0009507	comp	chloroplast	IDA	Publication:501724486|PMID:18431481	NA	2008-09-26
AT1G15690	AT1G15690.2	plasma membrane	GO:0005886	comp	plasma membrane	IDA	Publication:501722708|PMID:17644812	NA	2008-09-26
AT1G15690	AT1G15690.2	chloroplast	GO:0009507	comp	chloroplast	IDA	Publication:501724486|PMID:18431481	NA	2008-09-26
AT1G15690	AT1G15690.1	chloroplast	GO:0009507	comp	chloroplast	IDA	Publication:501712079|PMID:15028209	NA	2008-09-23
AT1G15690	AT1G15690	response to salt stress	GO:0009651	proc	response to stress | response to abiotic or biotic stimulus	IMP	Publication:501716042|PMID:11572991	TAIR	2006-06-13
AT1G15690	AT1G15690	ATPase activity	GO:0016887	func	hydrolase activity	ISS	Communication:1674994	NA	2003-03-29
AT1G15690	AT1G15690	plasma membrane	GO:0005886	comp	plasma membrane	IDA	Publication:501717938|PMID:16210544	TAIR	2006-06-13
AT1G15690	AT1G15690	plant-type vacuole membrane	GO:0009705	comp	other membranes | other cytoplasmic components | other intracellular components	IDA	Publication:5443|PMID:1311852	TAIR	2006-06-13
AT1G15820	AT1G15820.1	membrane	GO:0016020	comp	other membranes	IDA	Publication:501721401|PMID:17432890	NA	2008-09-30
AT1G15820	AT1G15820.1	thylakoid	GO:0009579	comp	other intracellular components	IDA	Publication:501727324|PMID:18633119	NA	2008-09-26
AT1G15820	AT1G15820.1	chloroplast envelope	GO:0009941	comp	plastid | chloroplast | other cytoplasmic components | other intracellular components	IDA	Publication:501707066|PMID:12766230	NA	2008-09-23
AT1G15820	AT1G15820	chlorophyll binding	GO:0016168	func	other binding	ISS	Communication:1674994	NA	2006-10-04
AT1G15820	AT1G15820	plastoglobule	GO:0010287	comp	plastid | chloroplast | other cytoplasmic components | other intracellular components	IDA	Publication:501718581|PMID:16461379	TAIR	2006-12-21
AT1G15820	AT1G15820	chlorophyll binding	GO:0016168	func	other binding	ISS	Communication:1674994	TAIR	2006-10-04
AT1G15820	AT1G15820	photosystem II antenna complex	GO:0009783	comp	other membranes	NAS	Publication:1545944|PMID:11601979	TAIR	2003-07-16
AT1G15820	AT1G15820	photosynthesis	GO:0015979	proc	other cellular processes | other metabolic processes	NAS	Publication:501680477|PMID:11340191	TAIR	2003-07-16
AT1G15820	AT1G15820	nonphotochemical quenching	GO:0010196	proc	response to abiotic or biotic stimulus	IMP	Publication:501724630|PMID:18381925	TAIR	2008-07-30
AT1G15820	AT1G15820	photosynthesis	GO:0015979	proc	other cellular processes | other metabolic processes	IMP	Publication:501724630|PMID:18381925	TAIR	2008-07-30
AT1G15820	AT1G15820.1	chloroplast thylakoid membrane	GO:0009535	comp	plastid | chloroplast | other membranes | other cytoplasmic components | other intracellular components	IDA	Publication:501711788|PMID:14729914	NA	2008-10-08
AT1G15820	AT1G15820	chloroplast thylakoid membrane	GO:0009535	comp	plastid | chloroplast | other membranes | other cytoplasmic components | other intracellular components	IDA	Publication:501713005|PMID:15322131	TAIR	2006-05-09
AT1G15820	AT1G15820.1	chloroplast	GO:0009507	comp	chloroplast	IDA	Publication:501724486|PMID:18431481	NA	2008-09-26
AT1G15820	AT1G15820.1	chloroplast thylakoid membrane	GO:0009535	comp	plastid | chloroplast | other membranes | other cytoplasmic components | other intracellular components	IDA	Publication:501713005|PMID:15322131	NA	2008-10-08
AT1G15820	AT1G15820.1	chloroplast	GO:0009507	comp	chloroplast	IDA	Publication:501712079|PMID:15028209	NA	2008-09-23
AT1G15910	AT1G15910	molecular_function_unknown	GO:0003674	func	unknown molecular functions	ND	Communication:1345790	TAIR	2006-10-20
AT1G15910	AT1G15910	biological_process_unknown	GO:0008150	proc	unknown biological processes	ND	Communication:1345790	TAIR	2009-05-08
AT1G15910	AT1G15910	cellular_component_unknown	GO:0005575	comp	unknown cellular components	ND	Communication:1345790	TAIR	2009-05-08
AT1G15940	AT1G15940.1	binding	GO:0005488	func	other binding	IEA	AnalysisReference:501730468	TAIR	2010-04-30
AT1G15940	AT1G15940	biological_process_unknown	GO:0008150	proc	unknown biological processes	ND	Communication:1345790	TAIR	2006-10-19
AT1G16710	AT1G16710.1	nucleus	GO:0005634	comp	nucleus	IEA	AnalysisReference:501730468	TAIR	2010-04-30
AT1G16710	AT1G16710	histone acetyltransferase activity	GO:0004402	func	transferase activity	IDA	Publication:501723141|PMID:17877703	TAIR	2009-11-16
AT1G16710	AT1G16710	protein amino acid acetylation	GO:0006473	proc	protein metabolism | other cellular processes | other metabolic processes	IMP	Publication:501720643|PMID:17144897	TAIR	2007-08-09
AT1G16710	AT1G16710	histone acetyltransferase activity	GO:0004402	func	transferase activity	ISS	Publication:501682935|PMID:12466527	TAIR	2009-01-30
AT1G16710	AT1G16710	regulation of transcription, DNA-dependent	GO:0006355	proc	transcription | other cellular processes | other metabolic processes	ISS	Communication:501714663	TIGR	2003-09-23
AT1G16710	AT1G16710	flower development	GO:0009908	proc	developmental processes	IGI	Publication:501720643|PMID:17144897	TAIR	2007-08-09
AT1G16710	AT1G16710	transcription cofactor activity	GO:0003712	func	protein binding	ISS	Communication:501714663	TIGR	2003-09-23
AT1G16710	AT1G16710	nucleus	GO:0005634	comp	nucleus	ISS	Communication:501714663	TIGR	2003-09-23
AT1G17220	AT1G17220	translational initiation	GO:0006413	proc	protein metabolism | other cellular processes | other metabolic processes | cell organization and biogenesis	IGI	Publication:501721452|PMID:17416734	TAIR	2008-05-14
AT1G17220	AT1G17220	translation initiation factor activity	GO:0003743	func	nucleic acid binding	IGI	Publication:501721452|PMID:17416734	TAIR	2008-05-14
AT1G17220	AT1G17220.1	chloroplast	GO:0009507	comp	chloroplast	IDA	Publication:501724486|PMID:18431481	NA	2008-09-26
AT1G17220	AT1G17220	chloroplast	GO:0009507	comp	chloroplast	IDA	Publication:501721452|PMID:17416734	TAIR	2008-05-14
AT1G17220	AT1G17220	translation initiation factor activity	GO:0003743	func	nucleic acid binding	ISS	Communication:501714663	TIGR	2002-02-27
AT1G17220	AT1G17220.1	chloroplast envelope	GO:0009941	comp	plastid | chloroplast | other cytoplasmic components | other intracellular components	IDA	Publication:501710686|PMID:12938931	NA	2008-09-23
AT1G17260	AT1G17260	cation-transporting ATPase activity	GO:0019829	func	hydrolase activity | transporter activity	ISS	Publication:4734|PMID:7969026	NA	2003-04-09
AT1G17260	AT1G17260	ATPase activity, coupled to transmembrane movement of ions, phosphorylative mechanism	GO:0015662	func	hydrolase activity | transporter activity	ISS	Publication:4734|PMID:7969026	TAIR	2003-04-09
AT1G17260	AT1G17260	vacuolar acidification	GO:0007035	proc	other cellular processes	IMP	Publication:501714649|PMID:15695592	TAIR	2005-09-26
AT1G17260	AT1G17260	vacuole organization	GO:0007033	proc	cell organization and biogenesis	IMP	Publication:501714649|PMID:15695592	TAIR	2005-09-26
AT1G17260	AT1G17260	cation-transporting ATPase activity	GO:0019829	func	hydrolase activity | transporter activity	ISS	Publication:4734|PMID:7969026	TAIR	2003-04-09
AT1G17260	AT1G17260	ATPase activity	GO:0016887	func	hydrolase activity	ISS	Communication:1674994	TAIR	2003-03-29
AT1G17260	AT1G17260	ATPase activity, coupled to transmembrane movement of ions, phosphorylative mechanism	GO:0015662	func	hydrolase activity | transporter activity	ISS	Publication:4734|PMID:7969026	NA	2003-04-09
AT1G17260	AT1G17260	proanthocyanidin biosynthetic process	GO:0010023	proc	other cellular processes | other metabolic processes	IMP	Publication:501714649|PMID:15695592	TAIR	2005-08-11
AT1G17260	AT1G17260	ATPase activity	GO:0016887	func	hydrolase activity	ISS	Communication:1674994	NA	2003-03-29
AT1G17260	AT1G17260.1	chloroplast	GO:0009507	comp	chloroplast	IDA	Publication:501712079|PMID:15028209	NA	2008-09-23
AT1G17620	AT1G17620.1	plasma membrane	GO:0005886	comp	plasma membrane	IDA	Publication:501720929|PMID:17317660	NA	2008-09-25
AT1G17620	AT1G17620	biological_process_unknown	GO:0008150	proc	unknown biological processes	ND	Communication:1345790	TAIR	2006-10-19
AT1G17620	AT1G17620	molecular_function_unknown	GO:0003674	func	unknown molecular functions	ND	Communication:501683652	TAIR	2006-10-20
AT1G17620	AT1G17620.1	plasma membrane	GO:0005886	comp	plasma membrane	IDA	Publication:501722708|PMID:17644812	NA	2008-09-26
AT1G18370	AT1G18370	pollen development	GO:0009555	proc	developmental processes	IGI	Publication:501735143|PMID:19825582	TAIR	2010-02-26
AT1G18370	AT1G18370	response to cyclopentenone	GO:0010583	proc	other biological processes	IEP	Publication:501724352|PMID:18334669	TAIR	2008-08-22
AT1G18370	AT1G18370	cellularization of the embryo sac	GO:0009558	proc	developmental processes | other cellular processes	IGI	Publication:501714803|PMID:15569152	TAIR	2010-03-01
AT1G18370	AT1G18370.1	chloroplast	GO:0009507	comp	chloroplast	IEA	AnalysisReference:501730133	TAIR	2010-04-23
AT1G18370	AT1G18370.1	microtubule motor activity	GO:0003777	func	other molecular functions	IEA	AnalysisReference:501730468	TAIR	2010-04-30
AT1G18370	AT1G18370.1	microtubule associated complex	GO:0005875	comp	other intracellular components	IEA	AnalysisReference:501730468	TAIR	2010-04-30
AT1G18370	AT1G18370	gametophyte development	GO:0048229	proc	developmental processes	IGI	Publication:501714803|PMID:15569152	TAIR	2010-03-01
AT1G18370	AT1G18370	microtubule motor activity	GO:0003777	func	other molecular functions	ISS	Communication:501714663	TIGR	2003-08-27
AT1G18370	AT1G18370.1	ATP binding	GO:0005524	func	nucleotide binding	IEA	AnalysisReference:501730468	TAIR	2010-04-30
AT1G18370	AT1G18370	cytokinesis	GO:0000910	proc	other cellular processes	IGI	Publication:501735143|PMID:19825582	TAIR	2010-02-26
AT1G18540	AT1G18540.1	membrane	GO:0016020	comp	other membranes	IDA	Publication:501721401|PMID:17432890	NA	2008-09-30
AT1G18540	AT1G18540	cytosolic ribosome	GO:0022626	comp	cytosol | ribosome | other cytoplasmic components | other intracellular components	IDA	Publication:501714975|PMID:15821981	TAIR	2008-01-16
AT1G18540	AT1G18540	intracellular	GO:0005622	comp	other intracellular components	ISS	Communication:501714663	TIGR	2003-09-26
AT1G18540	AT1G18540	translation	GO:0006412	proc	protein metabolism | other cellular processes | other metabolic processes	ISS	Communication:501714663	TIGR	2003-09-26
AT1G18540	AT1G18540.1	chloroplast	GO:0009507	comp	chloroplast	IDA	Publication:501712079|PMID:15028209	NA	2008-09-23
AT1G18540	AT1G18540.1	cytosolic ribosome	GO:0022626	comp	cytosol | ribosome | other cytoplasmic components | other intracellular components	IDA	Publication:501714975|PMID:15821981	NA	2008-09-24
AT1G18540	AT1G18540.1	plasma membrane	GO:0005886	comp	plasma membrane	IDA	Publication:501712339|PMID:15060130	NA	2008-09-23
AT1G18540	AT1G18540.1	plasma membrane	GO:0005886	comp	plasma membrane	IDA	Publication:501720929|PMID:17317660	NA	2008-09-25
AT1G18540	AT1G18540	endoplasmic reticulum	GO:0005783	comp	ER	IDA	Publication:501718909|PMID:16618929	TAIR	2007-08-09
AT1G18540	AT1G18540	cytosolic large ribosomal subunit	GO:0022625	comp	cytosol | ribosome | other cytoplasmic components | other intracellular components	IDA	Publication:501723363|PMID:17934214	TAIR	2008-08-11
AT1G18540	AT1G18540.1	structural constituent of ribosome	GO:0003735	func	structural molecule activity	IEA	AnalysisReference:501730468	TAIR	2010-04-30
AT1G18540	AT1G18540.1	translation	GO:0006412	proc	protein metabolism | other cellular processes | other metabolic processes	IEA	AnalysisReference:501730468	TAIR	2010-04-30
AT1G18540	AT1G18540	structural constituent of ribosome	GO:0003735	func	structural molecule activity	ISS	Communication:501714663	TIGR	2003-09-26
AT1G18540	AT1G18540	ribosome	GO:0005840	comp	ribosome	ISS	Communication:501714663	TIGR	2003-09-26
AT1G18810	AT1G18810	molecular_function_unknown	GO:0003674	func	unknown molecular functions	ND	Communication:501683652	TIGR	2003-10-04
AT1G18810	AT1G18810	cellular_component_unknown	GO:0005575	comp	unknown cellular components	ND	Communication:1345790	TAIR	2006-10-19
AT1G18810	AT1G18810	biological_process_unknown	GO:0008150	proc	unknown biological processes	ND	Communication:1345790	TAIR	2006-10-19
AT1G19100	AT1G19100.1	chloroplast envelope	GO:0009941	comp	plastid | chloroplast | other cytoplasmic components | other intracellular components	IDA	Publication:501710686|PMID:12938931	NA	2008-09-23
AT1G19100	AT1G19100.1	ATP binding	GO:0005524	func	nucleotide binding	IEA	AnalysisReference:501730468	TAIR	2010-04-30
AT1G19100	AT1G19100	biological_process_unknown	GO:0008150	proc	unknown biological processes	ND	Communication:1345790	TAIR	2006-10-19
AT1G19140	AT1G19140.1	ubiquinone biosynthetic process	GO:0006744	proc	other cellular processes | other metabolic processes	IEA	AnalysisReference:501730468	TAIR	2010-04-30
AT1G19140	AT1G19140.2	ubiquinone biosynthetic process	GO:0006744	proc	other cellular processes | other metabolic processes	IEA	AnalysisReference:501730468	TAIR	2010-04-30
AT1G19140	AT1G19140	molecular_function_unknown	GO:0003674	func	unknown molecular functions	ND	Communication:501683652	TIGR	2003-10-04
AT1G19140	AT1G19140	mitochondrion	GO:0005739	comp	mitochondria	IDA	Publication:501711651|PMID:14671022	NA	2005-01-20
AT1G19260	AT1G19260	biological_process_unknown	GO:0008150	proc	unknown biological processes	ND	Communication:1345790	TAIR	2006-10-19
AT1G19260	AT1G19260	cellular_component_unknown	GO:0005575	comp	unknown cellular components	ND	Communication:1345790	TAIR	2006-10-19
AT1G19260	AT1G19260.1	protein dimerization activity	GO:0046983	func	protein binding	IEA	AnalysisReference:501730468	TAIR	2010-04-30
AT1G20200	AT1G20200	ubiquitin-dependent protein catabolic process	GO:0006511	proc	protein metabolism | other cellular processes | other metabolic processes	TAS	Publication:1445|PMID:10363660	TIGR	2003-04-17
AT1G20200	AT1G20200.1	enzyme regulator activity	GO:0030234	func	other molecular functions	IEA	AnalysisReference:501730468	TAIR	2010-04-30
AT1G20200	AT1G20200	embryonic development ending in seed dormancy	GO:0009793	proc	developmental processes	NAS	Communication:501718471	TAIR	2006-02-22
AT1G20200	AT1G20200	proteasome regulatory particle, lid subcomplex	GO:0008541	comp	other intracellular components	ISS	Communication:501714663	TIGR	2001-12-27
AT1G20200	AT1G20200.1	plasma membrane	GO:0005886	comp	plasma membrane	IDA	Publication:501720929|PMID:17317660	NA	2008-09-25
AT1G20220	AT1G20220	biological_process_unknown	GO:0008150	proc	unknown biological processes	ND	Communication:1345790	TAIR	2006-10-19
AT1G20220	AT1G20220	plant-type cell wall	GO:0009505	comp	cell wall	IDA	Publication:501718077|PMID:16287169	TAIR	2005-12-23
AT1G20220	AT1G20220.1	nucleic acid binding	GO:0003676	func	nucleic acid binding	IEA	AnalysisReference:501730468	TAIR	2010-04-30
AT1G20260	AT1G20260.1	ATP synthesis coupled proton transport	GO:0015986	proc	transport | other cellular processes | other metabolic processes | electron transport or energy pathways	IEA	AnalysisReference:501730468	TAIR	2010-04-30
AT1G20260	AT1G20260.1	hydrolase activity, acting on acid anhydrides, catalyzing transmembrane movement of substances	GO:0016820	func	hydrolase activity	IEA	AnalysisReference:501730468	TAIR	2010-04-30
AT1G20260	AT1G20260.1	proton-transporting ATPase activity, rotational mechanism	GO:0046961	func	hydrolase activity | transporter activity	IEA	AnalysisReference:501730468	TAIR	2010-04-30
AT1G20260	AT1G20260.1	hydrogen ion transporting ATP synthase activity, rotational mechanism	GO:0046933	func	transporter activity	IEA	AnalysisReference:501730468	TAIR	2010-04-30
AT1G20260	AT1G20260.1	vacuole	GO:0005773	comp	other cytoplasmic components | other intracellular components	IDA	Publication:501712581|PMID:15215502	NA	2008-09-23
AT1G20260	AT1G20260.2	vacuole	GO:0005773	comp	other cytoplasmic components | other intracellular components	IDA	Publication:501714874|PMID:15539469	NA	2008-09-24
AT1G20260	AT1G20260.2	plasma membrane	GO:0005886	comp	plasma membrane	IDA	Publication:501720626|PMID:17151019	NA	2008-09-25
AT1G20260	AT1G20260.1	chloroplast	GO:0009507	comp	chloroplast	IDA	Publication:501712079|PMID:15028209	NA	2008-09-23
AT1G20260	AT1G20260.1	vacuole	GO:0005773	comp	other cytoplasmic components | other intracellular components	IDA	Publication:501714874|PMID:15539469	NA	2008-09-24
AT1G20260	AT1G20260.1	plasma membrane	GO:0005886	comp	plasma membrane	IDA	Publication:501720626|PMID:17151019	NA	2008-09-25
AT1G20260	AT1G20260.1	proton transport	GO:0015992	proc	transport	IEA	AnalysisReference:501730468	TAIR	2010-04-30
AT1G20260	AT1G20260.1	ATP metabolic process	GO:0046034	proc	other cellular processes | other metabolic processes	IEA	AnalysisReference:501730468	TAIR	2010-04-30
AT1G20450	AT1G20450	response to cold	GO:0009409	proc	response to stress | response to abiotic or biotic stimulus	IEP	Publication:501711313|PMID:14535880	TAIR	2006-06-18
AT1G20450	AT1G20450	response to cold	GO:0009409	proc	response to stress | response to abiotic or biotic stimulus	IEP	Publication:501711313|PMID:14535880	NA	2006-06-18
AT1G20450	AT1G20450	response to stress	GO:0006950	proc	response to stress	ISS	Communication:501714663	TIGR	2003-09-05
AT1G20450	AT1G20450	actin binding	GO:0003779	func	protein binding	IDA	Publication:501720221|PMID:17010111	TAIR	2007-07-30
AT1G20450	AT1G20450	response to cold	GO:0009409	proc	response to stress | response to abiotic or biotic stimulus	IEP	Publication:501718641|PMID:16574749	TAIR	2006-06-18
AT1G20450	AT1G20450	response to cold	GO:0009409	proc	response to stress | response to abiotic or biotic stimulus	IEP	Publication:4252|PMID:7579189	TAIR	2006-05-18
AT1G20450	AT1G20450	membrane	GO:0016020	comp	other membranes	IDA	Publication:501713233|PMID:15356392	TAIR	2006-05-18
AT1G20450	AT1G20450	cytoplasm	GO:0005737	comp	other cytoplasmic components	IDA	Publication:501713233|PMID:15356392	TAIR	2006-05-18
AT1G20450	AT1G20450	response to cold	GO:0009409	proc	response to stress | response to abiotic or biotic stimulus	IMP	Communication:501735552	NA	2009-12-10
AT1G20450	AT1G20450	regulation of seed germination	GO:0010029	proc	developmental processes	IMP	Publication:501736017|PMID:20054552	TAIR	2010-03-23
AT1G20450	AT1G20450	actin cytoskeleton	GO:0015629	comp	other intracellular components	IDA	Publication:501720221|PMID:17010111	TAIR	2007-07-30
AT1G20450	AT1G20450	response to cold	GO:0009409	proc	response to stress | response to abiotic or biotic stimulus	IEP	Publication:501718641|PMID:16574749	NA	2006-06-18
AT1G20450	AT1G20450	response to abscisic acid stimulus	GO:0009737	proc	other biological processes	IEP	Publication:501680304|PMID:11292073	TAIR	2006-05-18
AT1G20450	AT1G20450	response to water	GO:0009415	proc	response to abiotic or biotic stimulus	ISS	Communication:501714663	TIGR	2003-09-05
AT1G20450	AT1G20450	response to water deprivation	GO:0009414	proc	response to stress | response to abiotic or biotic stimulus	IEP	Publication:4932|PMID:8069491	TAIR	2006-05-18
AT1G20450	AT1G20450	cold acclimation	GO:0009631	proc	response to stress | response to abiotic or biotic stimulus	IGI	Publication:501713233|PMID:15356392	TAIR	2008-08-06
AT1G20450	AT1G20450	nucleus	GO:0005634	comp	nucleus	ISS	Publication:501718515|PMID:16487487	TAIR	2006-05-18
AT1G20450	AT1G20450	response to water deprivation	GO:0009414	proc	response to stress | response to abiotic or biotic stimulus	IMP	Publication:501736017|PMID:20054552	TAIR	2010-03-23
AT1G20510	AT1G20510	4-coumarate-CoA ligase activity	GO:0016207	func	other enzyme activity	ISS	Communication:1674994	TAIR	2003-03-29
AT1G20510	AT1G20510	jasmonic acid biosynthetic process	GO:0009695	proc	response to stress | other cellular processes | other metabolic processes | response to abiotic or biotic stimulus	IMP	Publication:501719964|PMID:16963437	TAIR	2007-05-07
AT1G20510	AT1G20510	4-coumarate-CoA ligase activity	GO:0016207	func	other enzyme activity	ISS	Communication:501714663	TIGR	2002-09-20
AT1G20510	AT1G20510.2	peroxisome	GO:0005777	comp	other cytoplasmic components | other intracellular components	IDA	Publication:501723317|PMID:17951448	NA	2008-09-26
AT1G20510	AT1G20510	4-coumarate-CoA ligase activity	GO:0016207	func	other enzyme activity	ISS	Communication:1674994	NA	2003-03-29
AT1G20510	AT1G20510.1	peroxisome	GO:0005777	comp	other cytoplasmic components | other intracellular components	IDA	Publication:501723317|PMID:17951448	NA	2008-09-26
AT1G20510	AT1G20510	peroxisome	GO:0005777	comp	other cytoplasmic components | other intracellular components	IDA	Publication:501719964|PMID:16963437	TAIR	2007-05-07
AT1G20510	AT1G20510	response to wounding	GO:0009611	proc	response to stress	IEP	Publication:501723000|PMID:17675405	TAIR	2009-02-17
AT1G20510	AT1G20510	phenylpropanoid metabolic process	GO:0009698	proc	other cellular processes | other metabolic processes	ISS	Communication:501714663	TIGR	2002-09-20
AT1G20510	AT1G20510	peroxisome	GO:0005777	comp	other cytoplasmic components | other intracellular components	IDA	Publication:501723317|PMID:17951448	TAIR	2008-08-21
AT1G20620	AT1G20620.1	cytosolic ribosome	GO:0022626	comp	cytosol | ribosome | other cytoplasmic components | other intracellular components	IDA	Publication:501714975|PMID:15821981	NA	2008-09-24
AT1G20620	AT1G20620	hydrogen peroxide catabolic process	GO:0042744	proc	response to stress | other cellular processes | other metabolic processes	TAS	Publication:3724|PMID:8819328	TAIR	2003-09-05
AT1G20620	AT1G20620.4	apoplast	GO:0048046	comp	extracellular	IDA	Publication:501725189|PMID:18538804	NA	2008-09-25
AT1G20620	AT1G20620.2	cytosolic ribosome	GO:0022626	comp	cytosol | ribosome | other cytoplasmic components | other intracellular components	IDA	Publication:501714975|PMID:15821981	NA	2008-09-24
AT1G20620	AT1G20620.1	chloroplast envelope	GO:0009941	comp	plastid | chloroplast | other cytoplasmic components | other intracellular components	IDA	Publication:501710686|PMID:12938931	NA	2008-09-23
AT1G20620	AT1G20620.5	response to cadmium ion	GO:0046686	proc	other biological processes	IEP	Publication:501718481|PMID:16502469	NA	2008-10-03
AT1G20620	AT1G20620.5	peroxisome	GO:0005777	comp	other cytoplasmic components | other intracellular components	IDA	Publication:501723317|PMID:17951448	NA	2008-09-26
AT1G20620	AT1G20620	cellular response to sulfate starvation	GO:0009970	proc	response to stress | other cellular processes	IEP	Publication:501712057|PMID:15032878	TAIR	2008-05-02
AT1G20620	AT1G20620.5	plasma membrane	GO:0005886	comp	plasma membrane	IDA	Publication:501720929|PMID:17317660	NA	2008-09-25
AT1G20620	AT1G20620.2	vacuole	GO:0005773	comp	other cytoplasmic components | other intracellular components	IDA	Publication:501714874|PMID:15539469	NA	2008-09-24
AT1G20620	AT1G20620.4	plasma membrane	GO:0005886	comp	plasma membrane	IDA	Publication:501720929|PMID:17317660	NA	2008-09-25
AT1G20620	AT1G20620.2	peroxisome	GO:0005777	comp	other cytoplasmic components | other intracellular components	IDA	Publication:501723317|PMID:17951448	NA	2008-09-26
AT1G20620	AT1G20620.2	chloroplast	GO:0009507	comp	chloroplast	IDA	Publication:501724486|PMID:18431481	NA	2008-09-26
AT1G20620	AT1G20620.1	plasma membrane	GO:0005886	comp	plasma membrane	IDA	Publication:501720929|PMID:17317660	NA	2008-09-25
AT1G20620	AT1G20620.1	peroxisome	GO:0005777	comp	other cytoplasmic components | other intracellular components	IDA	Publication:501723317|PMID:17951448	NA	2008-09-26
AT1G20620	AT1G20620	catalase activity	GO:0004096	func	other enzyme activity	ISS	Publication:3724|PMID:8819328	NA	2004-11-24
AT1G20620	AT1G20620.4	peroxisome	GO:0005777	comp	other cytoplasmic components | other intracellular components	IDA	Publication:501681862|PMID:12154131	NA	2008-09-24
AT1G20620	AT1G20620.5	vacuole	GO:0005773	comp	other cytoplasmic components | other intracellular components	IDA	Publication:501714874|PMID:15539469	NA	2008-09-24
AT1G20620	AT1G20620.1	apoplast	GO:0048046	comp	extracellular	IDA	Publication:501725189|PMID:18538804	NA	2008-09-25
AT1G20620	AT1G20620.1	response to cadmium ion	GO:0046686	proc	other biological processes	IEP	Publication:501718481|PMID:16502469	NA	2008-10-03
AT1G20620	AT1G20620	peroxisome	GO:0005777	comp	other cytoplasmic components | other intracellular components	IDA	Publication:501723317|PMID:17951448	TAIR	2008-08-21
AT1G20620	AT1G20620.1	cell wall	GO:0005618	comp	cell wall	IDA	Publication:501718077|PMID:16287169	NA	2008-09-24
AT1G20620	AT1G20620.2	membrane	GO:0016020	comp	other membranes	IDA	Publication:501721401|PMID:17432890	NA	2008-09-30
AT1G20620	AT1G20620.5	cytosolic ribosome	GO:0022626	comp	cytosol | ribosome | other cytoplasmic components | other intracellular components	IDA	Publication:501714975|PMID:15821981	NA	2008-09-24
AT1G20620	AT1G20620.1	chloroplast	GO:0009507	comp	chloroplast	IDA	Publication:501724486|PMID:18431481	NA	2008-09-26
AT1G20620	AT1G20620.4	membrane	GO:0016020	comp	other membranes	IDA	Publication:501721401|PMID:17432890	NA	2008-09-30
AT1G20620	AT1G20620.4	cell wall	GO:0005618	comp	cell wall	IDA	Publication:501718077|PMID:16287169	NA	2008-09-24
AT1G20620	AT1G20620.4	chloroplast	GO:0009507	comp	chloroplast	IDA	Publication:501724486|PMID:18431481	NA	2008-09-26
AT1G20620	AT1G20620	response to cold	GO:0009409	proc	response to stress | response to abiotic or biotic stimulus	IEP	Publication:501723861|PMID:18230142	TAIR	2008-05-01
AT1G20620	AT1G20620.4	peroxisome	GO:0005777	comp	other cytoplasmic components | other intracellular components	IDA	Publication:501723317|PMID:17951448	NA	2008-09-26
AT1G20620	AT1G20620.5	apoplast	GO:0048046	comp	extracellular	IDA	Publication:501725189|PMID:18538804	NA	2008-09-25
AT1G20620	AT1G20620.5	chloroplast	GO:0009507	comp	chloroplast	IDA	Publication:501724486|PMID:18431481	NA	2008-09-26
AT1G20620	AT1G20620.2	response to cadmium ion	GO:0046686	proc	other biological processes	IEP	Publication:501718481|PMID:16502469	NA	2008-10-03
AT1G20620	AT1G20620.1	chloroplast stroma	GO:0009570	comp	plastid | chloroplast | other cytoplasmic components | other intracellular components	IDA	Publication:501727324|PMID:18633119	NA	2008-10-08
AT1G20620	AT1G20620.4	cytosolic ribosome	GO:0022626	comp	cytosol | ribosome | other cytoplasmic components | other intracellular components	IDA	Publication:501714975|PMID:15821981	NA	2008-09-24
AT1G20620	AT1G20620.1	peroxisome	GO:0005777	comp	other cytoplasmic components | other intracellular components	IDA	Publication:501681862|PMID:12154131	NA	2008-09-24
AT1G20620	AT1G20620	peroxisome	GO:0005777	comp	other cytoplasmic components | other intracellular components	TAS	Publication:3724|PMID:8819328	TAIR	2003-08-29
AT1G20620	AT1G20620	cellular response to nitrogen starvation	GO:0006995	proc	response to stress | other cellular processes	IEP	Publication:501712057|PMID:15032878	TAIR	2008-05-02
AT1G20620	AT1G20620.4	response to cadmium ion	GO:0046686	proc	other biological processes	IEP	Publication:501718481|PMID:16502469	NA	2008-10-03
AT1G20620	AT1G20620	catalase activity	GO:0004096	func	other enzyme activity	ISS	Communication:501714663	TIGR	2002-01-18
AT1G20620	AT1G20620.1	chloroplast	GO:0009507	comp	chloroplast	IDA	Publication:501712079|PMID:15028209	NA	2008-09-23
AT1G20620	AT1G20620	response to light stimulus	GO:0009416	proc	response to abiotic or biotic stimulus	IEP	Publication:501723861|PMID:18230142	TAIR	2008-05-01
AT1G20620	AT1G20620	cobalt ion binding	GO:0050897	func	other binding	IDA	Publication:501735675|PMID:20018591	TAIR	2010-01-22
AT1G20620	AT1G20620	cellular response to phosphate starvation	GO:0016036	proc	response to stress | other cellular processes	IEP	Publication:501712057|PMID:15032878	TAIR	2008-05-02
AT1G20620	AT1G20620	mitochondrion	GO:0005739	comp	mitochondria	IDA	Publication:501711651|PMID:14671022	NA	2005-01-20
AT1G20620	AT1G20620.2	cell wall	GO:0005618	comp	cell wall	IDA	Publication:501718077|PMID:16287169	NA	2008-09-24
AT1G20620	AT1G20620.2	plasma membrane	GO:0005886	comp	plasma membrane	IDA	Publication:501720929|PMID:17317660	NA	2008-09-25
AT1G20620	AT1G20620	catalase activity	GO:0004096	func	other enzyme activity	ISS	Publication:3724|PMID:8819328	TAIR	2004-11-24
AT1G20620	AT1G20620.5	membrane	GO:0016020	comp	other membranes	IDA	Publication:501721401|PMID:17432890	NA	2008-09-30
AT1G20620	AT1G20620.1	vacuole	GO:0005773	comp	other cytoplasmic components | other intracellular components	IDA	Publication:501714874|PMID:15539469	NA	2008-09-24
AT1G20620	AT1G20620.1	membrane	GO:0016020	comp	other membranes	IDA	Publication:501721401|PMID:17432890	NA	2008-09-30
AT1G20620	AT1G20620.5	peroxisome	GO:0005777	comp	other cytoplasmic components | other intracellular components	IDA	Publication:501681862|PMID:12154131	NA	2008-09-24
AT1G20620	AT1G20620.2	peroxisome	GO:0005777	comp	other cytoplasmic components | other intracellular components	IDA	Publication:501681862|PMID:12154131	NA	2008-09-24
AT1G20620	AT1G20620.4	vacuole	GO:0005773	comp	other cytoplasmic components | other intracellular components	IDA	Publication:501714874|PMID:15539469	NA	2008-09-24
AT1G20620	AT1G20620.5	cell wall	GO:0005618	comp	cell wall	IDA	Publication:501718077|PMID:16287169	NA	2008-09-24
AT1G20620	AT1G20620.2	apoplast	GO:0048046	comp	extracellular	IDA	Publication:501725189|PMID:18538804	NA	2008-09-25
AT1G20620	AT1G20620.1	cytosolic ribosome	GO:0022626	comp	cytosol | ribosome | other cytoplasmic components | other intracellular components	IDA	Publication:501714975|PMID:15821981	NA	2008-09-24
AT1G20620	AT1G20620	hydrogen peroxide catabolic process	GO:0042744	proc	response to stress | other cellular processes | other metabolic processes	TAS	Publication:3724|PMID:8819328	TAIR	2003-09-05
AT1G20620	AT1G20620.4	apoplast	GO:0048046	comp	extracellular	IDA	Publication:501725189|PMID:18538804	NA	2008-09-25
AT1G20620	AT1G20620.2	cytosolic ribosome	GO:0022626	comp	cytosol | ribosome | other cytoplasmic components | other intracellular components	IDA	Publication:501714975|PMID:15821981	NA	2008-09-24
AT1G20620	AT1G20620.1	chloroplast envelope	GO:0009941	comp	plastid | chloroplast | other cytoplasmic components | other intracellular components	IDA	Publication:501710686|PMID:12938931	NA	2008-09-23
AT1G20620	AT1G20620.5	response to cadmium ion	GO:0046686	proc	other biological processes	IEP	Publication:501718481|PMID:16502469	NA	2008-10-03
AT1G20620	AT1G20620.5	peroxisome	GO:0005777	comp	other cytoplasmic components | other intracellular components	IDA	Publication:501723317|PMID:17951448	NA	2008-09-26
AT1G20620	AT1G20620	cellular response to sulfate starvation	GO:0009970	proc	response to stress | other cellular processes	IEP	Publication:501712057|PMID:15032878	TAIR	2008-05-02
AT1G20620	AT1G20620.5	plasma membrane	GO:0005886	comp	plasma membrane	IDA	Publication:501720929|PMID:17317660	NA	2008-09-25
AT1G20620	AT1G20620.2	vacuole	GO:0005773	comp	other cytoplasmic components | other intracellular components	IDA	Publication:501714874|PMID:15539469	NA	2008-09-24
AT1G20620	AT1G20620.4	plasma membrane	GO:0005886	comp	plasma membrane	IDA	Publication:501720929|PMID:17317660	NA	2008-09-25
AT1G20620	AT1G20620.2	peroxisome	GO:0005777	comp	other cytoplasmic components | other intracellular components	IDA	Publication:501723317|PMID:17951448	NA	2008-09-26
AT1G20620	AT1G20620.2	chloroplast	GO:0009507	comp	chloroplast	IDA	Publication:501724486|PMID:18431481	NA	2008-09-26
AT1G20620	AT1G20620.1	plasma membrane	GO:0005886	comp	plasma membrane	IDA	Publication:501720929|PMID:17317660	NA	2008-09-25
AT1G20620	AT1G20620.1	peroxisome	GO:0005777	comp	other cytoplasmic components | other intracellular components	IDA	Publication:501723317|PMID:17951448	NA	2008-09-26
AT1G20620	AT1G20620	catalase activity	GO:0004096	func	other enzyme activity	ISS	Publication:3724|PMID:8819328	NA	2004-11-24
AT1G20620	AT1G20620.4	peroxisome	GO:0005777	comp	other cytoplasmic components | other intracellular components	IDA	Publication:501681862|PMID:12154131	NA	2008-09-24
AT1G20620	AT1G20620.5	vacuole	GO:0005773	comp	other cytoplasmic components | other intracellular components	IDA	Publication:501714874|PMID:15539469	NA	2008-09-24
AT1G20620	AT1G20620.1	apoplast	GO:0048046	comp	extracellular	IDA	Publication:501725189|PMID:18538804	NA	2008-09-25
AT1G20620	AT1G20620.1	response to cadmium ion	GO:0046686	proc	other biological processes	IEP	Publication:501718481|PMID:16502469	NA	2008-10-03
AT1G20620	AT1G20620	peroxisome	GO:0005777	comp	other cytoplasmic components | other intracellular components	IDA	Publication:501723317|PMID:17951448	TAIR	2008-08-21
AT1G20620	AT1G20620.1	cell wall	GO:0005618	comp	cell wall	IDA	Publication:501718077|PMID:16287169	NA	2008-09-24
AT1G20620	AT1G20620.2	membrane	GO:0016020	comp	other membranes	IDA	Publication:501721401|PMID:17432890	NA	2008-09-30
AT1G20620	AT1G20620.5	cytosolic ribosome	GO:0022626	comp	cytosol | ribosome | other cytoplasmic components | other intracellular components	IDA	Publication:501714975|PMID:15821981	NA	2008-09-24
AT1G20620	AT1G20620.1	chloroplast	GO:0009507	comp	chloroplast	IDA	Publication:501724486|PMID:18431481	NA	2008-09-26
AT1G20620	AT1G20620.4	membrane	GO:0016020	comp	other membranes	IDA	Publication:501721401|PMID:17432890	NA	2008-09-30
AT1G20620	AT1G20620.4	cell wall	GO:0005618	comp	cell wall	IDA	Publication:501718077|PMID:16287169	NA	2008-09-24
AT1G20620	AT1G20620.4	chloroplast	GO:0009507	comp	chloroplast	IDA	Publication:501724486|PMID:18431481	NA	2008-09-26
AT1G20620	AT1G20620	response to cold	GO:0009409	proc	response to stress | response to abiotic or biotic stimulus	IEP	Publication:501723861|PMID:18230142	TAIR	2008-05-01
AT1G20620	AT1G20620.4	peroxisome	GO:0005777	comp	other cytoplasmic components | other intracellular components	IDA	Publication:501723317|PMID:17951448	NA	2008-09-26
AT1G20620	AT1G20620.5	apoplast	GO:0048046	comp	extracellular	IDA	Publication:501725189|PMID:18538804	NA	2008-09-25
AT1G20620	AT1G20620.5	chloroplast	GO:0009507	comp	chloroplast	IDA	Publication:501724486|PMID:18431481	NA	2008-09-26
AT1G20620	AT1G20620.2	response to cadmium ion	GO:0046686	proc	other biological processes	IEP	Publication:501718481|PMID:16502469	NA	2008-10-03
AT1G20620	AT1G20620.1	chloroplast stroma	GO:0009570	comp	plastid | chloroplast | other cytoplasmic components | other intracellular components	IDA	Publication:501727324|PMID:18633119	NA	2008-10-08
AT1G20620	AT1G20620.4	cytosolic ribosome	GO:0022626	comp	cytosol | ribosome | other cytoplasmic components | other intracellular components	IDA	Publication:501714975|PMID:15821981	NA	2008-09-24
AT1G20620	AT1G20620.1	peroxisome	GO:0005777	comp	other cytoplasmic components | other intracellular components	IDA	Publication:501681862|PMID:12154131	NA	2008-09-24
AT1G20620	AT1G20620	peroxisome	GO:0005777	comp	other cytoplasmic components | other intracellular components	TAS	Publication:3724|PMID:8819328	TAIR	2003-08-29
AT1G20620	AT1G20620	cellular response to nitrogen starvation	GO:0006995	proc	response to stress | other cellular processes	IEP	Publication:501712057|PMID:15032878	TAIR	2008-05-02
AT1G20620	AT1G20620.4	response to cadmium ion	GO:0046686	proc	other biological processes	IEP	Publication:501718481|PMID:16502469	NA	2008-10-03
AT1G20620	AT1G20620	catalase activity	GO:0004096	func	other enzyme activity	ISS	Communication:501714663	TIGR	2002-01-18
AT1G20620	AT1G20620.1	chloroplast	GO:0009507	comp	chloroplast	IDA	Publication:501712079|PMID:15028209	NA	2008-09-23
AT1G20620	AT1G20620	response to light stimulus	GO:0009416	proc	response to abiotic or biotic stimulus	IEP	Publication:501723861|PMID:18230142	TAIR	2008-05-01
AT1G20620	AT1G20620	cobalt ion binding	GO:0050897	func	other binding	IDA	Publication:501735675|PMID:20018591	TAIR	2010-01-22
AT1G20620	AT1G20620	cellular response to phosphate starvation	GO:0016036	proc	response to stress | other cellular processes	IEP	Publication:501712057|PMID:15032878	TAIR	2008-05-02
AT1G20620	AT1G20620	mitochondrion	GO:0005739	comp	mitochondria	IDA	Publication:501711651|PMID:14671022	NA	2005-01-20
AT1G20620	AT1G20620.2	cell wall	GO:0005618	comp	cell wall	IDA	Publication:501718077|PMID:16287169	NA	2008-09-24
AT1G20620	AT1G20620.2	plasma membrane	GO:0005886	comp	plasma membrane	IDA	Publication:501720929|PMID:17317660	NA	2008-09-25
AT1G20620	AT1G20620	catalase activity	GO:0004096	func	other enzyme activity	ISS	Publication:3724|PMID:8819328	TAIR	2004-11-24
AT1G20620	AT1G20620.5	membrane	GO:0016020	comp	other membranes	IDA	Publication:501721401|PMID:17432890	NA	2008-09-30
AT1G20620	AT1G20620.1	vacuole	GO:0005773	comp	other cytoplasmic components | other intracellular components	IDA	Publication:501714874|PMID:15539469	NA	2008-09-24
AT1G20620	AT1G20620.1	membrane	GO:0016020	comp	other membranes	IDA	Publication:501721401|PMID:17432890	NA	2008-09-30
AT1G20620	AT1G20620.5	peroxisome	GO:0005777	comp	other cytoplasmic components | other intracellular components	IDA	Publication:501681862|PMID:12154131	NA	2008-09-24
AT1G20620	AT1G20620.2	peroxisome	GO:0005777	comp	other cytoplasmic components | other intracellular components	IDA	Publication:501681862|PMID:12154131	NA	2008-09-24
AT1G20620	AT1G20620.4	vacuole	GO:0005773	comp	other cytoplasmic components | other intracellular components	IDA	Publication:501714874|PMID:15539469	NA	2008-09-24
AT1G20620	AT1G20620.5	cell wall	GO:0005618	comp	cell wall	IDA	Publication:501718077|PMID:16287169	NA	2008-09-24
AT1G20620	AT1G20620.2	apoplast	GO:0048046	comp	extracellular	IDA	Publication:501725189|PMID:18538804	NA	2008-09-25
AT1G22060	AT1G22060.1	vacuole	GO:0005773	comp	other cytoplasmic components | other intracellular components	IDA	Publication:501714874|PMID:15539469	NA	2008-09-24
AT1G22220	AT1G22220	biological_process_unknown	GO:0008150	proc	unknown biological processes	ND	Communication:501683652	TIGR	2003-08-30
AT1G22220	AT1G22220	cellular_component_unknown	GO:0005575	comp	unknown cellular components	ND	Communication:501683652	TIGR	2003-08-30
AT1G22220	AT1G22220	molecular_function_unknown	GO:0003674	func	unknown molecular functions	ND	Communication:501683652	TIGR	2003-04-17
AT1G22280	AT1G22280.2	plasma membrane	GO:0005886	comp	plasma membrane	IDA	Publication:501710480|PMID:14506206	NA	2008-09-24
AT1G22280	AT1G22280	red light signaling pathway	GO:0010161	proc	response to abiotic or biotic stimulus	IEP	Publication:501730297|PMID:18564962	TAIR	2009-09-03
AT1G22280	AT1G22280.1	plasma membrane	GO:0005886	comp	plasma membrane	IDA	Publication:501710480|PMID:14506206	NA	2008-09-24
AT1G22280	AT1G22280.1	plasma membrane	GO:0005886	comp	plasma membrane	IDA	Publication:501722708|PMID:17644812	NA	2008-09-26
AT1G22280	AT1G22280	plasma membrane	GO:0005886	comp	plasma membrane	IDA	Publication:501718909|PMID:16618929	TAIR	2007-08-09
AT1G22280	AT1G22280.1	plasma membrane	GO:0005886	comp	plasma membrane	IDA	Publication:501720929|PMID:17317660	NA	2008-09-25
AT1G22280	AT1G22280	protein amino acid dephosphorylation	GO:0006470	proc	protein metabolism | other cellular processes | other metabolic processes	IDA	Publication:501730297|PMID:18564962	TAIR	2009-09-03
AT1G22280	AT1G22280	nucleus	GO:0005634	comp	nucleus	IDA	Publication:501724483|PMID:18433157	TAIR	2009-05-04
AT1G22280	AT1G22280	nucleus	GO:0005634	comp	nucleus	IDA	Publication:501730297|PMID:18564962	TAIR	2009-09-03
AT1G22280	AT1G22280	phosphoprotein phosphatase activity	GO:0004721	func	hydrolase activity	IDA	Publication:501730297|PMID:18564962	TAIR	2009-09-03
AT1G22280	AT1G22280	protein serine/threonine phosphatase activity	GO:0004722	func	hydrolase activity	ISS	Communication:501714663	TIGR	2002-03-22
AT1G22280	AT1G22280.2	plasma membrane	GO:0005886	comp	plasma membrane	IDA	Publication:501722708|PMID:17644812	NA	2008-09-26
AT1G22280	AT1G22280.2	plasma membrane	GO:0005886	comp	plasma membrane	IDA	Publication:501720929|PMID:17317660	NA	2008-09-25
AT1G22300	AT1G22300	protein phosphorylated amino acid binding	GO:0045309	func	protein binding	TAS	Publication:834|PMID:10631267	TIGR	2003-04-17
AT1G22300	AT1G22300.3	mitochondrion	GO:0005739	comp	mitochondria	IDA	Publication:501720283|PMID:17137349	NA	2008-09-30
AT1G22300	AT1G22300.2	plasma membrane	GO:0005886	comp	plasma membrane	IDA	Publication:501720929|PMID:17317660	NA	2008-09-25
AT1G22300	AT1G22300.2	ATP binding	GO:0005524	func	nucleotide binding	IDA	Publication:501720283|PMID:17137349	NA	2008-09-30
AT1G22300	AT1G22300.1	mitochondrion	GO:0005739	comp	mitochondria	IDA	Publication:501720283|PMID:17137349	NA	2008-09-30
AT1G22300	AT1G22300	protein binding	GO:0005515	func	protein binding	NAS	Publication:501681748	TAIR	2006-10-24
AT1G22300	AT1G22300.2	mitochondrion	GO:0005739	comp	mitochondria	IDA	Publication:501720283|PMID:17137349	NA	2008-09-30
AT1G22300	AT1G22300	cytoplasm	GO:0005737	comp	other cytoplasmic components	IDA	Publication:501681748	TAIR	2003-04-14
AT1G22300	AT1G22300	chloroplast stroma	GO:0009570	comp	plastid | chloroplast | other cytoplasmic components | other intracellular components	IDA	Publication:3126|PMID:9276953	TIGR	2003-04-17
AT1G22300	AT1G22300.1	ATP binding	GO:0005524	func	nucleotide binding	IDA	Publication:501720283|PMID:17137349	NA	2008-09-30
AT1G22300	AT1G22300.3	ATP binding	GO:0005524	func	nucleotide binding	IDA	Publication:501720283|PMID:17137349	NA	2008-09-30
AT1G22300	AT1G22300.1	plasma membrane	GO:0005886	comp	plasma membrane	IDA	Publication:501720929|PMID:17317660	NA	2008-09-25
AT1G22300	AT1G22300	plasma membrane	GO:0005886	comp	plasma membrane	IDA	Publication:501681748	TAIR	2003-04-14
AT1G22300	AT1G22300.3	plasma membrane	GO:0005886	comp	plasma membrane	IDA	Publication:501720929|PMID:17317660	NA	2008-09-25
AT1G22300	AT1G22300	brassinosteroid mediated signaling pathway	GO:0009742	proc	other biological processes	IPI	Publication:501722988|PMID:17681130	TAIR	2008-04-21
AT1G22300	AT1G22300	protein phosphorylated amino acid binding	GO:0045309	func	protein binding	TAS	Publication:834|PMID:10631267	TIGR	2003-04-17
AT1G22300	AT1G22300.3	mitochondrion	GO:0005739	comp	mitochondria	IDA	Publication:501720283|PMID:17137349	NA	2008-09-30
AT1G22300	AT1G22300.2	plasma membrane	GO:0005886	comp	plasma membrane	IDA	Publication:501720929|PMID:17317660	NA	2008-09-25
AT1G22300	AT1G22300.2	ATP binding	GO:0005524	func	nucleotide binding	IDA	Publication:501720283|PMID:17137349	NA	2008-09-30
AT1G22300	AT1G22300.1	mitochondrion	GO:0005739	comp	mitochondria	IDA	Publication:501720283|PMID:17137349	NA	2008-09-30
AT1G22300	AT1G22300	protein binding	GO:0005515	func	protein binding	NAS	Publication:501681748	TAIR	2006-10-24
AT1G22300	AT1G22300.2	mitochondrion	GO:0005739	comp	mitochondria	IDA	Publication:501720283|PMID:17137349	NA	2008-09-30
AT1G22300	AT1G22300	cytoplasm	GO:0005737	comp	other cytoplasmic components	IDA	Publication:501681748	TAIR	2003-04-14
AT1G22300	AT1G22300	chloroplast stroma	GO:0009570	comp	plastid | chloroplast | other cytoplasmic components | other intracellular components	IDA	Publication:3126|PMID:9276953	TIGR	2003-04-17
AT1G22300	AT1G22300.1	ATP binding	GO:0005524	func	nucleotide binding	IDA	Publication:501720283|PMID:17137349	NA	2008-09-30
AT1G22300	AT1G22300.3	ATP binding	GO:0005524	func	nucleotide binding	IDA	Publication:501720283|PMID:17137349	NA	2008-09-30
AT1G22300	AT1G22300.1	plasma membrane	GO:0005886	comp	plasma membrane	IDA	Publication:501720929|PMID:17317660	NA	2008-09-25
AT1G22300	AT1G22300	plasma membrane	GO:0005886	comp	plasma membrane	IDA	Publication:501681748	TAIR	2003-04-14
AT1G22300	AT1G22300.3	plasma membrane	GO:0005886	comp	plasma membrane	IDA	Publication:501720929|PMID:17317660	NA	2008-09-25
AT1G22300	AT1G22300	brassinosteroid mediated signaling pathway	GO:0009742	proc	other biological processes	IPI	Publication:501722988|PMID:17681130	TAIR	2008-04-21
AT1G22300	AT1G22300	protein phosphorylated amino acid binding	GO:0045309	func	protein binding	TAS	Publication:834|PMID:10631267	TIGR	2003-04-17
AT1G22300	AT1G22300.3	mitochondrion	GO:0005739	comp	mitochondria	IDA	Publication:501720283|PMID:17137349	NA	2008-09-30
AT1G22300	AT1G22300.2	plasma membrane	GO:0005886	comp	plasma membrane	IDA	Publication:501720929|PMID:17317660	NA	2008-09-25
AT1G22300	AT1G22300.2	ATP binding	GO:0005524	func	nucleotide binding	IDA	Publication:501720283|PMID:17137349	NA	2008-09-30
AT1G22300	AT1G22300.1	mitochondrion	GO:0005739	comp	mitochondria	IDA	Publication:501720283|PMID:17137349	NA	2008-09-30
AT1G22300	AT1G22300	protein binding	GO:0005515	func	protein binding	NAS	Publication:501681748	TAIR	2006-10-24
AT1G22300	AT1G22300.2	mitochondrion	GO:0005739	comp	mitochondria	IDA	Publication:501720283|PMID:17137349	NA	2008-09-30
AT1G22300	AT1G22300	cytoplasm	GO:0005737	comp	other cytoplasmic components	IDA	Publication:501681748	TAIR	2003-04-14
AT1G22300	AT1G22300	chloroplast stroma	GO:0009570	comp	plastid | chloroplast | other cytoplasmic components | other intracellular components	IDA	Publication:3126|PMID:9276953	TIGR	2003-04-17
AT1G22300	AT1G22300.1	ATP binding	GO:0005524	func	nucleotide binding	IDA	Publication:501720283|PMID:17137349	NA	2008-09-30
AT1G22300	AT1G22300.3	ATP binding	GO:0005524	func	nucleotide binding	IDA	Publication:501720283|PMID:17137349	NA	2008-09-30
AT1G22300	AT1G22300.1	plasma membrane	GO:0005886	comp	plasma membrane	IDA	Publication:501720929|PMID:17317660	NA	2008-09-25
AT1G22300	AT1G22300	plasma membrane	GO:0005886	comp	plasma membrane	IDA	Publication:501681748	TAIR	2003-04-14
AT1G22300	AT1G22300.3	plasma membrane	GO:0005886	comp	plasma membrane	IDA	Publication:501720929|PMID:17317660	NA	2008-09-25
AT1G22300	AT1G22300	brassinosteroid mediated signaling pathway	GO:0009742	proc	other biological processes	IPI	Publication:501722988|PMID:17681130	TAIR	2008-04-21
AT1G22410	AT1G22410	aromatic amino acid family biosynthetic process	GO:0009073	proc	other cellular processes | other metabolic processes	TAS	Publication:501683160|PMID:1967256	TIGR	2007-08-07
AT1G22410	AT1G22410.1	membrane	GO:0016020	comp	other membranes	IDA	Publication:501721401|PMID:17432890	NA	2008-09-30
AT1G22410	AT1G22410.1	3-deoxy-7-phosphoheptulonate synthase activity	GO:0003849	func	transferase activity	IEA	AnalysisReference:501730468	TAIR	2010-04-30
AT1G22600	AT1G22600	molecular_function_unknown	GO:0003674	func	unknown molecular functions	ND	Communication:501683652	TIGR	2004-02-06
AT1G22600	AT1G22600	biological_process_unknown	GO:0008150	proc	unknown biological processes	ND	Communication:1345790	TAIR	2006-10-19
AT1G22600	AT1G22600.1	endomembrane system	GO:0012505	comp	other cellular components	IEA	AnalysisReference:501730133	TAIR	2010-04-23
AT1G22610	AT1G22610.1	chloroplast	GO:0009507	comp	chloroplast	IDA	Publication:501712079|PMID:15028209	NA	2008-09-23
AT1G22610	AT1G22610	biological_process_unknown	GO:0008150	proc	unknown biological processes	ND	Communication:1345790	TAIR	2006-10-19
AT1G22610	AT1G22610	molecular_function_unknown	GO:0003674	func	unknown molecular functions	ND	Communication:1345790	TAIR	2006-10-20
AT1G22780	AT1G22780.1	plasma membrane	GO:0005886	comp	plasma membrane	IDA	Publication:501720929|PMID:17317660	NA	2008-09-25
AT1G22780	AT1G22780	structural constituent of ribosome	GO:0003735	func	structural molecule activity	ISS	Communication:501714663	TIGR	2003-09-26
AT1G22780	AT1G22780.1	cell wall	GO:0005618	comp	cell wall	IDA	Publication:501718077|PMID:16287169	NA	2008-09-24
AT1G22780	AT1G22780.1	RNA binding	GO:0003723	func	DNA or RNA binding	IEA	AnalysisReference:501730468	TAIR	2010-04-30
AT1G22780	AT1G22780	translational initiation	GO:0006413	proc	protein metabolism | other cellular processes | other metabolic processes | cell organization and biogenesis	TAS	Publication:4806|PMID:7913892	NA	2003-02-27
AT1G22780	AT1G22780.1	structural constituent of ribosome	GO:0003735	func	structural molecule activity	IEA	AnalysisReference:501730468	TAIR	2010-04-30
AT1G22780	AT1G22780	translation	GO:0006412	proc	protein metabolism | other cellular processes | other metabolic processes	ISS	Communication:501714663	TIGR	2003-09-26
AT1G22780	AT1G22780	cytosolic small ribosomal subunit	GO:0022627	comp	cytosol | ribosome | other cytoplasmic components | other intracellular components	IDA	Publication:501723363|PMID:17934214	TAIR	2008-08-11
AT1G22780	AT1G22780	ribosome	GO:0005840	comp	ribosome	ISS	Publication:4806|PMID:7913892	TAIR	2004-05-12
AT1G22780	AT1G22780	small ribosomal subunit	GO:0015935	comp	ribosome | other cytoplasmic components | other intracellular components	ISS	Communication:501714663	TIGR	2003-09-26
AT1G22780	AT1G22780.1	nucleic acid binding	GO:0003676	func	nucleic acid binding	IEA	AnalysisReference:501730468	TAIR	2010-04-30
AT1G22780	AT1G22780.1	plasma membrane	GO:0005886	comp	plasma membrane	IDA	Publication:501720626|PMID:17151019	NA	2008-09-25
AT1G22930	AT1G22930	biological_process_unknown	GO:0008150	proc	unknown biological processes	ND	Communication:1345790	TAIR	2006-10-19
AT1G23080	AT1G23080	auxin polar transport	GO:0009926	proc	transport	ISS	Communication:501714663	TIGR	2003-08-29
AT1G23080	AT1G23080.2	plasma membrane	GO:0005886	comp	plasma membrane	IDA	Publication:501720929|PMID:17317660	NA	2008-09-25
AT1G23080	AT1G23080	pattern specification process	GO:0007389	proc	developmental processes	IGI	Publication:501714510|PMID:15635403	TAIR	2005-04-05
AT1G23080	AT1G23080	longitudinal axis specification	GO:0009942	proc	developmental processes	IMP	Publication:501711452|PMID:14614497	TAIR	2006-06-05
AT1G23080	AT1G23080	auxin:hydrogen symporter activity	GO:0009672	func	transporter activity	ISS	Communication:501714663	TIGR	2003-08-29
AT1G23080	AT1G23080	auxin efflux transmembrane transporter activity	GO:0010329	func	transporter activity	IDA	Publication:501718960|PMID:16601150	TAIR	2007-02-02
AT1G23080	AT1G23080.1	membrane	GO:0016020	comp	other membranes	IDA	Publication:501721401|PMID:17432890	NA	2008-09-30
AT1G23080	AT1G23080	transporter activity	GO:0005215	func	transporter activity	ISS	Communication:1674994	TAIR	2003-03-29
AT1G23080	AT1G23080	auxin polar transport	GO:0009926	proc	transport	IMP	Publication:501718960|PMID:16601150	TAIR	2006-06-05
AT1G23080	AT1G23080	plasma membrane	GO:0005886	comp	plasma membrane	IDA	Publication:501718960|PMID:16601150	TAIR	2006-06-05
AT1G23080	AT1G23080.2	membrane	GO:0016020	comp	other membranes	IDA	Publication:501721401|PMID:17432890	NA	2008-09-30
AT1G23080	AT1G23080.3	membrane	GO:0016020	comp	other membranes	IDA	Publication:501721401|PMID:17432890	NA	2008-09-30
AT1G23080	AT1G23080	response to cyclopentenone	GO:0010583	proc	other biological processes	IEP	Publication:501724352|PMID:18334669	TAIR	2008-08-22
AT1G23080	AT1G23080.3	plasma membrane	GO:0005886	comp	plasma membrane	IDA	Publication:501720929|PMID:17317660	NA	2008-09-25
AT1G23080	AT1G23080.1	plasma membrane	GO:0005886	comp	plasma membrane	IDA	Publication:501720929|PMID:17317660	NA	2008-09-25
AT1G23080	AT1G23080	root development	GO:0048364	proc	developmental processes	IGI	Publication:501714510|PMID:15635403	TAIR	2005-04-05
AT1G23190	AT1G23190	response to cadmium ion	GO:0046686	proc	other biological processes	IDA	Publication:501735733|PMID:20005002	TAIR	2010-01-29
AT1G23190	AT1G23190.1	chloroplast	GO:0009507	comp	chloroplast	IDA	Publication:501712079|PMID:15028209	NA	2008-09-23
AT1G23190	AT1G23190	cytoplasm	GO:0005737	comp	other cytoplasmic components	IDA	Publication:501714452|PMID:15610358	TAIR	2005-05-03
AT1G23190	AT1G23190.1	response to cadmium ion	GO:0046686	proc	other biological processes	IEP	Publication:501718481|PMID:16502469	NA	2008-10-03
AT1G23190	AT1G23190.1	intramolecular transferase activity, phosphotransferases	GO:0016868	func	other enzyme activity	IEA	AnalysisReference:501730468	TAIR	2010-04-30
AT1G23190	AT1G23190	cytosol	GO:0005829	comp	cytosol	IDA	Publication:501724483|PMID:18433157	TAIR	2009-05-04
AT1G23190	AT1G23190.1	plasma membrane	GO:0005886	comp	plasma membrane	IDA	Publication:501722708|PMID:17644812	NA	2008-09-26
AT1G23190	AT1G23190.1	plasma membrane	GO:0005886	comp	plasma membrane	IDA	Publication:501720929|PMID:17317660	NA	2008-09-25
AT1G23190	AT1G23190	carbohydrate metabolic process	GO:0005975	proc	other metabolic processes	ISS	Communication:501714663	TIGR	2003-08-28
AT1G23190	AT1G23190.1	magnesium ion binding	GO:0000287	func	other binding	IEA	AnalysisReference:501730468	TAIR	2010-04-30
AT1G23190	AT1G23190	nucleus	GO:0005634	comp	nucleus	IDA	Publication:501724483|PMID:18433157	TAIR	2009-05-04
AT1G23190	AT1G23190	cytoplasm	GO:0005737	comp	other cytoplasmic components	IDA	Publication:501714452|PMID:15610358	NA	2005-05-03
AT1G23190	AT1G23190	phosphoglucomutase activity	GO:0004614	func	other enzyme activity	ISS	Communication:501714663	TIGR	2003-08-28
AT1G23230	AT1G23230	molecular_function_unknown	GO:0003674	func	unknown molecular functions	ND	Communication:1345790	TAIR	2006-10-20
AT1G23290	AT1G23290	ribosome	GO:0005840	comp	ribosome	ISS	Communication:501714663	TIGR	2003-09-26
AT1G23290	AT1G23290.1	structural constituent of ribosome	GO:0003735	func	structural molecule activity	IEA	AnalysisReference:501730468	TAIR	2010-04-30
AT1G23290	AT1G23290.1	cytosolic ribosome	GO:0022626	comp	cytosol | ribosome | other cytoplasmic components | other intracellular components	IDA	Publication:501714975|PMID:15821981	NA	2008-09-24
AT1G23290	AT1G23290	translation	GO:0006412	proc	protein metabolism | other cellular processes | other metabolic processes	ISS	Communication:501714663	TIGR	2003-09-26
AT1G23290	AT1G23290	large ribosomal subunit	GO:0015934	comp	ribosome | other cytoplasmic components | other intracellular components	TAS	Publication:501683761	TAIR	2003-06-14
AT1G23290	AT1G23290	cytosolic ribosome	GO:0022626	comp	cytosol | ribosome | other cytoplasmic components | other intracellular components	IDA	Publication:501714975|PMID:15821981	TAIR	2008-01-16
AT1G23290	AT1G23290.1	nucleolus	GO:0005730	comp	nucleus | other intracellular components	IDA	Publication:501714224|PMID:15496452	NA	2008-09-24
AT1G23290	AT1G23290	translation	GO:0006412	proc	protein metabolism | other cellular processes | other metabolic processes	TAS	Publication:501683761	TAIR	2004-05-12
AT1G23290	AT1G23290	structural constituent of ribosome	GO:0003735	func	structural molecule activity	ISS	Communication:501714663	TIGR	2003-09-26
AT1G23290	AT1G23290	cytosolic large ribosomal subunit	GO:0022625	comp	cytosol | ribosome | other cytoplasmic components | other intracellular components	IDA	Publication:501723363|PMID:17934214	TAIR	2008-08-11
AT1G23410	AT1G23410	protein ubiquitination during ubiquitin-dependent protein catabolic process	GO:0042787	proc	protein metabolism | other cellular processes | other metabolic processes	ISS	Communication:501714663	TIGR	2004-02-04
AT1G23410	AT1G23410.1	plasma membrane	GO:0005886	comp	plasma membrane	IDA	Publication:501720929|PMID:17317660	NA	2008-09-25
AT1G23410	AT1G23410	protein binding	GO:0005515	func	protein binding	ISS	Communication:501714663	TIGR	2004-02-04
AT1G23410	AT1G23410	cytosolic small ribosomal subunit	GO:0022627	comp	cytosol | ribosome | other cytoplasmic components | other intracellular components	IDA	Publication:501723363|PMID:17934214	TAIR	2008-08-11
AT1G23410	AT1G23410.1	structural constituent of ribosome	GO:0003735	func	structural molecule activity	IEA	AnalysisReference:501730468	TAIR	2010-04-30
AT1G23410	AT1G23410.1	protein modification process	GO:0006464	proc	protein metabolism | other cellular processes | other metabolic processes	IEA	AnalysisReference:501730468	TAIR	2010-04-30
AT1G23410	AT1G23410.1	translation	GO:0006412	proc	protein metabolism | other cellular processes | other metabolic processes	IEA	AnalysisReference:501730468	TAIR	2010-04-30
AT1G23490	AT1G23490	phospholipase activator activity	GO:0016004	func	other molecular functions	TAS	Publication:501714753|PMID:15723828	TAIR	2005-11-18
AT1G23490	AT1G23490	N-terminal protein myristoylation	GO:0006499	proc	protein metabolism | other cellular processes | other metabolic processes	IDA	Publication:501710157|PMID:12912986	TAIR	2004-12-03
AT1G23490	AT1G23490	GTP binding	GO:0005525	func	nucleotide binding	ISS	Publication:501714753|PMID:15723828	TAIR	2005-07-28
AT1G23490	AT1G23490	GTP binding	GO:0005525	func	nucleotide binding	TAS	Publication:501714753|PMID:15723828	TAIR	2006-10-04
AT1G23490	AT1G23490	protein binding	GO:0005515	func	protein binding	TAS	Publication:501714753|PMID:15723828	NA	2006-10-04
AT1G23490	AT1G23490	GTP binding	GO:0005525	func	nucleotide binding	TAS	Publication:501714753|PMID:15723828	NA	2006-10-04
AT1G23490	AT1G23490.1	response to cadmium ion	GO:0046686	proc	other biological processes	IEP	Publication:501718481|PMID:16502469	NA	2008-10-03
AT1G23490	AT1G23490	phospholipase activator activity	GO:0016004	func	other molecular functions	TAS	Publication:501714753|PMID:15723828	NA	2005-11-18
AT1G23490	AT1G23490.1	intracellular	GO:0005622	comp	other intracellular components	IEA	AnalysisReference:501730468	TAIR	2010-04-30
AT1G23490	AT1G23490	protein binding	GO:0005515	func	protein binding	IPI	Publication:501724019|PMID:17307898	TAIR	2008-03-17
AT1G23490	AT1G23490	protein binding	GO:0005515	func	protein binding	TAS	Publication:501714753|PMID:15723828	TAIR	2006-10-04
AT1G23800	AT1G23800	3-chloroallyl aldehyde dehydrogenase activity	GO:0004028	func	other enzyme activity	ISS	Communication:501714663	TIGR	2003-09-09
AT1G23800	AT1G23800.1	metabolic process	GO:0008152	proc	other metabolic processes	IEA	AnalysisReference:501730468	TAIR	2010-04-30
AT1G23800	AT1G23800	aldehyde dehydrogenase (NAD) activity	GO:0004029	func	other enzyme activity	ISS	Publication:501682094|PMID:11999848	TAIR	2006-04-13
AT1G23800	AT1G23800.1	mitochondrion	GO:0005739	comp	mitochondria	IEA	AnalysisReference:501730133	TAIR	2010-04-23
AT1G23880	AT1G23880	biological_process_unknown	GO:0008150	proc	unknown biological processes	ND	Communication:501683652	TIGR	2003-09-06
AT1G23880	AT1G23880	molecular_function_unknown	GO:0003674	func	unknown molecular functions	ND	Communication:501683652	TIGR	2003-09-06
AT1G24160	AT1G24160	biological_process_unknown	GO:0008150	proc	unknown biological processes	ND	Communication:1345790	TAIR	2006-10-19
AT1G24160	AT1G24160	cellular_component_unknown	GO:0005575	comp	unknown cellular components	ND	Communication:1345790	TAIR	2006-10-19
AT1G24160	AT1G24160	molecular_function_unknown	GO:0003674	func	unknown molecular functions	ND	Communication:501683652	TIGR	2003-10-04
AT1G24360	AT1G24360.1	metabolic process	GO:0008152	proc	other metabolic processes	IEA	AnalysisReference:501730468	TAIR	2010-04-30
AT1G24360	AT1G24360.1	chloroplast	GO:0009507	comp	chloroplast	IDA	Publication:501724486|PMID:18431481	NA	2008-09-26
AT1G24360	AT1G24360	copper ion binding	GO:0005507	func	other binding	IDA	Publication:501735675|PMID:20018591	TAIR	2010-01-22
AT1G24360	AT1G24360.1	chloroplast stroma	GO:0009570	comp	plastid | chloroplast | other cytoplasmic components | other intracellular components	IDA	Publication:501727324|PMID:18633119	NA	2008-10-08
AT1G24360	AT1G24360.1	chloroplast envelope	GO:0009941	comp	plastid | chloroplast | other cytoplasmic components | other intracellular components	IDA	Publication:501710686|PMID:12938931	NA	2008-09-23
AT1G24360	AT1G24360.1	fatty acid biosynthetic process	GO:0006633	proc	other cellular processes | other metabolic processes	IEA	AnalysisReference:501730468	TAIR	2010-04-30
AT1G24360	AT1G24360	3-oxoacyl-[acyl-carrier-protein] reductase activity	GO:0004316	func	transferase activity | other enzyme activity	ISS	Publication:5416|PMID:1575676	TAIR	2004-12-10
AT1G24510	AT1G24510.1	plasma membrane	GO:0005886	comp	plasma membrane	IDA	Publication:501720929|PMID:17317660	NA	2008-09-25
AT1G24510	AT1G24510	protein binding	GO:0005515	func	protein binding	IPI	Publication:501730377|PMID:19452453	NA	2009-10-29
AT1G24510	AT1G24510.1	protein folding	GO:0006457	proc	protein metabolism | other cellular processes | other metabolic processes	IEA	AnalysisReference:501730468	TAIR	2010-04-30
AT1G24510	AT1G24510.2	plasma membrane	GO:0005886	comp	plasma membrane	IDA	Publication:501720929|PMID:17317660	NA	2008-09-25
AT1G24510	AT1G24510.2	cellular protein metabolic process	GO:0044267	proc	protein metabolism | other cellular processes | other metabolic processes	IEA	AnalysisReference:501730468	TAIR	2010-04-30
AT1G24510	AT1G24510.1	cellular protein metabolic process	GO:0044267	proc	protein metabolism | other cellular processes | other metabolic processes	IEA	AnalysisReference:501730468	TAIR	2010-04-30
AT1G24510	AT1G24510.2	protein folding	GO:0006457	proc	protein metabolism | other cellular processes | other metabolic processes	IEA	AnalysisReference:501730468	TAIR	2010-04-30
AT1G26880	AT1G26880	translation	GO:0006412	proc	protein metabolism | other cellular processes | other metabolic processes	ISS	Communication:501714663	TIGR	2003-09-29
AT1G26880	AT1G26880.1	nucleolus	GO:0005730	comp	nucleus | other intracellular components	IDA	Publication:501714224|PMID:15496452	NA	2008-09-24
AT1G26880	AT1G26880	structural constituent of ribosome	GO:0003735	func	structural molecule activity	ISS	Communication:501714663	TIGR	2003-09-29
AT1G26880	AT1G26880.1	structural constituent of ribosome	GO:0003735	func	structural molecule activity	IEA	AnalysisReference:501730468	TAIR	2010-04-30
AT1G26880	AT1G26880.2	translation	GO:0006412	proc	protein metabolism | other cellular processes | other metabolic processes	IEA	AnalysisReference:501730468	TAIR	2010-04-30
AT1G26880	AT1G26880	ribosome	GO:0005840	comp	ribosome	ISS	Communication:501714663	TIGR	2003-09-29
AT1G26880	AT1G26880.1	chloroplast	GO:0009507	comp	chloroplast	IDA	Publication:501712079|PMID:15028209	NA	2008-09-23
AT1G26880	AT1G26880	ribosome biogenesis	GO:0042254	proc	cell organization and biogenesis	ISS	Communication:501714663	TIGR	2003-09-29
AT1G26880	AT1G26880.2	structural constituent of ribosome	GO:0003735	func	structural molecule activity	IEA	AnalysisReference:501730468	TAIR	2010-04-30
AT1G26880	AT1G26880.1	translation	GO:0006412	proc	protein metabolism | other cellular processes | other metabolic processes	IEA	AnalysisReference:501730468	TAIR	2010-04-30
AT1G27070								NA
AT1G27170	AT1G27170.2	transmembrane receptor activity	GO:0004888	func	receptor binding or activity	IEA	AnalysisReference:501730468	TAIR	2010-04-30
AT1G27170	AT1G27170.1	transmembrane receptor activity	GO:0004888	func	receptor binding or activity	IEA	AnalysisReference:501730468	TAIR	2010-04-30
AT1G27170	AT1G27170.2	innate immune response	GO:0045087	proc	response to stress	IEA	AnalysisReference:501730468	TAIR	2010-04-30
AT1G27170	AT1G27170.1	ATP binding	GO:0005524	func	nucleotide binding	IEA	AnalysisReference:501730468	TAIR	2010-04-30
AT1G27170	AT1G27170.1	signal transduction	GO:0007165	proc	signal transduction	IEA	AnalysisReference:501730468	TAIR	2010-04-30
AT1G27170	AT1G27170.2	apoptosis	GO:0006915	proc	other cellular processes	IEA	AnalysisReference:501730468	TAIR	2010-04-30
AT1G27170	AT1G27170.1	innate immune response	GO:0045087	proc	response to stress	IEA	AnalysisReference:501730468	TAIR	2010-04-30
AT1G27170	AT1G27170.1	chloroplast	GO:0009507	comp	chloroplast	IDA	Publication:501712079|PMID:15028209	NA	2008-09-23
AT1G27170	AT1G27170.1	protein binding	GO:0005515	func	protein binding	IEA	AnalysisReference:501730468	TAIR	2010-04-30
AT1G27170	AT1G27170	defense response	GO:0006952	proc	response to stress	ISS	Communication:501714663	TIGR	2004-02-09
AT1G27170	AT1G27170.1	apoptosis	GO:0006915	proc	other cellular processes	IEA	AnalysisReference:501730468	TAIR	2010-04-30
AT1G27170	AT1G27170.2	protein binding	GO:0005515	func	protein binding	IEA	AnalysisReference:501730468	TAIR	2010-04-30
AT1G27170	AT1G27170.2	ATP binding	GO:0005524	func	nucleotide binding	IEA	AnalysisReference:501730468	TAIR	2010-04-30
AT1G27170	AT1G27170.2	signal transduction	GO:0007165	proc	signal transduction	IEA	AnalysisReference:501730468	TAIR	2010-04-30
AT1G27400	AT1G27400.1	translation	GO:0006412	proc	protein metabolism | other cellular processes | other metabolic processes	IEA	AnalysisReference:501730468	TAIR	2010-04-30
AT1G27400	AT1G27400	translation	GO:0006412	proc	protein metabolism | other cellular processes | other metabolic processes	ISS	Communication:501714663	TIGR	2003-09-25
AT1G27400	AT1G27400.1	vacuole	GO:0005773	comp	other cytoplasmic components | other intracellular components	IDA	Publication:501712581|PMID:15215502	NA	2008-09-23
AT1G27400	AT1G27400.1	plasma membrane	GO:0005886	comp	plasma membrane	IDA	Publication:501720626|PMID:17151019	NA	2008-09-25
AT1G27400	AT1G27400.1	plasma membrane	GO:0005886	comp	plasma membrane	IDA	Publication:501720929|PMID:17317660	NA	2008-09-25
AT1G27400	AT1G27400.1	structural constituent of ribosome	GO:0003735	func	structural molecule activity	IEA	AnalysisReference:501730468	TAIR	2010-04-30
AT1G27400	AT1G27400	structural constituent of ribosome	GO:0003735	func	structural molecule activity	ISS	Communication:501714663	TIGR	2003-09-25
AT1G27400	AT1G27400	cytosolic large ribosomal subunit	GO:0022625	comp	cytosol | ribosome | other cytoplasmic components | other intracellular components	IDA	Publication:501723363|PMID:17934214	TAIR	2008-08-11
AT1G27400	AT1G27400	ribosome	GO:0005840	comp	ribosome	ISS	Communication:501714663	TIGR	2003-09-25
AT1G27400	AT1G27400.1	chloroplast	GO:0009507	comp	chloroplast	IDA	Publication:501712079|PMID:15028209	NA	2008-09-23
AT1G27450	AT1G27450.2	plasma membrane	GO:0005886	comp	plasma membrane	IDA	Publication:501722708|PMID:17644812	NA	2008-09-26
AT1G27450	AT1G27450	adenine phosphoribosyltransferase activity	GO:0003999	func	transferase activity	ISS	Communication:1674994	TAIR	2003-03-29
AT1G27450	AT1G27450.1	response to cadmium ion	GO:0046686	proc	other biological processes	IEP	Publication:501718481|PMID:16502469	NA	2008-10-03
AT1G27450	AT1G27450.2	response to cadmium ion	GO:0046686	proc	other biological processes	IEP	Publication:501718481|PMID:16502469	NA	2008-10-03
AT1G27450	AT1G27450	adenine phosphoribosyltransferase activity	GO:0003999	func	transferase activity	ISS	Communication:1674994	NA	2003-03-29
AT1G27450	AT1G27450	adenine phosphoribosyltransferase activity	GO:0003999	func	transferase activity	IDA	Publication:501681436|PMID:0012010467	TAIR	2005-12-23
AT1G27450	AT1G27450.1	plasma membrane	GO:0005886	comp	plasma membrane	IDA	Publication:501722708|PMID:17644812	NA	2008-09-26
AT1G27450	AT1G27450	adenine salvage	GO:0006168	proc	other cellular processes | other metabolic processes	TAS	Publication:501681436|PMID:0012010467	NA	2003-04-18
AT1G27450	AT1G27450.2	chloroplast	GO:0009507	comp	chloroplast	IDA	Publication:501724486|PMID:18431481	NA	2008-09-26
AT1G27450	AT1G27450.1	chloroplast	GO:0009507	comp	chloroplast	IDA	Publication:501724486|PMID:18431481	NA	2008-09-26
AT1G27450	AT1G27450	adenine phosphoribosyltransferase activity	GO:0003999	func	transferase activity	IMP	Publication:3862|PMID:8696367	TAIR	2006-10-02
AT1G27450	AT1G27450	plant-type cell wall	GO:0009505	comp	cell wall	IDA	Publication:501718077|PMID:16287169	TAIR	2005-12-23
AT1G27450	AT1G27450	cytosol	GO:0005829	comp	cytosol	IDA	Publication:501681436|PMID:0012010467	NA	2002-11-13
AT1G27720	AT1G27720.1	transcription factor TFIID complex	GO:0005669	comp	nucleus | other intracellular components	IEA	AnalysisReference:501730468	TAIR	2010-04-30
AT1G27720	AT1G27720.1	transcription initiation factor activity	GO:0016986	func	other molecular functions	IEA	AnalysisReference:501730468	TAIR	2010-04-30
AT1G27720	AT1G27720.1	transcription initiation	GO:0006352	proc	transcription | other cellular processes | other metabolic processes	IEA	AnalysisReference:501730468	TAIR	2010-04-30
AT1G27720	AT1G27720	transcription initiation factor activity	GO:0016986	func	other molecular functions	ISS	Communication:501714663	TIGR	2003-10-03
AT1G28110	AT1G28110.1	proteolysis	GO:0006508	proc	protein metabolism | other cellular processes | other metabolic processes	IEA	AnalysisReference:501730468	TAIR	2010-04-30
AT1G28110	AT1G28110.2	proteolysis	GO:0006508	proc	protein metabolism | other cellular processes | other metabolic processes	IEA	AnalysisReference:501730468	TAIR	2010-04-30
AT1G28110	AT1G28110	proteolysis	GO:0006508	proc	protein metabolism | other cellular processes | other metabolic processes	ISS	Communication:501714663	TIGR	2003-09-02
AT1G28110	AT1G28110	plant-type cell wall	GO:0009505	comp	cell wall	IDA	Publication:501718077|PMID:16287169	TAIR	2005-12-23
AT1G28290	AT1G28290	plasma membrane	GO:0005886	comp	plasma membrane	IDA	Publication:501723108|PMID:17885091	TAIR	2008-11-21
AT1G28290	AT1G28290	response to jasmonic acid stimulus	GO:0009753	proc	other biological processes	IEP	Publication:501723108|PMID:17885091	TAIR	2008-11-21
AT1G29150	AT1G29150	nucleus	GO:0005634	comp	nucleus	TAS	Publication:1546228|PMID:11742986	NA	2005-10-28
AT1G29150	AT1G29150	protein catabolic process	GO:0030163	proc	protein metabolism	TAS	Publication:1546228|PMID:11742986	NA	2005-10-28
AT1G29150	AT1G29150	proteasome regulatory particle, lid subcomplex	GO:0008541	comp	other intracellular components	ISS	Communication:501714663	TIGR	2001-12-27
AT1G29150	AT1G29150.1	response to cadmium ion	GO:0046686	proc	other biological processes	IEP	Publication:501718481|PMID:16502469	NA	2008-10-03
AT1G29150	AT1G29150	ubiquitin-dependent protein catabolic process	GO:0006511	proc	protein metabolism | other cellular processes | other metabolic processes	TAS	Publication:1445|PMID:10363660	TIGR	2003-04-17
AT1G29240	AT1G29240	biological_process_unknown	GO:0008150	proc	unknown biological processes	ND	Communication:501683652	TIGR	2003-09-27
AT1G29240	AT1G29240	molecular_function_unknown	GO:0003674	func	unknown molecular functions	ND	Communication:501683652	TIGR	2003-09-27
AT1G29310	AT1G29310.1	mitochondrion	GO:0005739	comp	mitochondria	IDA	Publication:501712789|PMID:15276431	NA	2008-09-23
AT1G29310	AT1G29310.1	membrane	GO:0016020	comp	other membranes	IDA	Publication:501721401|PMID:17432890	NA	2008-09-30
AT1G29310	AT1G29310.1	protein transport	GO:0015031	proc	transport	IEA	AnalysisReference:501730468	TAIR	2010-04-30
AT1G29310	AT1G29310.1	plasma membrane	GO:0005886	comp	plasma membrane	IDA	Publication:501722708|PMID:17644812	NA	2008-09-26
AT1G29310	AT1G29310	P-P-bond-hydrolysis-driven protein transmembrane transporter activity	GO:0015450	func	protein binding | transporter activity	ISS	Communication:501714663	TIGR	2003-08-28
AT1G29310	AT1G29310	membrane	GO:0016020	comp	other membranes	ISS	Communication:501714663	TIGR	2003-08-28
AT1G29310	AT1G29310.1	P-P-bond-hydrolysis-driven protein transmembrane transporter activity	GO:0015450	func	protein binding | transporter activity	IEA	AnalysisReference:501730468	TAIR	2010-04-30
AT1G29310	AT1G29310	protein secretion	GO:0009306	proc	transport | other cellular processes	ISS	Communication:501714663	TIGR	2003-08-28
AT1G29880	AT1G29880	mitochondrion	GO:0005739	comp	mitochondria	IDA	Publication:501717830|PMID:16251277	TAIR	2005-11-17
AT1G29880	AT1G29880.1	response to cadmium ion	GO:0046686	proc	other biological processes	IEP	Publication:501718481|PMID:16502469	NA	2008-10-03
AT1G29880	AT1G29880.1	nucleotide binding	GO:0000166	func	nucleotide binding	IEA	AnalysisReference:501730468	TAIR	2010-04-30
AT1G29880	AT1G29880	glycyl-tRNA aminoacylation	GO:0006426	proc	protein metabolism | other cellular processes | other metabolic processes	ISS	Communication:501714663	TIGR	2003-09-02
AT1G29880	AT1G29880	glycine-tRNA ligase activity	GO:0004820	func	other enzyme activity	ISS	Communication:501714663	TIGR	2003-09-02
AT1G29880	AT1G29880.1	ATP binding	GO:0005524	func	nucleotide binding	IEA	AnalysisReference:501730468	TAIR	2010-04-30
AT1G29880	AT1G29880.1	aminoacyl-tRNA ligase activity	GO:0004812	func	other enzyme activity	IEA	AnalysisReference:501730468	TAIR	2010-04-30
AT1G29880	AT1G29880.1	glycine-tRNA ligase activity	GO:0004820	func	other enzyme activity	IEA	AnalysisReference:501730468	TAIR	2010-04-30
AT1G29910	AT1G29910	light-harvesting complex	GO:0030076	comp	other intracellular components	ISS	Communication:501714663	TIGR	2002-04-17
AT1G29910	AT1G29910	photosynthesis	GO:0015979	proc	other cellular processes | other metabolic processes	ISS	Communication:501714663	TIGR	2002-04-17
AT1G29910	AT1G29910	plastoglobule	GO:0010287	comp	plastid | chloroplast | other cytoplasmic components | other intracellular components	IDA	Publication:501718389|PMID:16414959	TAIR	2006-12-21
AT1G29910	AT1G29910	chlorophyll binding	GO:0016168	func	other binding	TAS	Publication:5624|PMID:2204948	TAIR	2006-10-04
AT1G29910	AT1G29910.1	chloroplast thylakoid membrane	GO:0009535	comp	plastid | chloroplast | other membranes | other cytoplasmic components | other intracellular components	IDA	Publication:501713005|PMID:15322131	NA	2008-10-08
AT1G29910	AT1G29910.1	thylakoid	GO:0009579	comp	other intracellular components	IDA	Publication:501727324|PMID:18633119	NA	2008-09-26
AT1G29910	AT1G29910	plastoglobule	GO:0010287	comp	plastid | chloroplast | other cytoplasmic components | other intracellular components	IDA	Publication:501718581|PMID:16461379	TAIR	2006-12-21
AT1G29910	AT1G29910	chlorophyll binding	GO:0016168	func	other binding	ISS	Communication:1674994	TAIR	2006-10-04
AT1G29910	AT1G29910.1	chloroplast thylakoid membrane	GO:0009535	comp	plastid | chloroplast | other membranes | other cytoplasmic components | other intracellular components	IDA	Publication:501711788|PMID:14729914	NA	2008-10-08
AT1G29910	AT1G29910.1	photosynthesis, light harvesting	GO:0009765	proc	other cellular processes | other metabolic processes | electron transport or energy pathways	IEA	AnalysisReference:501730468	TAIR	2010-04-30
AT1G29910	AT1G29910.1	chloroplast	GO:0009507	comp	chloroplast	IDA	Publication:501712079|PMID:15028209	NA	2008-09-23
AT1G29910	AT1G29910	chlorophyll binding	GO:0016168	func	other binding	ISS	Communication:1674994	NA	2006-10-04
AT1G29910	AT1G29910.1	chloroplast	GO:0009507	comp	chloroplast	IDA	Publication:501724486|PMID:18431481	NA	2008-09-26
AT1G29910	AT1G29910.1	mitochondrion	GO:0005739	comp	mitochondria	IDA	Publication:501712789|PMID:15276431	NA	2008-09-23
AT1G29910	AT1G29910	chloroplast thylakoid membrane	GO:0009535	comp	plastid | chloroplast | other membranes | other cytoplasmic components | other intracellular components	IDA	Publication:501713005|PMID:15322131	TAIR	2006-05-09
AT1G29920	AT1G29920.1	thylakoid	GO:0009579	comp	other intracellular components	IDA	Publication:501727324|PMID:18633119	NA	2008-09-26
AT1G29920	AT1G29920.1	chloroplast	GO:0009507	comp	chloroplast	IDA	Publication:501712079|PMID:15028209	NA	2008-09-23
AT1G29920	AT1G29920	chloroplast thylakoid membrane	GO:0009535	comp	plastid | chloroplast | other membranes | other cytoplasmic components | other intracellular components	IDA	Publication:501713005|PMID:15322131	TAIR	2006-05-09
AT1G29920	AT1G29920	light-harvesting complex	GO:0030076	comp	other intracellular components	ISS	Communication:501714663	TIGR	2002-04-17
AT1G29920	AT1G29920	response to red light	GO:0010114	proc	response to abiotic or biotic stimulus	IEP	Publication:501728644|PMID:18820083	NA	2009-04-08
AT1G29920	AT1G29920	photosynthesis	GO:0015979	proc	other cellular processes | other metabolic processes	ISS	Communication:501714663	TIGR	2002-04-17
AT1G29920	AT1G29920.1	chloroplast thylakoid membrane	GO:0009535	comp	plastid | chloroplast | other membranes | other cytoplasmic components | other intracellular components	IDA	Publication:501713005|PMID:15322131	NA	2008-10-08
AT1G29920	AT1G29920	chlorophyll binding	GO:0016168	func	other binding	ISS	Communication:1674994	NA	2006-10-04
AT1G29920	AT1G29920.1	chloroplast thylakoid membrane	GO:0009535	comp	plastid | chloroplast | other membranes | other cytoplasmic components | other intracellular components	IDA	Publication:501711788|PMID:14729914	NA	2008-10-08
AT1G29920	AT1G29920	response to far red light	GO:0010218	proc	response to abiotic or biotic stimulus	IEP	Publication:501728644|PMID:18820083	NA	2009-04-08
AT1G29920	AT1G29920	chlorophyll binding	GO:0016168	func	other binding	TAS	Publication:5624|PMID:2204948	TAIR	2006-10-04
AT1G29920	AT1G29920.1	apoplast	GO:0048046	comp	extracellular	IDA	Publication:501725189|PMID:18538804	NA	2008-09-25
AT1G29920	AT1G29920	chlorophyll binding	GO:0016168	func	other binding	ISS	Communication:1674994	TAIR	2006-10-04
AT1G29920	AT1G29920	response to blue light	GO:0009637	proc	response to abiotic or biotic stimulus	IEP	Publication:501728644|PMID:18820083	NA	2009-04-08
AT1G29930	AT1G29930.1	chloroplast thylakoid membrane	GO:0009535	comp	plastid | chloroplast | other membranes | other cytoplasmic components | other intracellular components	IDA	Publication:501713005|PMID:15322131	NA	2008-10-08
AT1G29930	AT1G29930.1	chloroplast thylakoid membrane	GO:0009535	comp	plastid | chloroplast | other membranes | other cytoplasmic components | other intracellular components	IDA	Publication:501711788|PMID:14729914	NA	2008-10-08
AT1G29930	AT1G29930	light-harvesting complex	GO:0030076	comp	other intracellular components	ISS	Communication:501714663	TIGR	2002-04-16
AT1G29930	AT1G29930	chlorophyll binding	GO:0016168	func	other binding	ISS	Communication:1674994	TAIR	2006-10-04
AT1G29930	AT1G29930.1	thylakoid	GO:0009579	comp	other intracellular components	IDA	Publication:501727324|PMID:18633119	NA	2008-09-26
AT1G29930	AT1G29930.1	chloroplast	GO:0009507	comp	chloroplast	IDA	Publication:501724486|PMID:18431481	NA	2008-09-26
AT1G29930	AT1G29930	chlorophyll binding	GO:0016168	func	other binding	ISS	Communication:1674994	NA	2006-10-04
AT1G29930	AT1G29930	chloroplast thylakoid membrane	GO:0009535	comp	plastid | chloroplast | other membranes | other cytoplasmic components | other intracellular components	IDA	Publication:501713005|PMID:15322131	TAIR	2006-05-09
AT1G29930	AT1G29930	photosynthesis	GO:0015979	proc	other cellular processes | other metabolic processes	ISS	Publication:5740|PMID:3012462	TIGR	2003-04-17
AT1G29930	AT1G29930.1	chloroplast	GO:0009507	comp	chloroplast	IDA	Publication:501712079|PMID:15028209	NA	2008-09-23
AT1G29930	AT1G29930	chlorophyll binding	GO:0016168	func	other binding	TAS	Publication:501682235|PMID:12232164	TAIR	2006-10-04
AT1G29965	AT1G29965	structural constituent of ribosome	GO:0003735	func	structural molecule activity	ISS	Communication:501714663	TIGR	2003-10-01
AT1G29965	AT1G29965	ribosome biogenesis	GO:0042254	proc	cell organization and biogenesis	ISS	Communication:501714663	TIGR	2003-10-01
AT1G29965	AT1G29965.1	translation	GO:0006412	proc	protein metabolism | other cellular processes | other metabolic processes	IEA	AnalysisReference:501730468	TAIR	2010-04-30
AT1G29965	AT1G29965	cytosolic large ribosomal subunit	GO:0022625	comp	cytosol | ribosome | other cytoplasmic components | other intracellular components	IDA	Publication:501723363|PMID:17934214	TAIR	2008-08-11
AT1G29965	AT1G29965	translation	GO:0006412	proc	protein metabolism | other cellular processes | other metabolic processes	ISS	Communication:501714663	TIGR	2003-10-01
AT1G29965	AT1G29965	ribosome	GO:0005840	comp	ribosome	ISS	Communication:501714663	TIGR	2003-10-01
AT1G29965	AT1G29965.1	structural constituent of ribosome	GO:0003735	func	structural molecule activity	IEA	AnalysisReference:501730468	TAIR	2010-04-30
AT1G30360	AT1G30360.1	plasma membrane	GO:0005886	comp	plasma membrane	IDA	Publication:501720626|PMID:17151019	NA	2008-09-25
AT1G30360	AT1G30360.1	vacuole	GO:0005773	comp	other cytoplasmic components | other intracellular components	IDA	Publication:501714874|PMID:15539469	NA	2008-09-24
AT1G30360	AT1G30360.1	plasma membrane	GO:0005886	comp	plasma membrane	IDA	Publication:501722708|PMID:17644812	NA	2008-09-26
AT1G30360	AT1G30360.1	plasma membrane	GO:0005886	comp	plasma membrane	IDA	Publication:501720929|PMID:17317660	NA	2008-09-25
AT1G30360	AT1G30360.1	membrane	GO:0016020	comp	other membranes	IDA	Publication:501721401|PMID:17432890	NA	2008-09-30
AT1G30360	AT1G30360	plasma membrane	GO:0005886	comp	plasma membrane	IDA	Publication:501718909|PMID:16618929	TAIR	2007-08-09
AT1G30360	AT1G30360.1	chloroplast envelope	GO:0009941	comp	plastid | chloroplast | other cytoplasmic components | other intracellular components	IDA	Publication:501710686|PMID:12938931	NA	2008-09-23
AT1G30360	AT1G30360.1	chloroplast	GO:0009507	comp	chloroplast	IDA	Publication:501712079|PMID:15028209	NA	2008-09-23
AT1G30400	AT1G30400.1	vacuole	GO:0005773	comp	other cytoplasmic components | other intracellular components	IDA	Publication:501711987|PMID:14760709	NA	2008-09-23
AT1G30400	AT1G30400.2	plasma membrane	GO:0005886	comp	plasma membrane	IDA	Publication:501720626|PMID:17151019	NA	2008-09-25
AT1G30400	AT1G30400.1	vacuole	GO:0005773	comp	other cytoplasmic components | other intracellular components	IDA	Publication:501712581|PMID:15215502	NA	2008-09-23
AT1G30400	AT1G30400	xenobiotic-transporting ATPase activity	GO:0008559	func	hydrolase activity | transporter activity	IMP	Publication:3143|PMID:9223346	TIGR	2003-04-17
AT1G30400	AT1G30400	ATPase activity, coupled to transmembrane movement of substances	GO:0042626	func	hydrolase activity | transporter activity	ISS	Publication:501680567|PMID:11346655	TAIR	2006-05-02
AT1G30400	AT1G30400.1	plant-type vacuole	GO:0000325	comp	other cytoplasmic components | other intracellular components	IDA	Publication:501718909|PMID:16618929	NA	2008-09-29
AT1G30400	AT1G30400.2	plant-type vacuole	GO:0000325	comp	other cytoplasmic components | other intracellular components	IDA	Publication:501718909|PMID:16618929	NA	2008-09-29
AT1G30400	AT1G30400	vacuolar membrane	GO:0005774	comp	other membranes | other cytoplasmic components | other intracellular components	IDA	Publication:501718909|PMID:16618929	TAIR	2007-08-09
AT1G30400	AT1G30400.1	vacuole	GO:0005773	comp	other cytoplasmic components | other intracellular components	IDA	Publication:501714874|PMID:15539469	NA	2008-09-24
AT1G30400	AT1G30400.1	plasma membrane	GO:0005886	comp	plasma membrane	IDA	Publication:501720626|PMID:17151019	NA	2008-09-25
AT1G30400	AT1G30400.2	vacuole	GO:0005773	comp	other cytoplasmic components | other intracellular components	IDA	Publication:501714874|PMID:15539469	NA	2008-09-24
AT1G30460	AT1G30460	calmodulin binding	GO:0005516	func	protein binding	IDA	Publication:501718483|PMID:16500995	TAIR	2006-10-04
AT1G30460	AT1G30460	nucleic acid binding	GO:0003676	func	nucleic acid binding	ISS	Communication:501714663	TIGR	2003-09-11
AT1G30460	AT1G30460	RNA processing	GO:0006396	proc	other cellular processes | other metabolic processes	IDA	Publication:501722480|PMID:17576667	TAIR	2007-09-11
AT1G30460	AT1G30460	RNA binding	GO:0003723	func	DNA or RNA binding	IDA	Publication:501718483|PMID:16500995	TAIR	2006-10-04
AT1G30460	AT1G30460	protein binding	GO:0005515	func	protein binding	IPI	Publication:501719773|PMID:16897494	NA	2007-08-02
AT1G30460	AT1G30460	RNA processing	GO:0006396	proc	other cellular processes | other metabolic processes	TAS	Publication:501718483|PMID:16500995	TAIR	2006-03-06
AT1G30460	AT1G30460	mRNA cleavage and polyadenylation specificity factor complex	GO:0005847	comp	nucleus | other intracellular components	ISS	Publication:501718483|PMID:16500995	TAIR	2006-03-06
AT1G30460	AT1G30460	endonuclease activity	GO:0004519	func	hydrolase activity	IDA	Publication:501722480|PMID:17576667	TAIR	2007-09-11
AT1G30460	AT1G30460	nucleus	GO:0005634	comp	nucleus	IDA	Publication:501718483|PMID:16500995	TAIR	2006-03-06
AT1G30475	AT1G30475	molecular_function_unknown	GO:0003674	func	unknown molecular functions	ND	Communication:1345790	TAIR	2006-10-20
AT1G30475	AT1G30475	molecular_function_unknown	GO:0003674	func	unknown molecular functions	ND	Communication:501683652	TIGR	2003-11-14
AT1G30475	AT1G30475	biological_process_unknown	GO:0008150	proc	unknown biological processes	ND	Communication:1345790	TAIR	2006-10-19
AT1G30580	AT1G30580.1	intracellular	GO:0005622	comp	other intracellular components	IEA	AnalysisReference:501730468	TAIR	2010-04-30
AT1G30580	AT1G30580.1	response to cadmium ion	GO:0046686	proc	other biological processes	IEP	Publication:501718481|PMID:16502469	NA	2008-10-03
AT1G30580	AT1G30580.1	GTP binding	GO:0005525	func	nucleotide binding	IEA	AnalysisReference:501730468	TAIR	2010-04-30
AT1G30600	AT1G30600.1	plant-type cell wall	GO:0009505	comp	cell wall	IDA	Publication:501721524|PMID:17526915	NA	2008-09-30
AT1G30600	AT1G30600.1	proteolysis	GO:0006508	proc	protein metabolism | other cellular processes | other metabolic processes	IEA	AnalysisReference:501730468	TAIR	2010-04-30
AT1G30600	AT1G30600	proteolysis	GO:0006508	proc	protein metabolism | other cellular processes | other metabolic processes	ISS	Communication:501714663	TIGR	2003-09-22
AT1G30600	AT1G30600.1	identical protein binding	GO:0042802	func	protein binding	IEA	AnalysisReference:501730468	TAIR	2010-04-30
AT1G30600	AT1G30600.1	negative regulation of catalytic activity	GO:0043086	proc	other biological processes	IEA	AnalysisReference:501730468	TAIR	2010-04-30
AT1G30600	AT1G30600.1	serine-type endopeptidase activity	GO:0004252	func	hydrolase activity	IEA	AnalysisReference:501730468	TAIR	2010-04-30
AT1G30740	AT1G30740.1	oxidoreductase activity	GO:0016491	func	other enzyme activity	IEA	AnalysisReference:501730468	TAIR	2010-04-30
AT1G30740	AT1G30740	electron carrier activity	GO:0009055	func	other molecular functions	ISS	Communication:501714663	TIGR	2002-06-26
AT1G30740	AT1G30740.1	catalytic activity	GO:0003824	func	other enzyme activity	IEA	AnalysisReference:501730468	TAIR	2010-04-30
AT1G30740	AT1G30740.1	endomembrane system	GO:0012505	comp	other cellular components	IEA	AnalysisReference:501730133	TAIR	2010-04-23
AT1G30740	AT1G30740.1	FAD binding	GO:0050660	func	other binding | nucleotide binding	IEA	AnalysisReference:501730468	TAIR	2010-04-30
AT1G31330	AT1G31330.1	chloroplast	GO:0009507	comp	chloroplast	IDA	Publication:501724486|PMID:18431481	NA	2008-09-26
AT1G31330	AT1G31330	plastoglobule	GO:0010287	comp	plastid | chloroplast | other cytoplasmic components | other intracellular components	IDA	Publication:501718389|PMID:16414959	TAIR	2006-12-21
AT1G31330	AT1G31330.1	chloroplast	GO:0009507	comp	chloroplast	IDA	Publication:501712079|PMID:15028209	NA	2008-09-23
AT1G31330	AT1G31330.1	thylakoid	GO:0009579	comp	other intracellular components	IDA	Publication:501727324|PMID:18633119	NA	2008-09-26
AT1G31330	AT1G31330	plastoglobule	GO:0010287	comp	plastid | chloroplast | other cytoplasmic components | other intracellular components	IDA	Publication:501718581|PMID:16461379	TAIR	2006-12-21
AT1G31330	AT1G31330.1	chloroplast thylakoid membrane	GO:0009535	comp	plastid | chloroplast | other membranes | other cytoplasmic components | other intracellular components	IDA	Publication:501711788|PMID:14729914	NA	2008-10-08
AT1G31330	AT1G31330.1	photosynthesis	GO:0015979	proc	other cellular processes | other metabolic processes	IEA	AnalysisReference:501730468	TAIR	2010-04-30
AT1G31330	AT1G31330	molecular_function_unknown	GO:0003674	func	unknown molecular functions	ND	Communication:501683652	TIGR	2003-10-04
AT1G31330	AT1G31330	photosystem I reaction center	GO:0009538	comp	other membranes	ISS	Communication:501714663	TIGR	2003-10-02
AT1G31330	AT1G31330.1	chloroplast envelope	GO:0009941	comp	plastid | chloroplast | other cytoplasmic components | other intracellular components	IDA	Publication:501710686|PMID:12938931	NA	2008-09-23
AT1G31330	AT1G31330.1	chloroplast thylakoid membrane	GO:0009535	comp	plastid | chloroplast | other membranes | other cytoplasmic components | other intracellular components	IDA	Publication:501713005|PMID:15322131	NA	2008-10-08
AT1G31330	AT1G31330.1	membrane	GO:0016020	comp	other membranes	IDA	Publication:501721401|PMID:17432890	NA	2008-09-30
AT1G31330	AT1G31330	photosynthesis	GO:0015979	proc	other cellular processes | other metabolic processes	ISS	Communication:501714663	TIGR	2003-10-02
AT1G31330	AT1G31330	chloroplast thylakoid membrane	GO:0009535	comp	plastid | chloroplast | other membranes | other cytoplasmic components | other intracellular components	IDA	Publication:501713005|PMID:15322131	TAIR	2006-05-09
AT1G31480	AT1G31480.1	vacuole	GO:0005773	comp	other cytoplasmic components | other intracellular components	IDA	Publication:501711987|PMID:14760709	NA	2008-09-23
AT1G31480	AT1G31480	phospholipase A1 activity	GO:0008970	func	hydrolase activity	ISS	Publication:501681969|PMID:11826298	NA	2003-03-29
AT1G31480	AT1G31480	amyloplast organization	GO:0009660	proc	cell organization and biogenesis	IMP	Publication:501681969|PMID:11826298	TAIR	2003-04-23
AT1G31480	AT1G31480	plant-type vacuole membrane	GO:0009705	comp	other membranes | other cytoplasmic components | other intracellular components	IDA	Publication:501681969|PMID:11826298	NA	2003-04-14
AT1G31480	AT1G31480	negative gravitropism	GO:0009959	proc	response to abiotic or biotic stimulus	IMP	Publication:501681970|PMID:11826297	TAIR	2005-10-19
AT1G31480	AT1G31480	negative gravitropism	GO:0009959	proc	response to abiotic or biotic stimulus	IMP	Publication:501681970|PMID:11826297	NA	2005-10-19
AT1G31480	AT1G31480	amyloplast organization	GO:0009660	proc	cell organization and biogenesis	IMP	Publication:501681969|PMID:11826298	NA	2003-04-23
AT1G31480	AT1G31480	detection of gravity	GO:0009590	proc	response to abiotic or biotic stimulus	IMP	Publication:501718245|PMID:16344262	TAIR	2006-01-24
AT1G31480	AT1G31480	plant-type vacuole membrane	GO:0009705	comp	other membranes | other cytoplasmic components | other intracellular components	IDA	Publication:501681969|PMID:11826298	TAIR	2003-04-14
AT1G31480	AT1G31480	gravitropism	GO:0009630	proc	response to abiotic or biotic stimulus	IMP	Publication:501681970|PMID:11826297	TIGR	2003-04-17
AT1G31480	AT1G31480	phospholipase A1 activity	GO:0008970	func	hydrolase activity	ISS	Publication:501681969|PMID:11826298	TAIR	2003-03-29
AT1G31540	AT1G31540.2	ATP binding	GO:0005524	func	nucleotide binding	IEA	AnalysisReference:501730468	TAIR	2010-04-30
AT1G31540	AT1G31540.1	intrinsic to membrane	GO:0031224	comp	other membranes	IEA	AnalysisReference:501730468	TAIR	2010-04-30
AT1G31540	AT1G31540.1	ATP binding	GO:0005524	func	nucleotide binding	IEA	AnalysisReference:501730468	TAIR	2010-04-30
AT1G31540	AT1G31540.2	apoptosis	GO:0006915	proc	other cellular processes	IEA	AnalysisReference:501730468	TAIR	2010-04-30
AT1G31540	AT1G31540.2	nucleotide binding	GO:0000166	func	nucleotide binding	IEA	AnalysisReference:501730468	TAIR	2010-04-30
AT1G31540	AT1G31540.2	intrinsic to membrane	GO:0031224	comp	other membranes	IEA	AnalysisReference:501730468	TAIR	2010-04-30
AT1G31540	AT1G31540.1	nucleoside-triphosphatase activity	GO:0017111	func	hydrolase activity	IEA	AnalysisReference:501730468	TAIR	2010-04-30
AT1G31540	AT1G31540.2	signal transduction	GO:0007165	proc	signal transduction	IEA	AnalysisReference:501730468	TAIR	2010-04-30
AT1G31540	AT1G31540.1	transmembrane receptor activity	GO:0004888	func	receptor binding or activity	IEA	AnalysisReference:501730468	TAIR	2010-04-30
AT1G31540	AT1G31540.1	nucleotide binding	GO:0000166	func	nucleotide binding	IEA	AnalysisReference:501730468	TAIR	2010-04-30
AT1G31540	AT1G31540.1	signal transduction	GO:0007165	proc	signal transduction	IEA	AnalysisReference:501730468	TAIR	2010-04-30
AT1G31540	AT1G31540.1	apoptosis	GO:0006915	proc	other cellular processes	IEA	AnalysisReference:501730468	TAIR	2010-04-30
AT1G31540	AT1G31540.2	nucleoside-triphosphatase activity	GO:0017111	func	hydrolase activity	IEA	AnalysisReference:501730468	TAIR	2010-04-30
AT1G31540	AT1G31540	defense response	GO:0006952	proc	response to stress	ISS	Communication:501714663	TIGR	2004-02-09
AT1G31540	AT1G31540.2	innate immune response	GO:0045087	proc	response to stress	IEA	AnalysisReference:501730468	TAIR	2010-04-30
AT1G31540	AT1G31540.1	innate immune response	GO:0045087	proc	response to stress	IEA	AnalysisReference:501730468	TAIR	2010-04-30
AT1G31540	AT1G31540.2	transmembrane receptor activity	GO:0004888	func	receptor binding or activity	IEA	AnalysisReference:501730468	TAIR	2010-04-30
AT1G31730	AT1G31730.1	membrane coat	GO:0030117	comp	other membranes | other cytoplasmic components | other intracellular components	IEA	AnalysisReference:501730468	TAIR	2010-04-30
AT1G31730	AT1G31730	clathrin binding	GO:0030276	func	protein binding	ISS	Communication:501714663	TIGR	2003-09-08
AT1G31730	AT1G31730.1	intracellular protein transport	GO:0006886	proc	transport | other cellular processes	IEA	AnalysisReference:501730468	TAIR	2010-04-30
AT1G31730	AT1G31730.1	protein binding	GO:0005515	func	protein binding	IEA	AnalysisReference:501730468	TAIR	2010-04-30
AT1G31730	AT1G31730.1	vesicle-mediated transport	GO:0016192	proc	transport | other cellular processes	IEA	AnalysisReference:501730468	TAIR	2010-04-30
AT1G31730	AT1G31730.1	binding	GO:0005488	func	other binding	IEA	AnalysisReference:501730468	TAIR	2010-04-30
AT1G32090	AT1G32090	molecular_function_unknown	GO:0003674	func	unknown molecular functions	ND	Communication:501683652	TIGR	2003-09-13
AT1G32090	AT1G32090.1	plasma membrane	GO:0005886	comp	plasma membrane	IDA	Publication:501720929|PMID:17317660	NA	2008-09-25
AT1G32090	AT1G32090	biological_process_unknown	GO:0008150	proc	unknown biological processes	ND	Communication:501683652	TIGR	2003-09-13
AT1G32090	AT1G32090.1	plasma membrane	GO:0005886	comp	plasma membrane	IDA	Publication:501710480|PMID:14506206	NA	2008-09-24
AT1G32090	AT1G32090	plasma membrane	GO:0005886	comp	plasma membrane	IDA	Publication:501718909|PMID:16618929	TAIR	2007-08-09
AT1G32400	AT1G32400	membrane	GO:0016020	comp	other membranes	ISS	Publication:501683045|PMID:12514139	TAIR	2006-05-02
AT1G32400	AT1G32400	viral replication complex formation and maintenance	GO:0046786	proc	other biological processes	IMP	Publication:501683045|PMID:12514139	TAIR	2006-05-02
AT1G32400	AT1G32400	protein binding	GO:0005515	func	protein binding	IPI	Publication:501683045|PMID:12514139	TAIR	2008-08-06
AT1G32400	AT1G32400.1	vacuole	GO:0005773	comp	other cytoplasmic components | other intracellular components	IDA	Publication:501714874|PMID:15539469	NA	2008-09-24
AT1G32400	AT1G32400.3	vacuole	GO:0005773	comp	other cytoplasmic components | other intracellular components	IDA	Publication:501714874|PMID:15539469	NA	2008-09-24
AT1G32400	AT1G32400.2	vacuole	GO:0005773	comp	other cytoplasmic components | other intracellular components	IDA	Publication:501714874|PMID:15539469	NA	2008-09-24
AT1G32560	AT1G32560	cellular_component_unknown	GO:0005575	comp	unknown cellular components	ND	Communication:1345790	TAIR	2006-10-19
AT1G32560	AT1G32560	molecular_function_unknown	GO:0003674	func	unknown molecular functions	ND	Communication:501683652	TIGR	2003-09-27
AT1G32560	AT1G32560.1	embryonic development	GO:0009790	proc	developmental processes	IEA	AnalysisReference:501730468	TAIR	2010-04-30
AT1G32560	AT1G32560	embryonic development ending in seed dormancy	GO:0009793	proc	developmental processes	ISS	Communication:501714663	TIGR	2003-09-17
AT1G33120	AT1G33120.1	nucleolus	GO:0005730	comp	nucleus | other intracellular components	IDA	Publication:501714224|PMID:15496452	NA	2008-09-24
AT1G33120	AT1G33120.1	chloroplast	GO:0009507	comp	chloroplast	IDA	Publication:501712079|PMID:15028209	NA	2008-09-23
AT1G33120	AT1G33120	structural constituent of ribosome	GO:0003735	func	structural molecule activity	ISS	Communication:501714663	TIGR	2003-09-26
AT1G33120	AT1G33120	large ribosomal subunit	GO:0015934	comp	ribosome | other cytoplasmic components | other intracellular components	ISS	Communication:501714663	TIGR	2003-09-26
AT1G33120	AT1G33120.1	structural constituent of ribosome	GO:0003735	func	structural molecule activity	IEA	AnalysisReference:501730468	TAIR	2010-04-30
AT1G33120	AT1G33120.1	membrane	GO:0016020	comp	other membranes	IDA	Publication:501721401|PMID:17432890	NA	2008-09-30
AT1G33120	AT1G33120.1	plasma membrane	GO:0005886	comp	plasma membrane	IDA	Publication:501720626|PMID:17151019	NA	2008-09-25
AT1G33120	AT1G33120.1	translation	GO:0006412	proc	protein metabolism | other cellular processes | other metabolic processes	IEA	AnalysisReference:501730468	TAIR	2010-04-30
AT1G33120	AT1G33120.1	cytosolic ribosome	GO:0022626	comp	cytosol | ribosome | other cytoplasmic components | other intracellular components	IDA	Publication:501714975|PMID:15821981	NA	2008-09-24
AT1G33120	AT1G33120.1	vacuole	GO:0005773	comp	other cytoplasmic components | other intracellular components	IDA	Publication:501712581|PMID:15215502	NA	2008-09-23
AT1G33120	AT1G33120	cytosolic ribosome	GO:0022626	comp	cytosol | ribosome | other cytoplasmic components | other intracellular components	IDA	Publication:501714975|PMID:15821981	TAIR	2008-01-16
AT1G33120	AT1G33120.1	plasma membrane	GO:0005886	comp	plasma membrane	IDA	Publication:501720929|PMID:17317660	NA	2008-09-25
AT1G33120	AT1G33120	translation	GO:0006412	proc	protein metabolism | other cellular processes | other metabolic processes	ISS	Communication:501714663	TIGR	2003-09-26
AT1G33140	AT1G33140	structural constituent of ribosome	GO:0003735	func	structural molecule activity	ISS	Communication:501714663	TIGR	2003-09-26
AT1G33140	AT1G33140	adaxial/abaxial pattern formation	GO:0009955	proc	developmental processes	IGI	Publication:501724040|PMID:18305008	TAIR	2008-03-23
AT1G33140	AT1G33140.1	structural constituent of ribosome	GO:0003735	func	structural molecule activity	IEA	AnalysisReference:501730468	TAIR	2010-04-30
AT1G33140	AT1G33140.1	chloroplast envelope	GO:0009941	comp	plastid | chloroplast | other cytoplasmic components | other intracellular components	IDA	Publication:501710686|PMID:12938931	NA	2008-09-23
AT1G33140	AT1G33140.1	membrane	GO:0016020	comp	other membranes	IDA	Publication:501721401|PMID:17432890	NA	2008-09-30
AT1G33140	AT1G33140	translation	GO:0006412	proc	protein metabolism | other cellular processes | other metabolic processes	ISS	Communication:501714663	TIGR	2003-09-26
AT1G33140	AT1G33140.1	vacuole	GO:0005773	comp	other cytoplasmic components | other intracellular components	IDA	Publication:501712581|PMID:15215502	NA	2008-09-23
AT1G33140	AT1G33140	cytosolic large ribosomal subunit	GO:0022625	comp	cytosol | ribosome | other cytoplasmic components | other intracellular components	IDA	Publication:501723363|PMID:17934214	TAIR	2008-08-11
AT1G33140	AT1G33140	large ribosomal subunit	GO:0015934	comp	ribosome | other cytoplasmic components | other intracellular components	ISS	Communication:501714663	TIGR	2003-09-26
AT1G34030	AT1G34030	cytosolic ribosome	GO:0022626	comp	cytosol | ribosome | other cytoplasmic components | other intracellular components	IDA	Publication:501714975|PMID:15821981	TAIR	2008-01-16
AT1G34030	AT1G34030.1	cytosolic ribosome	GO:0022626	comp	cytosol | ribosome | other cytoplasmic components | other intracellular components	IDA	Publication:501714975|PMID:15821981	NA	2008-09-24
AT1G34030	AT1G34030.1	plasma membrane	GO:0005886	comp	plasma membrane	IDA	Publication:501720626|PMID:17151019	NA	2008-09-25
AT1G34030	AT1G34030	translation	GO:0006412	proc	protein metabolism | other cellular processes | other metabolic processes	ISS	Communication:501714663	TIGR	2003-09-26
AT1G34030	AT1G34030	small ribosomal subunit	GO:0015935	comp	ribosome | other cytoplasmic components | other intracellular components	ISS	Communication:501714663	TIGR	2003-09-26
AT1G34030	AT1G34030.1	membrane	GO:0016020	comp	other membranes	IDA	Publication:501721401|PMID:17432890	NA	2008-09-30
AT1G34030	AT1G34030.1	cell wall	GO:0005618	comp	cell wall	IDA	Publication:501718077|PMID:16287169	NA	2008-09-24
AT1G34030	AT1G34030	cytosolic small ribosomal subunit	GO:0022627	comp	cytosol | ribosome | other cytoplasmic components | other intracellular components	IDA	Publication:501723363|PMID:17934214	TAIR	2008-08-11
AT1G34030	AT1G34030	structural constituent of ribosome	GO:0003735	func	structural molecule activity	ISS	Communication:501714663	TIGR	2003-09-26
AT1G34030	AT1G34030	protein binding	GO:0005515	func	protein binding	IPI	Publication:501730377|PMID:19452453	NA	2009-10-29
AT1G34030	AT1G34030.1	plasma membrane	GO:0005886	comp	plasma membrane	IDA	Publication:501712339|PMID:15060130	NA	2008-09-23
AT1G34030	AT1G34030.1	translation	GO:0006412	proc	protein metabolism | other cellular processes | other metabolic processes	IEA	AnalysisReference:501730468	TAIR	2010-04-30
AT1G35610	AT1G35610.1	protein binding	GO:0005515	func	protein binding	IEA	AnalysisReference:501730468	TAIR	2010-04-30
AT1G35610	AT1G35610.1	zinc ion binding	GO:0008270	func	other binding	IEA	AnalysisReference:501730468	TAIR	2010-04-30
AT1G35620	AT1G35620.1	plasma membrane	GO:0005886	comp	plasma membrane	IDA	Publication:501720626|PMID:17151019	NA	2008-09-25
AT1G35620	AT1G35620	endoplasmic reticulum	GO:0005783	comp	ER	IDA	Publication:501718909|PMID:16618929	TAIR	2007-08-09
AT1G35620	AT1G35620.1	cell redox homeostasis	GO:0045454	proc	other cellular processes	IEA	AnalysisReference:501730468	TAIR	2010-04-30
AT1G35620	AT1G35620	plant-type cell wall	GO:0009505	comp	cell wall	IDA	Publication:501718077|PMID:16287169	TAIR	2005-12-23
AT1G35620	AT1G35620	protein disulfide isomerase activity	GO:0003756	func	other enzyme activity	ISS	Publication:501725084|PMID:18574595	TAIR	2008-12-06
AT1G35720	AT1G35720	response to oxidative stress	GO:0006979	proc	response to stress	IGI	Publication:2654|PMID:9551087	TAIR	2006-06-07
AT1G35720	AT1G35720	response to osmotic stress	GO:0006970	proc	response to stress | response to abiotic or biotic stimulus	IEP	Publication:501712393|PMID:15161963	TAIR	2006-06-07
AT1G35720	AT1G35720	membrane	GO:0016020	comp	other membranes	IDA	Publication:501712393|PMID:15161963	TAIR	2006-06-07
AT1G35720	AT1G35720.1	response to cadmium ion	GO:0046686	proc	other biological processes	IEP	Publication:501718481|PMID:16502469	NA	2008-10-03
AT1G35720	AT1G35720.1	plasma membrane	GO:0005886	comp	plasma membrane	IDA	Publication:501722708|PMID:17644812	NA	2008-09-26
AT1G35720	AT1G35720	zinc ion binding	GO:0008270	func	other binding	IDA	Publication:501735675|PMID:20018591	TAIR	2010-01-27
AT1G35720	AT1G35720.1	chloroplast stroma	GO:0009570	comp	plastid | chloroplast | other cytoplasmic components | other intracellular components	IDA	Publication:501728638|PMID:16207701	NA	2008-09-24
AT1G35720	AT1G35720.1	chloroplast	GO:0009507	comp	chloroplast	IDA	Publication:501724486|PMID:18431481	NA	2008-09-26
AT1G35720	AT1G35720.1	thylakoid	GO:0009579	comp	other intracellular components	IDA	Publication:501681963|PMID:11826309	NA	2008-10-08
AT1G35720	AT1G35720	calcium ion binding	GO:0005509	func	other binding	ISS	Publication:501680676|PMID:11457958	TAIR	2006-06-07
AT1G35720	AT1G35720	protein homodimerization activity	GO:0042803	func	protein binding	IDA	Publication:501717949|PMID:16153598	TAIR	2008-12-02
AT1G35720	AT1G35720	response to water deprivation	GO:0009414	proc	response to stress | response to abiotic or biotic stimulus	IEP	Publication:501718752|PMID:16531057	TAIR	2010-02-19
AT1G35720	AT1G35720.1	vacuole	GO:0005773	comp	other cytoplasmic components | other intracellular components	IDA	Publication:501714874|PMID:15539469	NA	2008-09-24
AT1G35720	AT1G35720.1	chloroplast	GO:0009507	comp	chloroplast	IDA	Publication:501712079|PMID:15028209	NA	2008-09-23
AT1G35720	AT1G35720	response to osmotic stress	GO:0006970	proc	response to stress | response to abiotic or biotic stimulus	IMP	Publication:501712393|PMID:15161963	TAIR	2006-06-07
AT1G35720	AT1G35720.1	copper ion binding	GO:0005507	func	other binding	IDA	Publication:501718765|PMID:16526091	NA	2008-10-03
AT1G35720	AT1G35720	calcium ion binding	GO:0005509	func	other binding	ISS	Communication:501714663	TIGR	2003-09-09
AT1G35720	AT1G35720	response to cold	GO:0009409	proc	response to stress | response to abiotic or biotic stimulus	IEP	Publication:501718752|PMID:16531057	TAIR	2010-02-19
AT1G35720	AT1G35720	response to salt stress	GO:0009651	proc	response to stress | response to abiotic or biotic stimulus	IEP	Publication:501718752|PMID:16531057	TAIR	2010-02-19
AT1G35720	AT1G35720.1	apoplast	GO:0048046	comp	extracellular	IDA	Publication:501725189|PMID:18538804	NA	2008-09-25
AT1G35720	AT1G35720.1	ATP binding	GO:0005524	func	nucleotide binding	IDA	Publication:501720283|PMID:17137349	NA	2008-09-30
AT1G35720	AT1G35720.1	plasma membrane	GO:0005886	comp	plasma membrane	IDA	Publication:501720929|PMID:17317660	NA	2008-09-25
AT1G35720	AT1G35720.1	plasma membrane	GO:0005886	comp	plasma membrane	IDA	Publication:501720626|PMID:17151019	NA	2008-09-25
AT1G35720	AT1G35720	cytosol	GO:0005829	comp	cytosol	IDA	Publication:501712393|PMID:15161963	TAIR	2006-06-07
AT1G35720	AT1G35720	response to heat	GO:0009408	proc	response to stress | response to abiotic or biotic stimulus	IEP	Publication:501718752|PMID:16531057	TAIR	2010-02-19
AT1G35720	AT1G35720	response to abscisic acid stimulus	GO:0009737	proc	other biological processes	IMP	Publication:501712393|PMID:15161963	TAIR	2006-06-07
AT1G35720	AT1G35720	calcium-dependent phospholipid binding	GO:0005544	func	other binding	ISS	Communication:501714663	TIGR	2003-09-09
AT1G35720	AT1G35720.1	mitochondrion	GO:0005739	comp	mitochondria	IDA	Publication:501720283|PMID:17137349	NA	2008-09-30
AT1G35720	AT1G35720	response to abscisic acid stimulus	GO:0009737	proc	other biological processes	IEP	Publication:501712393|PMID:15161963	TAIR	2006-06-07
AT1G35720	AT1G35720	peroxidase activity	GO:0004601	func	other enzyme activity	IDA	Publication:501717949|PMID:16153598	TAIR	2006-10-04
AT1G35720	AT1G35720.1	cell wall	GO:0005618	comp	cell wall	IDA	Publication:501718077|PMID:16287169	NA	2008-09-24
AT1G41830	AT1G41830.1	cell wall	GO:0005618	comp	cell wall	IDA	Publication:501714811|PMID:15593128	NA	2008-09-24
AT1G41830	AT1G41830	pectinesterase activity	GO:0030599	func	hydrolase activity	ISS	Publication:501714758	TIGR	2003-09-26
AT1G41830	AT1G41830.1	apoplast	GO:0048046	comp	extracellular	IDA	Publication:501725189|PMID:18538804	NA	2008-09-25
AT1G41830	AT1G41830.1	plant-type cell wall	GO:0009505	comp	cell wall	IDA	Publication:501721524|PMID:17526915	NA	2008-09-30
AT1G41830	AT1G41830.1	cell wall	GO:0005618	comp	cell wall	IDA	Publication:501711493|PMID:14595688	NA	2008-09-23
AT1G41830	AT1G41830.1	membrane	GO:0016020	comp	other membranes	IDA	Publication:501721401|PMID:17432890	NA	2008-09-30
AT1G41880	AT1G41880.1	membrane	GO:0016020	comp	other membranes	IDA	Publication:501721401|PMID:17432890	NA	2008-09-30
AT1G41880	AT1G41880.1	structural constituent of ribosome	GO:0003735	func	structural molecule activity	IEA	AnalysisReference:501730468	TAIR	2010-04-30
AT1G41880	AT1G41880	ribosome	GO:0005840	comp	ribosome	ISS	Communication:501714663	TIGR	2003-09-29
AT1G41880	AT1G41880	ribosome biogenesis	GO:0042254	proc	cell organization and biogenesis	ISS	Communication:501714663	TIGR	2003-09-29
AT1G41880	AT1G41880	translation	GO:0006412	proc	protein metabolism | other cellular processes | other metabolic processes	ISS	Communication:501714663	TIGR	2003-09-29
AT1G41880	AT1G41880	structural constituent of ribosome	GO:0003735	func	structural molecule activity	ISS	Communication:501714663	TIGR	2003-09-29
AT1G41880	AT1G41880.1	translation	GO:0006412	proc	protein metabolism | other cellular processes | other metabolic processes	IEA	AnalysisReference:501730468	TAIR	2010-04-30
AT1G41880	AT1G41880	cytosolic large ribosomal subunit	GO:0022625	comp	cytosol | ribosome | other cytoplasmic components | other intracellular components	IDA	Publication:501723363|PMID:17934214	TAIR	2008-08-11
AT1G42470	AT1G42470	membrane	GO:0016020	comp	other membranes	ISS	Communication:501714663	TIGR	2002-10-23
AT1G42470	AT1G42470.1	plasma membrane	GO:0005886	comp	plasma membrane	IDA	Publication:501720929|PMID:17317660	NA	2008-09-25
AT1G42470	AT1G42470	hedgehog receptor activity	GO:0008158	func	receptor binding or activity	ISS	Communication:501714663	TIGR	2002-10-23
AT1G42470	AT1G42470.1	hedgehog receptor activity	GO:0008158	func	receptor binding or activity	IEA	AnalysisReference:501730468	TAIR	2010-04-30
AT1G42970	AT1G42970	response to light stimulus	GO:0009416	proc	response to abiotic or biotic stimulus	IEP	Publication:501714525|PMID:15533878	TAIR	2005-08-17
AT1G42970	AT1G42970	stromule	GO:0010319	comp	plastid | other cytoplasmic components | other intracellular components	IDA	Publication:501719694|PMID:16923014	TAIR	2008-01-28
AT1G42970	AT1G42970	response to cold	GO:0009409	proc	response to stress | response to abiotic or biotic stimulus	IEP	Publication:501719694|PMID:16923014	TAIR	2008-01-28
AT1G42970	AT1G42970.1	response to cadmium ion	GO:0046686	proc	other biological processes	IEP	Publication:501718481|PMID:16502469	NA	2008-10-03
AT1G42970	AT1G42970	glycolysis	GO:0006096	proc	other cellular processes | other metabolic processes | electron transport or energy pathways	ISS	Communication:501714663	TIGR	2003-08-22
AT1G42970	AT1G42970.1	chloroplast envelope	GO:0009941	comp	plastid | chloroplast | other cytoplasmic components | other intracellular components	IDA	Publication:501707066|PMID:12766230	NA	2008-09-23
AT1G42970	AT1G42970	chloroplast	GO:0009507	comp	chloroplast	ISS	Publication:5346|PMID:1398114	TAIR	2003-02-26
AT1G42970	AT1G42970	reductive pentose-phosphate cycle	GO:0019253	proc	other cellular processes | other metabolic processes	NAS	Publication:501714525|PMID:15533878	TAIR	2005-11-18
AT1G42970	AT1G42970.1	chloroplast stroma	GO:0009570	comp	plastid | chloroplast | other cytoplasmic components | other intracellular components	IDA	Publication:501728638|PMID:16207701	NA	2008-09-24
AT1G42970	AT1G42970.1	apoplast	GO:0048046	comp	extracellular	IDA	Publication:501725189|PMID:18538804	NA	2008-09-25
AT1G42970	AT1G42970.1	chloroplast thylakoid membrane	GO:0009535	comp	plastid | chloroplast | other membranes | other cytoplasmic components | other intracellular components	IDA	Publication:501713005|PMID:15322131	NA	2008-10-08
AT1G42970	AT1G42970.1	membrane	GO:0016020	comp	other membranes	IDA	Publication:501721401|PMID:17432890	NA	2008-09-30
AT1G42970	AT1G42970.1	chloroplast	GO:0009507	comp	chloroplast	IDA	Publication:501712079|PMID:15028209	NA	2008-09-23
AT1G42970	AT1G42970	chloroplast thylakoid membrane	GO:0009535	comp	plastid | chloroplast | other membranes | other cytoplasmic components | other intracellular components	IDA	Publication:501713005|PMID:15322131	TAIR	2006-05-09
AT1G42970	AT1G42970.1	chloroplast envelope	GO:0009941	comp	plastid | chloroplast | other cytoplasmic components | other intracellular components	IDA	Publication:501710686|PMID:12938931	NA	2008-09-23
AT1G42970	AT1G42970	reductive pentose-phosphate cycle	GO:0019253	proc	other cellular processes | other metabolic processes	NAS	Publication:501714525|PMID:15533878	NA	2005-11-18
AT1G42970	AT1G42970.1	chloroplast stroma	GO:0009570	comp	plastid | chloroplast | other cytoplasmic components | other intracellular components	IDA	Publication:501727324|PMID:18633119	NA	2008-10-08
AT1G42970	AT1G42970.1	chloroplast	GO:0009507	comp	chloroplast	IDA	Publication:501724486|PMID:18431481	NA	2008-09-26
AT1G42970	AT1G42970	response to sucrose stimulus	GO:0009744	proc	other biological processes	IEP	Publication:501714525|PMID:15533878	TAIR	2005-08-17
AT1G42970	AT1G42970	glyceraldehyde-3-phosphate dehydrogenase activity	GO:0008943	func	other enzyme activity	ISS	Communication:501714663	TIGR	2003-08-22
AT1G42970	AT1G42970	glyceraldehyde-3-phosphate dehydrogenase (NADP+) activity	GO:0008886	func	other enzyme activity	ISS	Publication:5346|PMID:1398114	TAIR	2004-02-10
AT1G43170	AT1G43170.2	membrane	GO:0016020	comp	other membranes	IDA	Publication:501721401|PMID:17432890	NA	2008-09-30
AT1G43170	AT1G43170.2	plasma membrane	GO:0005886	comp	plasma membrane	IDA	Publication:501720929|PMID:17317660	NA	2008-09-25
AT1G43170	AT1G43170.4	plasma membrane	GO:0005886	comp	plasma membrane	IDA	Publication:501720929|PMID:17317660	NA	2008-09-25
AT1G43170	AT1G43170.3	cytosolic ribosome	GO:0022626	comp	cytosol | ribosome | other cytoplasmic components | other intracellular components	IDA	Publication:501714926|PMID:15734919	NA	2008-09-24
AT1G43170	AT1G43170.4	plasma membrane	GO:0005886	comp	plasma membrane	IDA	Publication:501720626|PMID:17151019	NA	2008-09-25
AT1G43170	AT1G43170.4	membrane	GO:0016020	comp	other membranes	IDA	Publication:501721401|PMID:17432890	NA	2008-09-30
AT1G43170	AT1G43170.2	structural constituent of ribosome	GO:0003735	func	structural molecule activity	IEA	AnalysisReference:501730468	TAIR	2010-04-30
AT1G43170	AT1G43170.2	cell wall	GO:0005618	comp	cell wall	IDA	Publication:501718077|PMID:16287169	NA	2008-09-24
AT1G43170	AT1G43170.1	cell wall	GO:0005618	comp	cell wall	IDA	Publication:501718077|PMID:16287169	NA	2008-09-24
AT1G43170	AT1G43170.3	plasma membrane	GO:0005886	comp	plasma membrane	IDA	Publication:501720626|PMID:17151019	NA	2008-09-25
AT1G43170	AT1G43170.3	plasma membrane	GO:0005886	comp	plasma membrane	IDA	Publication:501720929|PMID:17317660	NA	2008-09-25
AT1G43170	AT1G43170	ribosome	GO:0005840	comp	ribosome	ISS	Communication:501714663	TIGR	2003-09-26
AT1G43170	AT1G43170	structural constituent of ribosome	GO:0003735	func	structural molecule activity	ISS	Communication:501714663	TIGR	2003-09-26
AT1G43170	AT1G43170.3	nucleolus	GO:0005730	comp	nucleus | other intracellular components	IDA	Publication:501714224|PMID:15496452	NA	2008-09-24
AT1G43170	AT1G43170.1	plasma membrane	GO:0005886	comp	plasma membrane	IDA	Publication:501720626|PMID:17151019	NA	2008-09-25
AT1G43170	AT1G43170.1	structural constituent of ribosome	GO:0003735	func	structural molecule activity	IEA	AnalysisReference:501730468	TAIR	2010-04-30
AT1G43170	AT1G43170	cytosolic ribosome	GO:0022626	comp	cytosol | ribosome | other cytoplasmic components | other intracellular components	IDA	Publication:501714975|PMID:15821981	TAIR	2008-01-16
AT1G43170	AT1G43170.4	structural constituent of ribosome	GO:0003735	func	structural molecule activity	IEA	AnalysisReference:501730468	TAIR	2010-04-30
AT1G43170	AT1G43170	cytosolic large ribosomal subunit	GO:0022625	comp	cytosol | ribosome | other cytoplasmic components | other intracellular components	TAS	Publication:5603|PMID:2227432	TAIR	2008-01-16
AT1G43170	AT1G43170.2	nucleolus	GO:0005730	comp	nucleus | other intracellular components	IDA	Publication:501714224|PMID:15496452	NA	2008-09-24
AT1G43170	AT1G43170	cytosolic large ribosomal subunit	GO:0022625	comp	cytosol | ribosome | other cytoplasmic components | other intracellular components	IDA	Publication:501723363|PMID:17934214	TAIR	2008-08-11
AT1G43170	AT1G43170.3	cell wall	GO:0005618	comp	cell wall	IDA	Publication:501718077|PMID:16287169	NA	2008-09-24
AT1G43170	AT1G43170.3	cytosolic ribosome	GO:0022626	comp	cytosol | ribosome | other cytoplasmic components | other intracellular components	IDA	Publication:501714975|PMID:15821981	NA	2008-09-24
AT1G43170	AT1G43170.1	membrane	GO:0016020	comp	other membranes	IDA	Publication:501721401|PMID:17432890	NA	2008-09-30
AT1G43170	AT1G43170.2	plasma membrane	GO:0005886	comp	plasma membrane	IDA	Publication:501720626|PMID:17151019	NA	2008-09-25
AT1G43170	AT1G43170.1	cytosolic ribosome	GO:0022626	comp	cytosol | ribosome | other cytoplasmic components | other intracellular components	IDA	Publication:501714975|PMID:15821981	NA	2008-09-24
AT1G43170	AT1G43170	translation	GO:0006412	proc	protein metabolism | other cellular processes | other metabolic processes	ISS	Communication:501714663	TIGR	2003-09-26
AT1G43170	AT1G43170.1	plasma membrane	GO:0005886	comp	plasma membrane	IDA	Publication:501720929|PMID:17317660	NA	2008-09-25
AT1G43170	AT1G43170.2	cytosolic ribosome	GO:0022626	comp	cytosol | ribosome | other cytoplasmic components | other intracellular components	IDA	Publication:501714926|PMID:15734919	NA	2008-09-24
AT1G43170	AT1G43170.1	vacuole	GO:0005773	comp	other cytoplasmic components | other intracellular components	IDA	Publication:501712581|PMID:15215502	NA	2008-09-23
AT1G43170	AT1G43170.1	nucleolus	GO:0005730	comp	nucleus | other intracellular components	IDA	Publication:501714224|PMID:15496452	NA	2008-09-24
AT1G43170	AT1G43170.2	cytosolic ribosome	GO:0022626	comp	cytosol | ribosome | other cytoplasmic components | other intracellular components	IDA	Publication:501714975|PMID:15821981	NA	2008-09-24
AT1G43170	AT1G43170	embryonic development ending in seed dormancy	GO:0009793	proc	developmental processes	NAS	Communication:501718471	TAIR	2006-02-22
AT1G43170	AT1G43170.3	membrane	GO:0016020	comp	other membranes	IDA	Publication:501721401|PMID:17432890	NA	2008-09-30
AT1G43170	AT1G43170.3	structural constituent of ribosome	GO:0003735	func	structural molecule activity	IEA	AnalysisReference:501730468	TAIR	2010-04-30
AT1G43170	AT1G43170.1	cytosolic ribosome	GO:0022626	comp	cytosol | ribosome | other cytoplasmic components | other intracellular components	IDA	Publication:501714926|PMID:15734919	NA	2008-09-24
AT1G43580	AT1G43580	molecular_function_unknown	GO:0003674	func	unknown molecular functions	ND	Communication:501683652	TIGR	2003-10-04
AT1G43580	AT1G43580	cellular_component_unknown	GO:0005575	comp	unknown cellular components	ND	Communication:1345790	TAIR	2006-10-19
AT1G43580	AT1G43580	biological_process_unknown	GO:0008150	proc	unknown biological processes	ND	Communication:1345790	TAIR	2006-10-19
AT1G43800	AT1G43800.1	acyl-[acyl-carrier-protein] desaturase activity	GO:0045300	func	other enzyme activity	IEA	AnalysisReference:501730468	TAIR	2010-04-30
AT1G43800	AT1G43800.1	oxidoreductase activity	GO:0016491	func	other enzyme activity	IEA	AnalysisReference:501730468	TAIR	2010-04-30
AT1G43800	AT1G43800.1	fatty acid biosynthetic process	GO:0006633	proc	other cellular processes | other metabolic processes	IEA	AnalysisReference:501730468	TAIR	2010-04-30
AT1G43800	AT1G43800.1	fatty acid metabolic process	GO:0006631	proc	other cellular processes | other metabolic processes	IEA	AnalysisReference:501730468	TAIR	2010-04-30
AT1G43800	AT1G43800.1	transition metal ion binding	GO:0046914	func	other binding	IEA	AnalysisReference:501730468	TAIR	2010-04-30
AT1G43800	AT1G43800.1	membrane	GO:0016020	comp	other membranes	IDA	Publication:501721401|PMID:17432890	NA	2008-09-30
AT1G43800	AT1G43800	acyl-[acyl-carrier-protein] desaturase activity	GO:0045300	func	other enzyme activity	ISS	Communication:501714663	TIGR	2002-11-04
AT1G43800	AT1G43800	fatty acid biosynthetic process	GO:0006633	proc	other cellular processes | other metabolic processes	ISS	Communication:501714663	TIGR	2002-11-04
AT1G43910	AT1G43910.1	ATP binding	GO:0005524	func	nucleotide binding	IEA	AnalysisReference:501730468	TAIR	2010-04-30
AT1G43910	AT1G43910	ATPase activity	GO:0016887	func	hydrolase activity	ISS	Communication:501714663	TIGR	2003-08-26
AT1G43910	AT1G43910.1	nucleoside-triphosphatase activity	GO:0017111	func	hydrolase activity	IEA	AnalysisReference:501730468	TAIR	2010-04-30
AT1G43910	AT1G43910	ATP binding	GO:0005524	func	nucleotide binding	ISS	Communication:501714663	TIGR	2002-08-08
AT1G43910	AT1G43910.1	endomembrane system	GO:0012505	comp	other cellular components	IEA	AnalysisReference:501730133	TAIR	2010-04-23
AT1G43910	AT1G43910.1	nucleotide binding	GO:0000166	func	nucleotide binding	IEA	AnalysisReference:501730468	TAIR	2010-04-30
AT1G44170	AT1G44170	aldehyde dehydrogenase (NAD) activity	GO:0004029	func	other enzyme activity	ISS	Publication:501681944|PMID:11849595	TAIR	2006-04-13
AT1G44170	AT1G44170	plastid	GO:0009536	comp	plastid	ISS	Publication:501681944|PMID:11849595	TAIR	2003-07-31
AT1G44170	AT1G44170.2	membrane	GO:0016020	comp	other membranes	IDA	Publication:501721401|PMID:17432890	NA	2008-09-30
AT1G44170	AT1G44170	3-chloroallyl aldehyde dehydrogenase activity	GO:0004028	func	other enzyme activity	ISS	Publication:501681944|PMID:11849595	TAIR	2003-07-31
AT1G44170	AT1G44170.1	vacuole	GO:0005773	comp	other cytoplasmic components | other intracellular components	IDA	Publication:501714874|PMID:15539469	NA	2008-09-24
AT1G44170	AT1G44170.1	membrane	GO:0016020	comp	other membranes	IDA	Publication:501721401|PMID:17432890	NA	2008-09-30
AT1G44170	AT1G44170.2	vacuole	GO:0005773	comp	other cytoplasmic components | other intracellular components	IDA	Publication:501714874|PMID:15539469	NA	2008-09-24
AT1G44170	AT1G44170	response to salt stress	GO:0009651	proc	response to stress | response to abiotic or biotic stimulus	IEP	Publication:501720890|PMID:15830124	TAIR	2007-07-27
AT1G44170	AT1G44170	response to abscisic acid stimulus	GO:0009737	proc	other biological processes	IEP	Publication:501720890|PMID:15830124	TAIR	2007-07-27
AT1G44170	AT1G44170	3-chloroallyl aldehyde dehydrogenase activity	GO:0004028	func	other enzyme activity	ISS	Communication:501714663	TIGR	2003-09-09
AT1G44170	AT1G44170	response to desiccation	GO:0009269	proc	response to stress | response to abiotic or biotic stimulus	IEP	Publication:501720890|PMID:15830124	TAIR	2007-07-27
AT1G44170	AT1G44170	endoplasmic reticulum	GO:0005783	comp	ER	IDA	Publication:501718909|PMID:16618929	TAIR	2007-08-09
AT1G44170	AT1G44170.3	membrane	GO:0016020	comp	other membranes	IDA	Publication:501721401|PMID:17432890	NA	2008-09-30
AT1G45000	AT1G45000.2	membrane	GO:0016020	comp	other membranes	IDA	Publication:501721401|PMID:17432890	NA	2008-09-30
AT1G45000	AT1G45000.1	cell wall	GO:0005618	comp	cell wall	IDA	Publication:501718077|PMID:16287169	NA	2008-09-24
AT1G45000	AT1G45000.1	nucleotide binding	GO:0000166	func	nucleotide binding	IEA	AnalysisReference:501730468	TAIR	2010-04-30
AT1G45000	AT1G45000.2	plasma membrane	GO:0005886	comp	plasma membrane	IDA	Publication:501720929|PMID:17317660	NA	2008-09-25
AT1G45000	AT1G45000.1	plasma membrane	GO:0005886	comp	plasma membrane	IDA	Publication:501720929|PMID:17317660	NA	2008-09-25
AT1G45000	AT1G45000	ATPase activity	GO:0016887	func	hydrolase activity	ISS	Communication:501714663	TIGR	2003-08-26
AT1G45000	AT1G45000.1	protein catabolic process	GO:0030163	proc	protein metabolism	IEA	AnalysisReference:501730468	TAIR	2010-04-30
AT1G45000	AT1G45000.1	nucleolus	GO:0005730	comp	nucleus | other intracellular components	IDA	Publication:501714224|PMID:15496452	NA	2008-09-24
AT1G45000	AT1G45000.2	nucleoside-triphosphatase activity	GO:0017111	func	hydrolase activity	IEA	AnalysisReference:501730468	TAIR	2010-04-30
AT1G45000	AT1G45000.1	nucleoside-triphosphatase activity	GO:0017111	func	hydrolase activity	IEA	AnalysisReference:501730468	TAIR	2010-04-30
AT1G45000	AT1G45000.2	ATP binding	GO:0005524	func	nucleotide binding	IEA	AnalysisReference:501730468	TAIR	2010-04-30
AT1G45000	AT1G45000.2	nucleotide binding	GO:0000166	func	nucleotide binding	IEA	AnalysisReference:501730468	TAIR	2010-04-30
AT1G45000	AT1G45000.1	ATP binding	GO:0005524	func	nucleotide binding	IEA	AnalysisReference:501730468	TAIR	2010-04-30
AT1G45000	AT1G45000.1	hydrolase activity	GO:0016787	func	hydrolase activity	IEA	AnalysisReference:501730468	TAIR	2010-04-30
AT1G45000	AT1G45000.1	membrane	GO:0016020	comp	other membranes	IDA	Publication:501721401|PMID:17432890	NA	2008-09-30
AT1G45145	AT1G45145	response to microbial phytotoxin	GO:0010188	proc	other biological processes	IMP	Publication:501720905|PMID:17322408	TAIR	2007-03-27
AT1G45145	AT1G45145	oxidoreductase activity, acting on sulfur group of donors, disulfide as acceptor	GO:0016671	func	other enzyme activity	IDA	Publication:4378|PMID:7777559	TAIR	2006-06-16
AT1G45145	AT1G45145.1	plasma membrane	GO:0005886	comp	plasma membrane	IDA	Publication:501722708|PMID:17644812	NA	2008-09-26
AT1G45145	AT1G45145	cytosol	GO:0005829	comp	cytosol	TAS	Publication:4378|PMID:7777559	TAIR	2006-06-16
AT1G45145	AT1G45145	response to oxidative stress	GO:0006979	proc	response to stress	IEP	Publication:501711888|PMID:14976236	TAIR	2006-06-16
AT1G45145	AT1G45145	defense response to fungus	GO:0050832	proc	response to stress | response to abiotic or biotic stimulus	IMP	Publication:501720905|PMID:17322408	TAIR	2007-03-27
AT1G45145	AT1G45145.1	response to cadmium ion	GO:0046686	proc	other biological processes	IEP	Publication:501718481|PMID:16502469	NA	2008-10-03
AT1G47128	AT1G47128.1	chloroplast	GO:0009507	comp	chloroplast	IDA	Publication:501712079|PMID:15028209	NA	2008-09-23
AT1G47128	AT1G47128.1	apoplast	GO:0048046	comp	extracellular	IDA	Publication:501725189|PMID:18538804	NA	2008-09-25
AT1G47128	AT1G47128.1	vacuole	GO:0005773	comp	other cytoplasmic components | other intracellular components	IDA	Publication:501714874|PMID:15539469	NA	2008-09-24
AT1G47128	AT1G47128	response to water deprivation	GO:0009414	proc	response to stress | response to abiotic or biotic stimulus	TAS	Publication:5141|PMID:8325504	TIGR	2003-04-17
AT1G47128	AT1G47128.1	vacuole	GO:0005773	comp	other cytoplasmic components | other intracellular components	IDA	Publication:501712581|PMID:15215502	NA	2008-09-23
AT1G47250	AT1G47250	proteasome core complex	GO:0005839	comp	other intracellular components	TAS	Publication:2528|PMID:9611183	TIGR	2003-04-17
AT1G47250	AT1G47250.1	plasma membrane	GO:0005886	comp	plasma membrane	IDA	Publication:501720929|PMID:17317660	NA	2008-09-25
AT1G47250	AT1G47250	ubiquitin-dependent protein catabolic process	GO:0006511	proc	protein metabolism | other cellular processes | other metabolic processes	TAS	Publication:1445|PMID:10363660	TIGR	2003-04-17
AT1G47250	AT1G47250	peptidase activity	GO:0008233	func	hydrolase activity	ISS	Communication:501714663	TIGR	2001-12-27
AT1G47250	AT1G47250	proteasome core complex	GO:0005839	comp	other intracellular components	TAS	Publication:2930|PMID:9373170	TIGR	2003-04-17
AT1G48090	AT1G48090	signal transduction	GO:0007165	proc	signal transduction	ISS	Publication:501713226|PMID:15358268	TAIR	2009-02-13
AT1G48090	AT1G48090.1	chloroplast	GO:0009507	comp	chloroplast	IDA	Publication:501712079|PMID:15028209	NA	2008-09-23
AT1G48090	AT1G48090.2	chloroplast	GO:0009507	comp	chloroplast	IDA	Publication:501712079|PMID:15028209	NA	2008-09-23
AT1G48090	AT1G48090	phosphoinositide binding	GO:0035091	func	other binding	ISS	Publication:501713226|PMID:15358268	TAIR	2009-03-26
AT1G48240	AT1G48240.1	plasma membrane	GO:0005886	comp	plasma membrane	IDA	Publication:501720929|PMID:17317660	NA	2008-09-25
AT1G48240	AT1G48240.1	plasma membrane	GO:0005886	comp	plasma membrane	IDA	Publication:501722708|PMID:17644812	NA	2008-09-26
AT1G48240	AT1G48240	membrane	GO:0016020	comp	other membranes	ISS	Communication:501714663	TIGR	2003-10-14
AT1G48240	AT1G48240.1	intracellular protein transport	GO:0006886	proc	transport | other cellular processes	IEA	AnalysisReference:501730468	TAIR	2010-04-30
AT1G48240	AT1G48240	protein transporter activity	GO:0008565	func	transporter activity	ISS	Communication:501714663	TIGR	2003-10-14
AT1G48360	AT1G48360.2	hydrolase activity, acting on acid anhydrides, in phosphorus-containing anhydrides	GO:0016818	func	hydrolase activity	IEA	AnalysisReference:501730468	TAIR	2010-04-30
AT1G48360	AT1G48360.1	zinc ion binding	GO:0008270	func	other binding	IEA	AnalysisReference:501730468	TAIR	2010-04-30
AT1G48360	AT1G48360.2	mitochondrion	GO:0005739	comp	mitochondria	IEA	AnalysisReference:501730133	TAIR	2010-04-23
AT1G48360	AT1G48360.2	zinc ion binding	GO:0008270	func	other binding	IEA	AnalysisReference:501730468	TAIR	2010-04-30
AT1G48360	AT1G48360.1	nucleic acid binding	GO:0003676	func	nucleic acid binding	IEA	AnalysisReference:501730468	TAIR	2010-04-30
AT1G48360	AT1G48360.3	zinc ion binding	GO:0008270	func	other binding	IEA	AnalysisReference:501730468	TAIR	2010-04-30
AT1G48360	AT1G48360.3	nucleic acid binding	GO:0003676	func	nucleic acid binding	IEA	AnalysisReference:501730468	TAIR	2010-04-30
AT1G48360	AT1G48360	biological_process_unknown	GO:0008150	proc	unknown biological processes	ND	Communication:1345790	TAIR	2006-10-19
AT1G48360	AT1G48360.2	nucleic acid binding	GO:0003676	func	nucleic acid binding	IEA	AnalysisReference:501730468	TAIR	2010-04-30
AT1G48360	AT1G48360.3	hydrolase activity, acting on acid anhydrides, in phosphorus-containing anhydrides	GO:0016818	func	hydrolase activity	IEA	AnalysisReference:501730468	TAIR	2010-04-30
AT1G48360	AT1G48360.1	hydrolase activity, acting on acid anhydrides, in phosphorus-containing anhydrides	GO:0016818	func	hydrolase activity	IEA	AnalysisReference:501730468	TAIR	2010-04-30
AT1G48360	AT1G48360.1	mitochondrion	GO:0005739	comp	mitochondria	IEA	AnalysisReference:501730133	TAIR	2010-04-23
AT1G48360	AT1G48360.3	mitochondrion	GO:0005739	comp	mitochondria	IEA	AnalysisReference:501730133	TAIR	2010-04-23
AT1G48470	AT1G48470.1	glutamine biosynthetic process	GO:0006542	proc	other cellular processes | other metabolic processes	IEA	AnalysisReference:501730468	TAIR	2010-04-30
AT1G48470	AT1G48470.1	glutamine biosynthetic process	GO:0006542	proc	other cellular processes | other metabolic processes	IEA	AnalysisReference:1445901	TAIR	2003-03-18
AT1G48470	AT1G48470.1	nitrogen compound metabolic process	GO:0006807	proc	other metabolic processes	IEA	AnalysisReference:501730468	TAIR	2010-04-30
AT1G48470	AT1G48470	glutamate-ammonia ligase activity	GO:0004356	func	other enzyme activity	NAS	Publication:501707264	TAIR	2004-02-10
AT1G48470	AT1G48470.1	chloroplast	GO:0009507	comp	chloroplast	IDA	Publication:501724486|PMID:18431481	NA	2008-09-26
AT1G48470	AT1G48470	glutamate-ammonia ligase activity	GO:0004356	func	other enzyme activity	ISS	Communication:501714663	TIGR	2003-09-09
AT1G48480	AT1G48480.1	protein amino acid phosphorylation	GO:0006468	proc	protein metabolism | other cellular processes | other metabolic processes	IEA	AnalysisReference:501730468	TAIR	2010-04-30
AT1G48480	AT1G48480.1	plasma membrane	GO:0005886	comp	plasma membrane	IDA	Publication:501722708|PMID:17644812	NA	2008-09-26
AT1G48480	AT1G48480	ATP binding	GO:0005524	func	nucleotide binding	ISS	Communication:501714663	TIGR	2002-06-26
AT1G48480	AT1G48480	kinase activity	GO:0016301	func	kinase activity	ISS	Communication:1674994	TAIR	2003-03-29
AT1G48480	AT1G48480.1	plasma membrane	GO:0005886	comp	plasma membrane	IDA	Publication:501720929|PMID:17317660	NA	2008-09-25
AT1G48480	AT1G48480	transmembrane receptor protein tyrosine kinase signaling pathway	GO:0007169	proc	signal transduction	ISS	Communication:501714663	TIGR	2002-06-25
AT1G48480	AT1G48480	protein amino acid phosphorylation	GO:0006468	proc	protein metabolism | other cellular processes | other metabolic processes	ISS	Communication:501714663	TIGR	2002-06-25
AT1G48480	AT1G48480	protein serine/threonine kinase activity	GO:0004674	func	kinase activity | transferase activity	ISS	Communication:501714663	TIGR	2002-06-25
AT1G48480	AT1G48480.1	plasma membrane	GO:0005886	comp	plasma membrane	IDA	Publication:501720626|PMID:17151019	NA	2008-09-25
AT1G49240	AT1G49240.1	vacuole	GO:0005773	comp	other cytoplasmic components | other intracellular components	IDA	Publication:501714874|PMID:15539469	NA	2008-09-24
AT1G49240	AT1G49240	root hair cell tip growth	GO:0048768	proc	developmental processes | other cellular processes	IMP	Publication:501730007|PMID:19304937	TAIR	2009-04-29
AT1G49240	AT1G49240	structural constituent of cytoskeleton	GO:0005200	func	structural molecule activity	ISS	Communication:501714663	TIGR	2003-08-21
AT1G49240	AT1G49240.1	response to salt stress	GO:0009651	proc	response to stress | response to abiotic or biotic stimulus	IEP	Publication:501723430|PMID:17916636	NA	2008-10-03
AT1G49240	AT1G49240.1	plasma membrane	GO:0005886	comp	plasma membrane	IDA	Publication:501720929|PMID:17317660	NA	2008-09-25
AT1G49240	AT1G49240.1	copper ion binding	GO:0005507	func	other binding	IDA	Publication:501718765|PMID:16526091	NA	2008-10-06
AT1G49240	AT1G49240.1	chloroplast	GO:0009507	comp	chloroplast	IDA	Publication:501712079|PMID:15028209	NA	2008-09-23
AT1G49340	AT1G49340.2	plasma membrane	GO:0005886	comp	plasma membrane	IDA	Publication:501720929|PMID:17317660	NA	2008-09-25
AT1G49340	AT1G49340	inositol or phosphatidylinositol kinase activity	GO:0004428	func	kinase activity	ISS	Communication:501714663	TIGR	2003-08-27
AT1G49340	AT1G49340	protein amino acid phosphorylation	GO:0006468	proc	protein metabolism | other cellular processes | other metabolic processes	IDA	Publication:2241|PMID:9712908	TAIR	2004-02-04
AT1G49340	AT1G49340.1	plasma membrane	GO:0005886	comp	plasma membrane	IDA	Publication:501720929|PMID:17317660	NA	2008-09-25
AT1G49340	AT1G49340	1-phosphatidylinositol 4-kinase activity	GO:0004430	func	kinase activity | transferase activity	IDA	Publication:2241|PMID:9712908	TAIR	2004-02-04
AT1G49430	AT1G49430	defense response to fungus	GO:0050832	proc	response to stress | response to abiotic or biotic stimulus	IMP	Publication:501721183|PMID:17396154	TAIR	2007-10-04
AT1G49430	AT1G49430	wax biosynthetic process	GO:0010025	proc	other cellular processes | other metabolic processes	IGI	Publication:501730166|PMID:19392700	TAIR	2009-05-28
AT1G49430	AT1G49430	cutin biosynthetic process	GO:0010143	proc	other cellular processes | other metabolic processes	IMP	Publication:501728865|PMID:18952782	TAIR	2009-02-10
AT1G49430	AT1G49430	lateral root formation	GO:0010311	proc	developmental processes	IMP	Publication:501728865|PMID:18952782	TAIR	2009-02-10
AT1G49430	AT1G49430	fatty acid biosynthetic process	GO:0006633	proc	other cellular processes | other metabolic processes	TAS	Publication:3384|PMID:9106514	TIGR	2003-04-17
AT1G49430	AT1G49430	cellular_component_unknown	GO:0005575	comp	unknown cellular components	ND	Communication:1345790	TAIR	2006-10-19
AT1G49430	AT1G49430	very-long-chain-fatty-acid-CoA ligase activity	GO:0031957	func	other enzyme activity	IDA	Publication:501730166|PMID:19392700	TAIR	2009-05-28
AT1G49430	AT1G49430	cutin biosynthetic process	GO:0010143	proc	other cellular processes | other metabolic processes	IMP	Publication:501711896|PMID:14973169	TAIR	2004-08-27
AT1G49430	AT1G49430	long-chain-fatty-acid-CoA ligase activity	GO:0004467	func	other enzyme activity	IDA	Publication:501711896|PMID:14973169	TAIR	2004-08-27
AT1G49740	AT1G49740.1	phospholipase C activity	GO:0004629	func	hydrolase activity	IEA	AnalysisReference:501730468	TAIR	2010-04-30
AT1G49740	AT1G49740.1	lipid metabolic process	GO:0006629	proc	other metabolic processes	IEA	AnalysisReference:501730468	TAIR	2010-04-30
AT1G49740	AT1G49740.1	phosphoric diester hydrolase activity	GO:0008081	func	hydrolase activity	IEA	AnalysisReference:501730468	TAIR	2010-04-30
AT1G49740	AT1G49740.1	endomembrane system	GO:0012505	comp	other cellular components	IEA	AnalysisReference:501730133	TAIR	2010-04-23
AT1G49890	AT1G49890.1	chloroplast	GO:0009507	comp	chloroplast	IEA	AnalysisReference:501730133	TAIR	2010-04-23
AT1G50180	AT1G50180.1	apoptosis	GO:0006915	proc	other cellular processes	IEA	AnalysisReference:501730468	TAIR	2010-04-30
AT1G50180	AT1G50180	defense response	GO:0006952	proc	response to stress	ISS	Communication:501714663	TIGR	2004-02-04
AT1G50180	AT1G50180	cellular_component_unknown	GO:0005575	comp	unknown cellular components	ND	Communication:1345790	TAIR	2006-10-19
AT1G50180	AT1G50180.1	ATP binding	GO:0005524	func	nucleotide binding	IEA	AnalysisReference:501730468	TAIR	2010-04-30
AT1G50200	AT1G50200	alanyl-tRNA aminoacylation	GO:0006419	proc	protein metabolism | other cellular processes | other metabolic processes	ISS	Communication:501714663	TIGR	2003-08-25
AT1G50200	AT1G50200	mitochondrion	GO:0005739	comp	mitochondria	IDA	Publication:501717830|PMID:16251277	TAIR	2005-11-17
AT1G50200	AT1G50200.1	nucleotide binding	GO:0000166	func	nucleotide binding	IEA	AnalysisReference:501730468	TAIR	2010-04-30
AT1G50200	AT1G50200.1	response to cadmium ion	GO:0046686	proc	other biological processes	IEP	Publication:501718481|PMID:16502469	NA	2008-10-03
AT1G50200	AT1G50200	chloroplast	GO:0009507	comp	chloroplast	IDA	Publication:501717830|PMID:16251277	TAIR	2005-11-17
AT1G50200	AT1G50200.1	nucleic acid binding	GO:0003676	func	nucleic acid binding	IEA	AnalysisReference:501730468	TAIR	2010-04-30
AT1G50200	AT1G50200.1	alanine-tRNA ligase activity	GO:0004813	func	other enzyme activity	IEA	AnalysisReference:501730468	TAIR	2010-04-30
AT1G50200	AT1G50200.1	ATP binding	GO:0005524	func	nucleotide binding	IEA	AnalysisReference:501730468	TAIR	2010-04-30
AT1G50200	AT1G50200.1	ligase activity, forming aminoacyl-tRNA and related compounds	GO:0016876	func	other enzyme activity	IEA	AnalysisReference:501730468	TAIR	2010-04-30
AT1G50250	AT1G50250.1	membrane	GO:0016020	comp	other membranes	IDA	Publication:501721401|PMID:17432890	NA	2008-09-30
AT1G50250	AT1G50250	photosystem II repair	GO:0010206	proc	protein metabolism | other cellular processes | other metabolic processes | electron transport or energy pathways	TAS	Publication:501717374|PMID:16040665	TAIR	2005-10-28
AT1G50250	AT1G50250	protein binding	GO:0005515	func	protein binding	IPI	Publication:501730377|PMID:19452453	NA	2009-10-29
AT1G50250	AT1G50250	ATPase activity	GO:0016887	func	hydrolase activity	ISS	Communication:501714663	TIGR	2002-01-07
AT1G50250	AT1G50250.1	chloroplast	GO:0009507	comp	chloroplast	IDA	Publication:501712079|PMID:15028209	NA	2008-09-23
AT1G50250	AT1G50250.1	chloroplast thylakoid membrane	GO:0009535	comp	plastid | chloroplast | other membranes | other cytoplasmic components | other intracellular components	IDA	Publication:501713005|PMID:15322131	NA	2008-10-08
AT1G50250	AT1G50250	PSII associated light-harvesting complex II catabolic process	GO:0010304	proc	protein metabolism | other cellular processes | other metabolic processes	TAS	Publication:501717697|PMID:16157880	TAIR	2006-12-21
AT1G50250	AT1G50250.1	thylakoid lumen	GO:0031977	comp	other intracellular components	IDA	Publication:1545989|PMID:11719511	NA	2008-09-23
AT1G50250	AT1G50250.1	chloroplast	GO:0009507	comp	chloroplast	IDA	Publication:501724486|PMID:18431481	NA	2008-09-26
AT1G50250	AT1G50250	chloroplast thylakoid membrane	GO:0009535	comp	plastid | chloroplast | other membranes | other cytoplasmic components | other intracellular components	IDA	Publication:501713005|PMID:15322131	TAIR	2006-05-09
AT1G50250	AT1G50250	chloroplast	GO:0009507	comp	chloroplast	IDA	Publication:501711388|PMID:14630971	TAIR	2005-03-31
AT1G50250	AT1G50250	chloroplast thylakoid membrane	GO:0009535	comp	plastid | chloroplast | other membranes | other cytoplasmic components | other intracellular components	IDA	Publication:350|PMID:10849347	TIGR	2003-04-17
AT1G50360	AT1G50360	motor activity	GO:0003774	func	other molecular functions	ISS	Communication:501714663	TIGR	2002-08-28
AT1G50360	AT1G50360	actin filament-based movement	GO:0030048	proc	transport | other cellular processes | cell organization and biogenesis	TAS	Publication:501680395|PMID:11516337	TAIR	2004-02-25
AT1G50360	AT1G50360.1	plasma membrane	GO:0005886	comp	plasma membrane	IDA	Publication:501720929|PMID:17317660	NA	2008-09-25
AT1G50360	AT1G50360	myosin complex	GO:0016459	comp	other intracellular components	ISS	Communication:501714663	TIGR	2003-08-27
AT1G50360	AT1G50360	motor activity	GO:0003774	func	other molecular functions	ISS	Publication:501680395|PMID:11516337	TIGR	2003-08-30
AT1G50360	AT1G50360	motor activity	GO:0003774	func	other molecular functions	ISS	Publication:501680395|PMID:11516337	TAIR	2003-03-29
AT1G50360	AT1G50360	motor activity	GO:0003774	func	other molecular functions	ISS	Publication:501680395|PMID:11516337	NA	2003-03-29
AT1G51060	AT1G51060	DNA binding	GO:0003677	func	DNA or RNA binding	ISS	Communication:501714663	TIGR	2003-08-25
AT1G51060	AT1G51060.1	cell wall	GO:0005618	comp	cell wall	IDA	Publication:501718077|PMID:16287169	NA	2008-09-24
AT1G51060	AT1G51060.1	DNA binding	GO:0003677	func	DNA or RNA binding	IEA	AnalysisReference:501730468	TAIR	2010-04-30
AT1G51060	AT1G51060.1	nucleosome assembly	GO:0006334	proc	other cellular processes | cell organization and biogenesis	IEA	AnalysisReference:501730468	TAIR	2010-04-30
AT1G51060	AT1G51060.1	nucleolus	GO:0005730	comp	nucleus | other intracellular components	IDA	Publication:501714224|PMID:15496452	NA	2008-09-24
AT1G51460	AT1G51460	ATPase activity, coupled to transmembrane movement of substances	GO:0042626	func	hydrolase activity | transporter activity	ISS	Communication:1674994	TAIR	2005-01-26
AT1G51460	AT1G51460.1	transport	GO:0006810	proc	transport	IEA	AnalysisReference:501730468	TAIR	2010-04-30
AT1G51460	AT1G51460.1	membrane	GO:0016020	comp	other membranes	IEA	AnalysisReference:501730468	TAIR	2010-04-30
AT1G51538	AT1G51538	biological_process_unknown	GO:0008150	proc	unknown biological processes	ND	Communication:1345790	TAIR	2009-05-08
AT1G51538	AT1G51538	molecular_function_unknown	GO:0003674	func	unknown molecular functions	ND	Communication:1345790	TAIR	2009-05-08
AT1G51538	AT1G51538	cellular_component_unknown	GO:0005575	comp	unknown cellular components	ND	Communication:1345790	TAIR	2009-05-08
AT1G51570	AT1G51570.1	tryptophan biosynthetic process	GO:0000162	proc	other cellular processes | other metabolic processes	IEA	AnalysisReference:1445901	TAIR	2003-03-18
AT1G51570	AT1G51570.1	cell wall	GO:0005618	comp	cell wall	IDA	Publication:501718077|PMID:16287169	NA	2008-09-24
AT1G51570	AT1G51570	endoplasmic reticulum	GO:0005783	comp	ER	IDA	Publication:501718909|PMID:16618929	TAIR	2007-08-09
AT1G51710	AT1G51710	protein deubiquitination	GO:0016579	proc	protein metabolism | other cellular processes | other metabolic processes	TAS	Publication:501716416|PMID:15987637	TAIR	2006-06-13
AT1G51710	AT1G51710	calmodulin binding	GO:0005516	func	protein binding	IDA	Publication:501716416|PMID:15987637	TAIR	2006-06-13
AT1G51710	AT1G51710	cellular_component_unknown	GO:0005575	comp	unknown cellular components	ND	Communication:1345790	TAIR	2006-10-19
AT1G51850	AT1G51850.1	plasma membrane	GO:0005886	comp	plasma membrane	IDA	Publication:501720929|PMID:17317660	NA	2008-09-25
AT1G51850	AT1G51850.1	protein amino acid phosphorylation	GO:0006468	proc	protein metabolism | other cellular processes | other metabolic processes	IEA	AnalysisReference:501730468	TAIR	2010-04-30
AT1G51850	AT1G51850	kinase activity	GO:0016301	func	kinase activity	ISS	Communication:501714663	TIGR	2003-08-28
AT1G51850	AT1G51850	kinase activity	GO:0016301	func	kinase activity	ISS	Communication:1674994	TAIR	2003-03-29
AT1G51980	AT1G51980.2	membrane	GO:0016020	comp	other membranes	IDA	Publication:501721401|PMID:17432890	NA	2008-09-30
AT1G51980	AT1G51980	proteolysis	GO:0006508	proc	protein metabolism | other cellular processes | other metabolic processes	ISS	Communication:501714663	TIGR	2003-09-17
AT1G51980	AT1G51980.2	mitochondrion	GO:0005739	comp	mitochondria	IDA	Publication:501720283|PMID:17137349	NA	2008-09-30
AT1G51980	AT1G51980	mitochondrial respiratory chain complex III	GO:0005750	comp	mitochondria | other membranes | other cytoplasmic components | other intracellular components	IDA	Publication:501723960|PMID:18189341	TAIR	2008-06-26
AT1G51980	AT1G51980	mitochondrion	GO:0005739	comp	mitochondria	IDA	Publication:501711651|PMID:14671022	NA	2005-01-20
AT1G51980	AT1G51980	mitochondrion	GO:0005739	comp	mitochondria	IDA	Publication:501711770|PMID:14730085	NA	2005-01-10
AT1G51980	AT1G51980.2	response to salt stress	GO:0009651	proc	response to stress | response to abiotic or biotic stimulus	IEP	Publication:501723430|PMID:17916636	NA	2008-10-03
AT1G51980	AT1G51980.2	ATP binding	GO:0005524	func	nucleotide binding	IDA	Publication:501720283|PMID:17137349	NA	2008-09-30
AT1G51980	AT1G51980.2	plasma membrane	GO:0005886	comp	plasma membrane	IDA	Publication:501720626|PMID:17151019	NA	2008-09-25
AT1G51980	AT1G51980.1	membrane	GO:0016020	comp	other membranes	IDA	Publication:501721401|PMID:17432890	NA	2008-09-30
AT1G51980	AT1G51980	mitochondrion	GO:0005739	comp	mitochondria	IDA	Publication:501718909|PMID:16618929	TAIR	2007-08-09
AT1G51980	AT1G51980.1	ATP binding	GO:0005524	func	nucleotide binding	IDA	Publication:501720283|PMID:17137349	NA	2008-09-30
AT1G51980	AT1G51980	plastid	GO:0009536	comp	plastid	IDA	Publication:501718909|PMID:16618929	TAIR	2007-08-09
AT1G51980	AT1G51980.1	mitochondrion	GO:0005739	comp	mitochondria	IDA	Publication:501712789|PMID:15276431	NA	2008-09-23
AT1G51980	AT1G51980.1	response to salt stress	GO:0009651	proc	response to stress | response to abiotic or biotic stimulus	IEP	Publication:501723430|PMID:17916636	NA	2008-10-03
AT1G51980	AT1G51980.1	chloroplast	GO:0009507	comp	chloroplast	IDA	Publication:501712079|PMID:15028209	NA	2008-09-23
AT1G51980	AT1G51980.1	mitochondrion	GO:0005739	comp	mitochondria	IDA	Publication:501720283|PMID:17137349	NA	2008-09-30
AT1G51980	AT1G51980.1	plasma membrane	GO:0005886	comp	plasma membrane	IDA	Publication:501720626|PMID:17151019	NA	2008-09-25
AT1G51980	AT1G51980	mitochondrion	GO:0005739	comp	mitochondria	IDA	Publication:1546214|PMID:11743115	NA	2005-01-20
AT1G52300	AT1G52300	ribosome biogenesis	GO:0042254	proc	cell organization and biogenesis	ISS	Communication:501714663	TIGR	2003-09-29
AT1G52300	AT1G52300	ribosome	GO:0005840	comp	ribosome	ISS	Communication:501714663	TIGR	2003-09-29
AT1G52300	AT1G52300.1	structural constituent of ribosome	GO:0003735	func	structural molecule activity	IEA	AnalysisReference:501730468	TAIR	2010-04-30
AT1G52300	AT1G52300	translation	GO:0006412	proc	protein metabolism | other cellular processes | other metabolic processes	ISS	Communication:501714663	TIGR	2003-09-29
AT1G52300	AT1G52300	structural constituent of ribosome	GO:0003735	func	structural molecule activity	ISS	Communication:501714663	TIGR	2003-09-29
AT1G52300	AT1G52300	cytosolic ribosome	GO:0022626	comp	cytosol | ribosome | other cytoplasmic components | other intracellular components	IDA	Publication:501714975|PMID:15821981	TAIR	2008-01-16
AT1G52300	AT1G52300.1	cytosolic ribosome	GO:0022626	comp	cytosol | ribosome | other cytoplasmic components | other intracellular components	IDA	Publication:501714975|PMID:15821981	NA	2008-09-24
AT1G52300	AT1G52300.1	translation	GO:0006412	proc	protein metabolism | other cellular processes | other metabolic processes	IEA	AnalysisReference:501730468	TAIR	2010-04-30
AT1G52400	AT1G52400.2	vacuole	GO:0005773	comp	other cytoplasmic components | other intracellular components	IDA	Publication:501714874|PMID:15539469	NA	2008-09-24
AT1G52400	AT1G52400.2	chloroplast	GO:0009507	comp	chloroplast	IDA	Publication:501724486|PMID:18431481	NA	2008-09-26
AT1G52400	AT1G52400.1	peroxisome	GO:0005777	comp	other cytoplasmic components | other intracellular components	IDA	Publication:501723317|PMID:17951448	NA	2008-09-26
AT1G52400	AT1G52400	peroxisome	GO:0005777	comp	other cytoplasmic components | other intracellular components	IDA	Publication:501723317|PMID:17951448	TAIR	2008-08-21
AT1G52400	AT1G52400.1	chloroplast	GO:0009507	comp	chloroplast	IDA	Publication:501724486|PMID:18431481	NA	2008-09-26
AT1G52400	AT1G52400.1	vacuole	GO:0005773	comp	other cytoplasmic components | other intracellular components	IDA	Publication:501714874|PMID:15539469	NA	2008-09-24
AT1G52400	AT1G52400.2	peroxisome	GO:0005777	comp	other cytoplasmic components | other intracellular components	IDA	Publication:501723317|PMID:17951448	NA	2008-09-26
AT1G52400	AT1G52400.1	catalytic activity	GO:0003824	func	other enzyme activity	IEA	AnalysisReference:501730468	TAIR	2010-04-30
AT1G52400	AT1G52400	defense response to fungus	GO:0050832	proc	response to stress | response to abiotic or biotic stimulus	IEP	Publication:501733636|PMID:19656045	TAIR	2009-10-14
AT1G52400	AT1G52400.1	cation binding	GO:0043169	func	other binding	IEA	AnalysisReference:501730468	TAIR	2010-04-30
AT1G52400	AT1G52400	hydrolase activity, hydrolyzing O-glycosyl compounds	GO:0004553	func	hydrolase activity	ISS	Communication:501714663	TIGR	2002-06-11
AT1G52400	AT1G52400.2	cation binding	GO:0043169	func	other binding	IEA	AnalysisReference:501730468	TAIR	2010-04-30
AT1G52400	AT1G52400.2	catalytic activity	GO:0003824	func	other enzyme activity	IEA	AnalysisReference:501730468	TAIR	2010-04-30
AT1G52400	AT1G52400.2	hydrolase activity, hydrolyzing O-glycosyl compounds	GO:0004553	func	hydrolase activity	IEA	AnalysisReference:501730468	TAIR	2010-04-30
AT1G52400	AT1G52400	ER body	GO:0010168	comp	other cytoplasmic components | other intracellular components	IDA	Publication:501729553|PMID:19147648	TAIR	2009-03-18
AT1G52400	AT1G52400.1	hydrolase activity, hydrolyzing O-glycosyl compounds	GO:0004553	func	hydrolase activity	IEA	AnalysisReference:501730468	TAIR	2010-04-30
AT1G52400	AT1G52400.1	nucleus	GO:0005634	comp	nucleus	IDA	Publication:501711432|PMID:14617066	NA	2008-09-23
AT1G52540	AT1G52540.1	plasma membrane	GO:0005886	comp	plasma membrane	IDA	Publication:501722708|PMID:17644812	NA	2008-09-26
[truncated: 10,564 more rows]

## Sheet: Functional categorization
Keyword Category	Functional Category	Annotation Count	Gene Count
GO Biological Process	cell organization and biogenesis	181	150
GO Biological Process	developmental processes	185	123
GO Biological Process	DNA or RNA metabolism	19	13
GO Biological Process	electron transport or energy pathways	60	47
GO Biological Process	other biological processes	218	178
GO Biological Process	other cellular processes	961	662
GO Biological Process	other metabolic processes	765	575
GO Biological Process	protein metabolism	355	310
GO Biological Process	response to abiotic or biotic stimulus	327	198
GO Biological Process	response to stress	322	196
GO Biological Process	signal transduction	36	34
GO Biological Process	transcription	28	25
GO Biological Process	transport	223	164
GO Biological Process	unknown biological processes	201	201
GO Cellular Component	cell wall	224	190
GO Cellular Component	chloroplast	568	330
GO Cellular Component	cytosol	246	174
GO Cellular Component	ER	37	33
GO Cellular Component	extracellular	70	70
GO Cellular Component	Golgi apparatus	18	18
GO Cellular Component	mitochondria	165	129
GO Cellular Component	nucleus	208	182
GO Cellular Component	other cellular components	59	59
GO Cellular Component	other cytoplasmic components	860	467
GO Cellular Component	other membranes	535	392
GO Cellular Component	plasma membrane	494	467
GO Cellular Component	plastid	296	161
GO Cellular Component	ribosome	298	150
GO Cellular Component	unknown cellular components	124	124
GO Cellular Component	other intracellular components	1086	538
GO Molecular Function	DNA or RNA binding	76	69
GO Molecular Function	hydrolase activity	229	168
GO Molecular Function	kinase activity	176	85
GO Molecular Function	nucleic acid binding	56	53
GO Molecular Function	nucleotide binding	218	193
GO Molecular Function	other binding	327	272
GO Molecular Function	other enzyme activity	294	210
GO Molecular Function	other molecular functions	74	68
GO Molecular Function	protein binding	177	159
GO Molecular Function	receptor binding or activity	7	7
GO Molecular Function	structural molecule activity	160	160
GO Molecular Function	transcription factor activity	10	10
GO Molecular Function	transferase activity	214	148
GO Molecular Function	transporter activity	154	108
GO Molecular Function	unknown molecular functions	170	170
